# Supplementary material for: Combined – whole blood and skin fibroblasts- transcriptomic analysis in Psoriatic Arthritis reveals molecular signatures of activity, resistance and early response to treatment
Source: Front Immunol. 2022 Sep 8;13:964274. doi: 10.3389/fimmu.2022.964274 (PMC9493103; doi:10.3389/fimmu.2022.964274)
Supplement: Supplementary file 6 [file Table_1.xlsx]

## Sheet: Differentially Expressed Genes
Gene.stable.ID	Gene.name	Gene.description	Gene.type	Source..gene.	Chromosome.scaffold.name	logFC	PValue	FDR
ENSG00000214389	RPS3AP26	ribosomal protein S3a pseudogene 26 [Source:HGNC Symbol;Acc:HGNC:36513]	processed_pseudogene	havana	7	4.91768	0.00013928	0.13687
ENSG00000060709	RIMBP2	RIMS binding protein 2 [Source:HGNC Symbol;Acc:HGNC:30339]	protein_coding	ensembl_havana	12	4.83347	0.00448618	0.47575
ENSG00000275895	U2AF1L5	U2 small nuclear RNA auxiliary factor 1 like 5 [Source:HGNC Symbol;Acc:HGNC:51830]	protein_coding	ensembl_havana	21	4.32137	6.06235e-05	0.0903048
ENSG00000078114	NEBL	nebulette [Source:HGNC Symbol;Acc:HGNC:16932]	protein_coding	ensembl_havana	10	4.16216	0.00225599	0.46021
ENSG00000231760	AL355312.2	novel transcript	antisense	havana	6	4.00798	0.0078995	0.48029
ENSG00000230521	AL645929.1	HLA complex group 4 pseudogene 7	unprocessed_pseudogene	havana	6	3.74783	0.00390606	0.473136
ENSG00000255045	AP000866.5	novel transcript	antisense	havana	11	3.68716	0.00447607	0.47575
ENSG00000256249	AC026333.3	novel transcript	lincRNA	havana	12	3.61709	0.00972514	0.487008
ENSG00000227766	AL671277.1	HLA complex group 4 pseudogene 5	unprocessed_pseudogene	havana	6	3.29926	0.00574069	0.479049
ENSG00000273149	AL138963.3	novel transcript, antisense to TPT1	antisense	havana	13	2.75852	0.00237476	0.46021
ENSG00000253304	TMEM200B	transmembrane protein 200B [Source:HGNC Symbol;Acc:HGNC:33785]	protein_coding	ensembl_havana	1	2.58782	0.0040162	0.473136
ENSG00000234477	AC004231.1	novel transcript	antisense	havana	17	2.34332	0.0118817	0.49738
ENSG00000279841	AC092135.3	novel transcript	TEC	havana	16	2.32315	0.0159403	0.510591
ENSG00000228302	AL512770.1	novel transcript	antisense	havana	10	2.20438	0.00229252	0.46021
ENSG00000137507	LRRC32	leucine rich repeat containing 32 [Source:HGNC Symbol;Acc:HGNC:4161]	protein_coding	ensembl_havana	11	2.20214	0.014412	0.50939
ENSG00000225231	LINC02470	long intergenic non-protein coding RNA 2470 [Source:HGNC Symbol;Acc:HGNC:53409]	lincRNA	havana	12	2.19497	0.0273452	0.518217
ENSG00000178752	ERFE	erythroferrone [Source:HGNC Symbol;Acc:HGNC:26727]	protein_coding	ensembl_havana	2	2.08917	0.0140128	0.504588
ENSG00000153157	SYCP2L	synaptonemal complex protein 2 like [Source:HGNC Symbol;Acc:HGNC:21537]	protein_coding	ensembl_havana	6	2.04467	0.0149093	0.50939
ENSG00000273691	AC087284.1	novel transcript, sense intronic to ZNF710	sense_intronic	havana	15	2.02117	0.00659776	0.479049
ENSG00000235298	AL354733.3	novel transcript	antisense	havana	9	2.00691	0.0182478	0.516887
ENSG00000232220	AC008440.2	novel transcript	antisense	havana	19	1.943	0.00408131	0.473136
ENSG00000241772	AC092620.2	novel transcript	3prime_overlapping_ncRNA	havana	2	1.94074	0.00494045	0.47575
ENSG00000102837	OLFM4	olfactomedin 4 [Source:HGNC Symbol;Acc:HGNC:17190]	protein_coding	ensembl_havana	13	1.93334	0.0163953	0.510591
ENSG00000243806	RPL7P18	ribosomal protein L7 pseudogene 18 [Source:HGNC Symbol;Acc:HGNC:36949]	processed_pseudogene	havana	5	1.92714	0.00297218	0.464047
ENSG00000108950	FAM20A	FAM20A, golgi associated secretory pathway pseudokinase [Source:HGNC Symbol;Acc:HGNC:23015]	protein_coding	ensembl_havana	17	1.90932	0.00297586	0.464047
ENSG00000224546	EIF4BP3	eukaryotic translation initiation factor 4B pseudogene 3 [Source:HGNC Symbol;Acc:HGNC:37936]	processed_pseudogene	havana	9	1.86665	0.0135854	0.504588
ENSG00000267576	AC011472.3	novel transcript, sense intronic to TSPAN16	sense_intronic	havana	19	1.84431	0.0223197	0.518217
ENSG00000105609	LILRB5	leukocyte immunoglobulin like receptor B5 [Source:HGNC Symbol;Acc:HGNC:6609]	protein_coding	ensembl_havana	19	1.81857	0.0191788	0.516887
ENSG00000100448	CTSG	cathepsin G [Source:HGNC Symbol;Acc:HGNC:2532]	protein_coding	ensembl_havana	14	1.80539	0.0162189	0.510591
ENSG00000248472	DDX11L9	DEAD/H-box helicase 11 like 9 [Source:HGNC Symbol;Acc:HGNC:37109]	transcribed_unprocessed_pseudogene	havana	15	1.79299	0.0313121	0.518217
ENSG00000280543	ASAP1-IT2	ASAP1 intronic transcript 2 [Source:HGNC Symbol;Acc:HGNC:48917]	sense_intronic	havana	8	1.71081	0.00702778	0.479049
ENSG00000231064	AC234582.1	novel transcript, antisense to THBS3	antisense	havana	1	1.66676	0.0222766	0.518217
ENSG00000259661	AC068831.4	novel transcript, antisense to MAN2A2	antisense	havana	15	1.63462	0.0414381	0.542555
ENSG00000200651	RF00019		misc_RNA	ensembl	17	1.62836	0.0286115	0.518217
ENSG00000256007	ARAP1-AS1	ARAP1 antisense RNA 1 [Source:HGNC Symbol;Acc:HGNC:39993]	antisense	havana	11	1.60023	0.0396367	0.539697
ENSG00000279133	AC018628.1	TEC	TEC	havana	17	1.5947	0.000147014	0.13687
ENSG00000228526	MIR34AHG	MIR34A host gene [Source:HGNC Symbol;Acc:HGNC:51913]	lincRNA	havana	1	1.5763	0.00364035	0.473136
ENSG00000264558	AC015674.1	novel transcript, antisense to KPNB1	antisense	havana	17	1.56047	0.00795832	0.481474
ENSG00000166394	CYB5R2	cytochrome b5 reductase 2 [Source:HGNC Symbol;Acc:HGNC:24376]	protein_coding	ensembl_havana	11	1.54328	0.00634356	0.479049
ENSG00000255441	AC008750.2	uncharacterized LOC100129083 [Source:NCBI gene;Acc:100129083]	antisense	ensembl_havana	19	1.49654	0.0380953	0.539421
ENSG00000279641	AC120057.3	TEC	TEC	havana	17	1.48907	0.00729968	0.479049
ENSG00000257337	AC068888.1	uncharacterized LOC283335 [Source:NCBI gene;Acc:283335]	antisense	havana	12	1.46661	0.00132099	0.395225
ENSG00000280064	AC130304.1	novel transcript	TEC	havana	8	1.44302	0.00730907	0.479049
ENSG00000264235	AP005329.1	uncharacterized LOC104968399 [Source:NCBI gene;Acc:104968399]	antisense	havana	18	1.44097	0.00332349	0.467045
ENSG00000258017	AC011603.2	novel transcript, antisense to TUBA1B	antisense	havana	12	1.43933	0.00145814	0.402231
ENSG00000233730	LINC01765	long intergenic non-protein coding RNA 1765 [Source:HGNC Symbol;Acc:HGNC:52555]	lincRNA	havana	1	1.43693	0.000193322	0.151565
ENSG00000263155	MYZAP	myocardial zonula adherens protein [Source:HGNC Symbol;Acc:HGNC:43444]	protein_coding	ensembl_havana	15	1.43238	0.00696869	0.479049
ENSG00000267128	RNF157-AS1	RNF157 antisense RNA 1 [Source:HGNC Symbol;Acc:HGNC:44127]	antisense	havana	17	1.40219	0.00834228	0.484259
ENSG00000087085	ACHE	acetylcholinesterase (Cartwright blood group) [Source:HGNC Symbol;Acc:HGNC:108]	protein_coding	ensembl_havana	7	1.39221	0.0109791	0.489208
ENSG00000105048	TNNT1	troponin T1, slow skeletal type [Source:HGNC Symbol;Acc:HGNC:11948]	protein_coding	ensembl_havana	19	1.37857	0.00316052	0.464047
ENSG00000225528	Z82206.1	novel protein similar to translation machinery associated 7 homolog (S. cerevisiae) TMA7	protein_coding	havana	22	1.34755	0.000258801	0.183576
ENSG00000102230	PCYT1B	phosphate cytidylyltransferase 1, choline, beta [Source:HGNC Symbol;Acc:HGNC:8755]	protein_coding	ensembl_havana	X	1.34613	0.00209035	0.46021
ENSG00000170955	CAVIN3	caveolae associated protein 3 [Source:HGNC Symbol;Acc:HGNC:9400]	protein_coding	ensembl_havana	11	1.3405	0.00406422	0.473136
ENSG00000130202	NECTIN2	nectin cell adhesion molecule 2 [Source:HGNC Symbol;Acc:HGNC:9707]	protein_coding	ensembl_havana	19	1.31362	0.0238167	0.518217
ENSG00000242550	SERPINB10	serpin family B member 10 [Source:HGNC Symbol;Acc:HGNC:8942]	protein_coding	ensembl_havana	18	1.29173	0.0415351	0.542555
ENSG00000133687	TMTC1	transmembrane and tetratricopeptide repeat containing 1 [Source:HGNC Symbol;Acc:HGNC:24099]	protein_coding	ensembl_havana	12	1.28995	0.0405332	0.542555
ENSG00000131686	CA6	carbonic anhydrase 6 [Source:HGNC Symbol;Acc:HGNC:1380]	protein_coding	ensembl_havana	1	1.28342	0.0211896	0.518217
ENSG00000279296	PRAL	p53 regulation associated lncRNA [Source:HGNC Symbol;Acc:HGNC:52646]	TEC	havana	17	1.27146	0.0249747	0.518217
ENSG00000156381	ANKRD9	ankyrin repeat domain 9 [Source:HGNC Symbol;Acc:HGNC:20096]	protein_coding	ensembl_havana	14	1.27046	0.00214529	0.46021
ENSG00000235978	AC018816.1	novel transcript, antisense to ITPR1	antisense	havana	3	1.26923	0.0335066	0.525056
ENSG00000005381	MPO	myeloperoxidase [Source:HGNC Symbol;Acc:HGNC:7218]	protein_coding	ensembl_havana	17	1.24941	0.0275596	0.518217
ENSG00000167680	SEMA6B	semaphorin 6B [Source:HGNC Symbol;Acc:HGNC:10739]	protein_coding	ensembl_havana	19	1.24449	0.0261566	0.518217
ENSG00000100079	LGALS2	galectin 2 [Source:HGNC Symbol;Acc:HGNC:6562]	protein_coding	ensembl_havana	22	1.24309	0.0231256	0.518217
ENSG00000232888	RPS11P5	ribosomal protein S11 pseudogene 5 [Source:HGNC Symbol;Acc:HGNC:36312]	processed_pseudogene	havana	12	1.24099	0.0378683	0.538865
ENSG00000259225	LINC02345	long intergenic non-protein coding RNA 2345 [Source:HGNC Symbol;Acc:HGNC:53267]	lincRNA	havana	15	1.24005	0.0302983	0.518217
ENSG00000244380	AC134772.1	novel transcript, antisense to TMA7	antisense	havana	3	1.23438	0.0388758	0.539697
ENSG00000101335	MYL9	myosin light chain 9 [Source:HGNC Symbol;Acc:HGNC:15754]	protein_coding	ensembl_havana	20	1.21979	0.0209187	0.518217
ENSG00000143333	RGS16	regulator of G protein signaling 16 [Source:HGNC Symbol;Acc:HGNC:9997]	protein_coding	ensembl_havana	1	1.21572	0.00106191	0.395225
ENSG00000005961	ITGA2B	integrin subunit alpha 2b [Source:HGNC Symbol;Acc:HGNC:6138]	protein_coding	ensembl_havana	17	1.21369	0.00406415	0.473136
ENSG00000265531	FCGR1CP	Fc fragment of IgG receptor Ic, pseudogene [Source:HGNC Symbol;Acc:HGNC:3615]	unprocessed_pseudogene	havana	1	1.20576	0.0118081	0.49738
ENSG00000283787	PRR33	proline rich 33 [Source:HGNC Symbol;Acc:HGNC:35118]	protein_coding	havana	11	1.17755	0.027102	0.518217
ENSG00000270504	AL391422.4	novel transcript, antisense to PXDC1	antisense	havana	6	1.17601	0.00491275	0.47575
ENSG00000167914	GSDMA	gasdermin A [Source:HGNC Symbol;Acc:HGNC:13311]	protein_coding	ensembl_havana	17	1.17455	0.0219782	0.518217
ENSG00000258430	AL583722.2	novel transcript, antisense to AKT1	antisense	havana	14	1.1598	0.0309023	0.518217
ENSG00000269970	AL162424.1	novel transcript, sense intronic to PTGS1	sense_intronic	havana	9	1.14007	0.00741533	0.479049
ENSG00000134321	RSAD2	radical S-adenosyl methionine domain containing 2 [Source:HGNC Symbol;Acc:HGNC:30908]	protein_coding	ensembl_havana	2	1.13144	0.0188519	0.516887
ENSG00000143412	ANXA9	annexin A9 [Source:HGNC Symbol;Acc:HGNC:547]	protein_coding	ensembl_havana	1	1.1114	0.0207749	0.518217
ENSG00000204420	MPIG6B	megakaryocyte and platelet inhibitory receptor G6b [Source:HGNC Symbol;Acc:HGNC:13937]	protein_coding	ensembl_havana	6	1.10535	0.00484627	0.47575
ENSG00000157168	NRG1	neuregulin 1 [Source:HGNC Symbol;Acc:HGNC:7997]	protein_coding	ensembl_havana	8	1.09936	0.00133911	0.395225
ENSG00000120885	CLU	clusterin [Source:HGNC Symbol;Acc:HGNC:2095]	protein_coding	ensembl_havana	8	1.09126	0.00126317	0.395225
ENSG00000198478	SH3BGRL2	SH3 domain binding glutamate rich protein like 2 [Source:HGNC Symbol;Acc:HGNC:15567]	protein_coding	ensembl_havana	6	1.09121	0.00124439	0.395225
ENSG00000115457	IGFBP2	insulin like growth factor binding protein 2 [Source:HGNC Symbol;Acc:HGNC:5471]	protein_coding	ensembl_havana	2	1.08815	0.0328123	0.522752
ENSG00000004799	PDK4	pyruvate dehydrogenase kinase 4 [Source:HGNC Symbol;Acc:HGNC:8812]	protein_coding	ensembl_havana	7	1.08469	1.29071e-05	0.0480662
ENSG00000123610	TNFAIP6	TNF alpha induced protein 6 [Source:HGNC Symbol;Acc:HGNC:11898]	protein_coding	ensembl_havana	2	1.06313	0.00559844	0.479049
ENSG00000019169	MARCO	macrophage receptor with collagenous structure [Source:HGNC Symbol;Acc:HGNC:6895]	protein_coding	ensembl_havana	2	1.05831	0.00562799	0.479049
ENSG00000038945	MSR1	macrophage scavenger receptor 1 [Source:HGNC Symbol;Acc:HGNC:7376]	protein_coding	ensembl_havana	8	1.04658	0.0348791	0.533224
ENSG00000165617	DACT1	dishevelled binding antagonist of beta catenin 1 [Source:HGNC Symbol;Acc:HGNC:17748]	protein_coding	ensembl_havana	14	1.04103	0.0105225	0.488296
ENSG00000161944	ASGR2	asialoglycoprotein receptor 2 [Source:HGNC Symbol;Acc:HGNC:743]	protein_coding	ensembl_havana	17	1.03412	0.000412668	0.211969
ENSG00000187474	FPR3	formyl peptide receptor 3 [Source:HGNC Symbol;Acc:HGNC:3828]	protein_coding	ensembl_havana	19	1.02587	0.00280105	0.46021
ENSG00000089169	RPH3A	rabphilin 3A [Source:HGNC Symbol;Acc:HGNC:17056]	protein_coding	ensembl_havana	12	1.01645	0.0325262	0.520979
ENSG00000268220	AC008040.5	novel transcript, antisense to PHC3	antisense	havana	3	1.01156	0.00564562	0.479049
ENSG00000133069	TMCC2	transmembrane and coiled-coil domain family 2 [Source:HGNC Symbol;Acc:HGNC:24239]	protein_coding	ensembl_havana	1	1.01137	0.00884701	0.487008
ENSG00000172260	NEGR1	neuronal growth regulator 1 [Source:HGNC Symbol;Acc:HGNC:17302]	protein_coding	havana	1	0.991487	0.0115898	0.49738
ENSG00000060982	BCAT1	branched chain amino acid transaminase 1 [Source:HGNC Symbol;Acc:HGNC:976]	protein_coding	ensembl_havana	12	0.989919	0.0317858	0.518217
ENSG00000236977	ANKRD44-IT1	ANKRD44 intronic transcript 1 [Source:HGNC Symbol;Acc:HGNC:41477]	sense_intronic	havana	2	0.989083	0.0392895	0.539697
ENSG00000159189	C1QC	complement C1q C chain [Source:HGNC Symbol;Acc:HGNC:1245]	protein_coding	ensembl_havana	1	0.980702	0.0243784	0.518217
ENSG00000070182	SPTB	spectrin beta, erythrocytic [Source:HGNC Symbol;Acc:HGNC:11274]	protein_coding	ensembl_havana	14	0.978278	0.00715084	0.479049
ENSG00000283633	AP000547.3	novel transcript	lincRNA	havana	22	0.976829	0.00280908	0.46021
ENSG00000285730	Z94721.3	novel transcript	bidirectional_promoter_lncRNA	havana	6	0.968797	0.0413335	0.542555
ENSG00000231503	PTMAP4	prothymosin alpha pseudogene 4 [Source:HGNC Symbol;Acc:HGNC:9627]	processed_pseudogene	havana	12	0.96614	0.0391824	0.539697
ENSG00000186407	CD300E	CD300e molecule [Source:HGNC Symbol;Acc:HGNC:28874]	protein_coding	ensembl_havana	17	0.964983	0.00768267	0.479049
ENSG00000080007	DDX43	DEAD-box helicase 43 [Source:HGNC Symbol;Acc:HGNC:18677]	protein_coding	ensembl_havana	6	0.964327	0.0494309	0.558397
ENSG00000152767	FARP1	FERM, ARH/RhoGEF and pleckstrin domain protein 1 [Source:HGNC Symbol;Acc:HGNC:3591]	protein_coding	ensembl_havana	13	0.956509	0.015165	0.50939
ENSG00000173369	C1QB	complement C1q B chain [Source:HGNC Symbol;Acc:HGNC:1242]	protein_coding	ensembl_havana	1	0.956371	0.0120452	0.498402
ENSG00000173210	ABLIM3	actin binding LIM protein family member 3 [Source:HGNC Symbol;Acc:HGNC:29132]	protein_coding	ensembl_havana	5	0.949596	0.00672063	0.479049
ENSG00000248810	LINC02432	long intergenic non-protein coding RNA 2432 [Source:HGNC Symbol;Acc:HGNC:53363]	lincRNA	havana	4	0.946003	0.030758	0.518217
ENSG00000078081	LAMP3	lysosomal associated membrane protein 3 [Source:HGNC Symbol;Acc:HGNC:14582]	protein_coding	ensembl_havana	3	0.944884	0.00301014	0.464047
ENSG00000283994	AC092652.3	uncharacterized LOC101928361 [Source:NCBI gene;Acc:101928361]	sense_intronic	havana	2	0.942626	0.00738181	0.479049
ENSG00000143545	RAB13	RAB13, member RAS oncogene family [Source:HGNC Symbol;Acc:HGNC:9762]	protein_coding	ensembl_havana	1	0.940142	0.0342868	0.527621
ENSG00000124882	EREG	epiregulin [Source:HGNC Symbol;Acc:HGNC:3443]	protein_coding	ensembl_havana	4	0.935998	0.0423955	0.54313
ENSG00000162994	CLHC1	clathrin heavy chain linker domain containing 1 [Source:HGNC Symbol;Acc:HGNC:26453]	protein_coding	ensembl_havana	2	0.93304	0.0117533	0.49738
ENSG00000116096	SPR	sepiapterin reductase [Source:HGNC Symbol;Acc:HGNC:11257]	protein_coding	ensembl_havana	2	0.925852	0.00366606	0.473136
ENSG00000138798	EGF	epidermal growth factor [Source:HGNC Symbol;Acc:HGNC:3229]	protein_coding	ensembl_havana	4	0.924522	0.014761	0.50939
ENSG00000260361	AC106028.3	novel transcript	sense_intronic	havana	15	0.917338	0.00535482	0.476018
ENSG00000100181	TPTEP1	TPTE pseudogene 1 [Source:HGNC Symbol;Acc:HGNC:43648]	transcribed_unprocessed_pseudogene	havana	22	0.911252	0.00604146	0.479049
ENSG00000082781	ITGB5	integrin subunit beta 5 [Source:HGNC Symbol;Acc:HGNC:6160]	protein_coding	ensembl_havana	3	0.909311	0.00531554	0.476018
ENSG00000196517	SLC6A9	solute carrier family 6 member 9 [Source:HGNC Symbol;Acc:HGNC:11056]	protein_coding	ensembl_havana	1	0.904943	0.0374373	0.538865
ENSG00000259207	ITGB3	integrin subunit beta 3 [Source:HGNC Symbol;Acc:HGNC:6156]	protein_coding	ensembl_havana	17	0.904175	0.0196851	0.518103
ENSG00000277879	AL391988.1	novel transcript, antisense to SLC18A2	antisense	havana	10	0.903815	0.0250995	0.518217
ENSG00000115641	FHL2	four and a half LIM domains 2 [Source:HGNC Symbol;Acc:HGNC:3703]	protein_coding	ensembl_havana	2	0.903265	0.00522016	0.476018
ENSG00000150337	FCGR1A	Fc fragment of IgG receptor Ia [Source:HGNC Symbol;Acc:HGNC:3613]	protein_coding	ensembl_havana	1	0.902242	0.0197657	0.518103
ENSG00000130821	SLC6A8	solute carrier family 6 member 8 [Source:HGNC Symbol;Acc:HGNC:11055]	protein_coding	ensembl_havana	X	0.897556	0.0132375	0.504588
ENSG00000137198	GMPR	guanosine monophosphate reductase [Source:HGNC Symbol;Acc:HGNC:4376]	protein_coding	ensembl_havana	6	0.897468	0.0121992	0.501988
ENSG00000233431	LINC02596	long intergenic non-protein coding RNA 2596 [Source:HGNC Symbol;Acc:HGNC:53948]	antisense	havana	1	0.897254	0.0255664	0.518217
ENSG00000164308	ERAP2	endoplasmic reticulum aminopeptidase 2 [Source:HGNC Symbol;Acc:HGNC:29499]	protein_coding	ensembl_havana	5	0.89258	0.019262	0.516887
ENSG00000274963	RN7SL600P	RNA, 7SL, cytoplasmic 600, pseudogene [Source:HGNC Symbol;Acc:HGNC:46616]	misc_RNA	ensembl	1	0.892223	0.0358106	0.533969
ENSG00000184500	PROS1	protein S [Source:HGNC Symbol;Acc:HGNC:9456]	protein_coding	ensembl_havana	3	0.887368	0.0188241	0.516887
ENSG00000260943	LINC02555	long intergenic non-protein coding RNA 2555 [Source:HGNC Symbol;Acc:HGNC:53593]	lincRNA	havana	12	0.883314	0.0311985	0.518217
ENSG00000283063	TRBV6-2	T cell receptor beta variable 6-2 (gene/pseudogene) [Source:HGNC Symbol;Acc:HGNC:12227]	TR_V_gene	havana	7	0.882	0.0105012	0.488296
ENSG00000167100	SAMD14	sterile alpha motif domain containing 14 [Source:HGNC Symbol;Acc:HGNC:27312]	protein_coding	ensembl_havana	17	0.87546	0.0334301	0.525056
ENSG00000137801	THBS1	thrombospondin 1 [Source:HGNC Symbol;Acc:HGNC:11785]	protein_coding	ensembl_havana	15	0.874271	0.00497453	0.47575
ENSG00000100678	SLC8A3	solute carrier family 8 member A3 [Source:HGNC Symbol;Acc:HGNC:11070]	protein_coding	ensembl_havana	14	0.871954	0.0213483	0.518217
ENSG00000113140	SPARC	secreted protein acidic and cysteine rich [Source:HGNC Symbol;Acc:HGNC:11219]	protein_coding	ensembl_havana	5	0.869588	0.0047608	0.47575
ENSG00000197461	PDGFA	platelet derived growth factor subunit A [Source:HGNC Symbol;Acc:HGNC:8799]	protein_coding	ensembl_havana	7	0.869418	0.0270655	0.518217
ENSG00000125657	TNFSF9	TNF superfamily member 9 [Source:HGNC Symbol;Acc:HGNC:11939]	protein_coding	ensembl_havana	19	0.865492	0.00861759	0.487008
ENSG00000110693	SOX6	SRY-box 6 [Source:HGNC Symbol;Acc:HGNC:16421]	protein_coding	ensembl_havana	11	0.863575	0.0128712	0.504208
ENSG00000185745	IFIT1	interferon induced protein with tetratricopeptide repeats 1 [Source:HGNC Symbol;Acc:HGNC:5407]	protein_coding	ensembl_havana	10	0.861078	0.0258992	0.518217
ENSG00000185339	TCN2	transcobalamin 2 [Source:HGNC Symbol;Acc:HGNC:11653]	protein_coding	ensembl_havana	22	0.859187	0.00536863	0.476018
ENSG00000267469	AC005944.1	novel transcript, antisense to AES	antisense	havana	19	0.856675	0.0286805	0.518217
ENSG00000161911	TREML1	triggering receptor expressed on myeloid cells like 1 [Source:HGNC Symbol;Acc:HGNC:20434]	protein_coding	ensembl_havana	6	0.856371	0.0228904	0.518217
ENSG00000103184	SEC14L5	SEC14 like lipid binding 5 [Source:HGNC Symbol;Acc:HGNC:29032]	protein_coding	ensembl_havana	16	0.854504	0.0452276	0.543929
ENSG00000213300	HNRNPA3P6	heterogeneous nuclear ribonucleoprotein A3 pseudogene 6 [Source:HGNC Symbol;Acc:HGNC:48495]	processed_pseudogene	havana	3	0.848057	0.0492974	0.558397
ENSG00000238243	OR2W3	olfactory receptor family 2 subfamily W member 3 [Source:HGNC Symbol;Acc:HGNC:15021]	protein_coding	ensembl_havana	1	0.847823	0.0444179	0.54339
ENSG00000183508	TENT5C	terminal nucleotidyltransferase 5C [Source:HGNC Symbol;Acc:HGNC:24712]	protein_coding	ensembl_havana	1	0.846409	0.0159524	0.510591
ENSG00000183111	ARHGEF37	Rho guanine nucleotide exchange factor 37 [Source:HGNC Symbol;Acc:HGNC:34430]	protein_coding	ensembl_havana	5	0.846093	0.0193308	0.516887
ENSG00000140682	TGFB1I1	transforming growth factor beta 1 induced transcript 1 [Source:HGNC Symbol;Acc:HGNC:11767]	protein_coding	ensembl_havana	16	0.845918	0.0442751	0.54339
ENSG00000142627	EPHA2	EPH receptor A2 [Source:HGNC Symbol;Acc:HGNC:3386]	protein_coding	ensembl_havana	1	0.844419	0.0461956	0.546233
ENSG00000166681	BEX3	brain expressed X-linked 3 [Source:HGNC Symbol;Acc:HGNC:13388]	protein_coding	ensembl_havana	X	0.84266	0.0101785	0.487008
ENSG00000101412	E2F1	E2F transcription factor 1 [Source:HGNC Symbol;Acc:HGNC:3113]	protein_coding	ensembl_havana	20	0.84256	0.0266171	0.518217
ENSG00000011105	TSPAN9	tetraspanin 9 [Source:HGNC Symbol;Acc:HGNC:21640]	protein_coding	ensembl_havana	12	0.839089	0.0103313	0.487008
ENSG00000135119	RNFT2	ring finger protein, transmembrane 2 [Source:HGNC Symbol;Acc:HGNC:25905]	protein_coding	ensembl_havana	12	0.837105	0.0128372	0.504208
ENSG00000279406	AL359183.1	TEC	TEC	havana	10	0.837014	0.0368209	0.538053
ENSG00000102362	SYTL4	synaptotagmin like 4 [Source:HGNC Symbol;Acc:HGNC:15588]	protein_coding	ensembl_havana	X	0.832968	0.0179541	0.516887
ENSG00000087237	CETP	cholesteryl ester transfer protein [Source:HGNC Symbol;Acc:HGNC:1869]	protein_coding	ensembl_havana	16	0.832958	0.00747749	0.479049
ENSG00000271581	AL671883.2	HLA complex group 4 (HCG4) pseudogene	unprocessed_pseudogene	havana	6	0.829324	0.0249873	0.518217
ENSG00000262714	AC007342.5	novel transcript	lincRNA	havana	16	0.828744	0.00393224	0.473136
ENSG00000022840	RNF10	ring finger protein 10 [Source:HGNC Symbol;Acc:HGNC:10055]	protein_coding	ensembl_havana	12	0.828214	0.0081045	0.482899
ENSG00000169247	SH3TC2	SH3 domain and tetratricopeptide repeats 2 [Source:HGNC Symbol;Acc:HGNC:29427]	protein_coding	ensembl_havana	5	0.824232	0.0246981	0.518217
ENSG00000105507	CABP5	calcium binding protein 5 [Source:HGNC Symbol;Acc:HGNC:13714]	protein_coding	ensembl_havana	19	0.823031	0.0367334	0.538053
ENSG00000166963	MAP1A	microtubule associated protein 1A [Source:HGNC Symbol;Acc:HGNC:6835]	protein_coding	ensembl_havana	15	0.822331	0.00603929	0.479049
ENSG00000049323	LTBP1	latent transforming growth factor beta binding protein 1 [Source:HGNC Symbol;Acc:HGNC:6714]	protein_coding	ensembl_havana	2	0.819737	0.00965164	0.487008
ENSG00000079308	TNS1	tensin 1 [Source:HGNC Symbol;Acc:HGNC:11973]	protein_coding	ensembl_havana	2	0.813062	0.0140085	0.504588
ENSG00000231346	LINC01160	long intergenic non-protein coding RNA 1160 [Source:HGNC Symbol;Acc:HGNC:49525]	lincRNA	havana	1	0.812252	0.0335741	0.525056
ENSG00000250687	AC146944.2	NLR family, apoptosis inhibitory protein (NAIP) pseudogene	transcribed_unprocessed_pseudogene	havana	5	0.810126	0.0256197	0.518217
ENSG00000172803	SNX32	sorting nexin 32 [Source:HGNC Symbol;Acc:HGNC:26423]	protein_coding	ensembl_havana	11	0.807106	0.0202985	0.518217
ENSG00000182048	TRPC2	transient receptor potential cation channel subfamily C member 2 (pseudogene) [Source:HGNC Symbol;Acc:HGNC:12334]	transcribed_unprocessed_pseudogene	havana	11	0.806798	0.0328077	0.522752
ENSG00000164904	ALDH7A1	aldehyde dehydrogenase 7 family member A1 [Source:HGNC Symbol;Acc:HGNC:877]	protein_coding	ensembl_havana	5	0.806612	0.0401291	0.54175
ENSG00000210194	MT-TE	mitochondrially encoded tRNA glutamic acid [Source:HGNC Symbol;Acc:HGNC:7479]	Mt_tRNA	insdc	MT	0.805078	0.0274351	0.518217
ENSG00000136819	C9orf78	chromosome 9 open reading frame 78 [Source:HGNC Symbol;Acc:HGNC:24932]	protein_coding	ensembl_havana	9	0.802972	0.0160723	0.510591
ENSG00000273272	U62317.4	novel transcript	lincRNA	havana	22	0.802947	0.0147381	0.50939
ENSG00000152766	ANKRD22	ankyrin repeat domain 22 [Source:HGNC Symbol;Acc:HGNC:28321]	protein_coding	ensembl_havana	10	0.800399	0.0458128	0.545942
ENSG00000212864	RNF208	ring finger protein 208 [Source:HGNC Symbol;Acc:HGNC:25420]	protein_coding	ensembl_havana	9	0.799708	0.0130783	0.504208
ENSG00000103534	TMC5	transmembrane channel like 5 [Source:HGNC Symbol;Acc:HGNC:22999]	protein_coding	ensembl_havana	16	0.797417	0.0265398	0.518217
ENSG00000112299	VNN1	vanin 1 [Source:HGNC Symbol;Acc:HGNC:12705]	protein_coding	ensembl_havana	6	0.791002	0.0245488	0.518217
ENSG00000124145	SDC4	syndecan 4 [Source:HGNC Symbol;Acc:HGNC:10661]	protein_coding	ensembl_havana	20	0.788669	0.00706897	0.479049
ENSG00000179820	MYADM	myeloid associated differentiation marker [Source:HGNC Symbol;Acc:HGNC:7544]	protein_coding	ensembl_havana	19	0.78814	0.00035661	0.195736
ENSG00000183762	KREMEN1	kringle containing transmembrane protein 1 [Source:HGNC Symbol;Acc:HGNC:17550]	protein_coding	ensembl_havana	22	0.78758	0.00614421	0.479049
ENSG00000089163	SIRT4	sirtuin 4 [Source:HGNC Symbol;Acc:HGNC:14932]	protein_coding	ensembl_havana	12	0.777402	0.0201197	0.518217
ENSG00000272468	AL021807.1	novel transcript	lincRNA	havana	6	0.77672	0.0282286	0.518217
ENSG00000163251	FZD5	frizzled class receptor 5 [Source:HGNC Symbol;Acc:HGNC:4043]	protein_coding	ensembl_havana	2	0.773573	0.0274074	0.518217
ENSG00000233954	UQCRHL	ubiquinol-cytochrome c reductase hinge protein like [Source:HGNC Symbol;Acc:HGNC:51714]	protein_coding	ensembl_havana	1	0.771095	0.0494206	0.558397
ENSG00000212743	AL137145.1	novel transcript	lincRNA	havana	10	0.770974	0.00948557	0.487008
ENSG00000256581	NLRP9P1	NLR family pyrin domain containing 9 pseudogene 1 [Source:HGNC Symbol;Acc:HGNC:29888]	unprocessed_pseudogene	havana	12	0.768314	0.0244444	0.518217
ENSG00000112290	WASF1	WAS protein family member 1 [Source:HGNC Symbol;Acc:HGNC:12732]	protein_coding	ensembl_havana	6	0.765304	0.0253775	0.518217
ENSG00000158856	DMTN	dematin actin binding protein [Source:HGNC Symbol;Acc:HGNC:3382]	protein_coding	ensembl_havana	8	0.764595	0.0182972	0.516887
ENSG00000158428	CATIP	ciliogenesis associated TTC17 interacting protein [Source:HGNC Symbol;Acc:HGNC:25062]	protein_coding	ensembl_havana	2	0.756829	0.0368431	0.538053
ENSG00000118514	ALDH8A1	aldehyde dehydrogenase 8 family member A1 [Source:HGNC Symbol;Acc:HGNC:15471]	protein_coding	ensembl_havana	6	0.755277	0.0386729	0.539697
ENSG00000119326	CTNNAL1	catenin alpha like 1 [Source:HGNC Symbol;Acc:HGNC:2512]	protein_coding	ensembl_havana	9	0.754194	0.0259851	0.518217
ENSG00000223799	IL10RB-DT	IL10RB divergent transcript [Source:HGNC Symbol;Acc:HGNC:44303]	antisense	havana	21	0.752439	0.0108364	0.489208
ENSG00000152078	TMEM56	transmembrane protein 56 [Source:HGNC Symbol;Acc:HGNC:26477]	protein_coding	ensembl_havana	1	0.751347	0.0320205	0.519017
ENSG00000139572	GPR84	G protein-coupled receptor 84 [Source:HGNC Symbol;Acc:HGNC:4535]	protein_coding	ensembl_havana	12	0.750773	0.0320881	0.519414
ENSG00000181788	SIAH2	siah E3 ubiquitin protein ligase 2 [Source:HGNC Symbol;Acc:HGNC:10858]	protein_coding	ensembl_havana	3	0.749062	0.0137837	0.504588
ENSG00000136026	CKAP4	cytoskeleton associated protein 4 [Source:HGNC Symbol;Acc:HGNC:16991]	protein_coding	ensembl_havana	12	0.748709	0.00117746	0.395225
ENSG00000174529	TMEM81	transmembrane protein 81 [Source:HGNC Symbol;Acc:HGNC:32349]	protein_coding	ensembl_havana	1	0.747459	0.00145362	0.402231
ENSG00000162337	LRP5	LDL receptor related protein 5 [Source:HGNC Symbol;Acc:HGNC:6697]	protein_coding	ensembl_havana	11	0.744174	0.0146436	0.50939
ENSG00000154146	NRGN	neurogranin [Source:HGNC Symbol;Acc:HGNC:8000]	protein_coding	ensembl_havana	11	0.74095	0.0201876	0.518217
ENSG00000237927	AL078604.2	uncharacterized LOC105378085 [Source:NCBI gene;Acc:105378085]	lincRNA	havana	6	0.738661	0.0353669	0.533224
ENSG00000183208	GDPGP1	GDP-D-glucose phosphorylase 1 [Source:HGNC Symbol;Acc:HGNC:34360]	protein_coding	ensembl_havana	15	0.738462	0.0190828	0.516887
ENSG00000105641	SLC5A5	solute carrier family 5 member 5 [Source:HGNC Symbol;Acc:HGNC:11040]	protein_coding	ensembl_havana	19	0.736368	0.0233532	0.518217
ENSG00000237169	RPL12P27	ribosomal protein L12 pseudogene 27 [Source:HGNC Symbol;Acc:HGNC:36916]	processed_pseudogene	havana	10	0.735722	0.0193429	0.516887
ENSG00000167191	GPRC5B	G protein-coupled receptor class C group 5 member B [Source:HGNC Symbol;Acc:HGNC:13308]	protein_coding	ensembl_havana	16	0.734755	0.0431045	0.54313
ENSG00000230532	AC091133.1	novel transcript	antisense	havana	17	0.73454	0.0431485	0.54313
ENSG00000129354	AP1M2	adaptor related protein complex 1 subunit mu 2 [Source:HGNC Symbol;Acc:HGNC:558]	protein_coding	ensembl_havana	19	0.73415	0.0377868	0.538865
ENSG00000267281	AC023509.3	novel protein	protein_coding	havana	12	0.729214	0.0199705	0.518217
ENSG00000164403	SHROOM1	shroom family member 1 [Source:HGNC Symbol;Acc:HGNC:24084]	protein_coding	ensembl_havana	5	0.727599	0.0308705	0.518217
ENSG00000085733	CTTN	cortactin [Source:HGNC Symbol;Acc:HGNC:3338]	protein_coding	ensembl_havana	11	0.722715	0.0086171	0.487008
ENSG00000234160	AL513165.1	novel transcript	antisense	havana	9	0.720059	0.0243177	0.518217
ENSG00000235257	ITGA9-AS1	ITGA9 antisense RNA 1 [Source:HGNC Symbol;Acc:HGNC:49668]	processed_transcript	havana	3	0.718671	0.0298969	0.518217
ENSG00000261220	AC103706.1	novel transcript	lincRNA	havana	8	0.713545	0.041162	0.542555
ENSG00000087074	PPP1R15A	protein phosphatase 1 regulatory subunit 15A [Source:HGNC Symbol;Acc:HGNC:14375]	protein_coding	ensembl_havana	19	0.712787	0.00167764	0.438422
ENSG00000180190	TDRP	testis development related protein [Source:HGNC Symbol;Acc:HGNC:26951]	protein_coding	ensembl_havana	8	0.711319	0.0253405	0.518217
ENSG00000140479	PCSK6	proprotein convertase subtilisin/kexin type 6 [Source:HGNC Symbol;Acc:HGNC:8569]	protein_coding	ensembl_havana	15	0.709604	0.0415905	0.542555
ENSG00000171552	BCL2L1	BCL2 like 1 [Source:HGNC Symbol;Acc:HGNC:992]	protein_coding	ensembl_havana	20	0.709602	0.0322193	0.519414
ENSG00000116962	NID1	nidogen 1 [Source:HGNC Symbol;Acc:HGNC:7821]	protein_coding	ensembl_havana	1	0.706303	0.0110228	0.489208
ENSG00000140450	ARRDC4	arrestin domain containing 4 [Source:HGNC Symbol;Acc:HGNC:28087]	protein_coding	ensembl_havana	15	0.702626	0.0104098	0.487146
ENSG00000172331	BPGM	bisphosphoglycerate mutase [Source:HGNC Symbol;Acc:HGNC:1093]	protein_coding	ensembl_havana	7	0.700341	0.0283686	0.518217
ENSG00000095303	PTGS1	prostaglandin-endoperoxide synthase 1 [Source:HGNC Symbol;Acc:HGNC:9604]	protein_coding	ensembl_havana	9	0.700227	0.00699034	0.479049
ENSG00000029534	ANK1	ankyrin 1 [Source:HGNC Symbol;Acc:HGNC:492]	protein_coding	ensembl_havana	8	0.700104	0.0274277	0.518217
ENSG00000166523	CLEC4E	C-type lectin domain family 4 member E [Source:HGNC Symbol;Acc:HGNC:14555]	protein_coding	ensembl_havana	12	0.700092	0.0217749	0.518217
ENSG00000267174	AC011472.2	novel transcript	3prime_overlapping_ncRNA	havana	19	0.698225	0.0448685	0.543929
ENSG00000126709	IFI6	interferon alpha inducible protein 6 [Source:HGNC Symbol;Acc:HGNC:4054]	protein_coding	ensembl_havana	1	0.697361	0.0456103	0.544339
ENSG00000007968	E2F2	E2F transcription factor 2 [Source:HGNC Symbol;Acc:HGNC:3114]	protein_coding	ensembl_havana	1	0.695662	0.0230536	0.518217
ENSG00000130558	OLFM1	olfactomedin 1 [Source:HGNC Symbol;Acc:HGNC:17187]	protein_coding	ensembl_havana	9	0.695539	0.0425868	0.54313
ENSG00000127533	F2RL3	F2R like thrombin or trypsin receptor 3 [Source:HGNC Symbol;Acc:HGNC:3540]	protein_coding	ensembl_havana	19	0.695236	0.0314239	0.518217
ENSG00000261542	AC011978.2	novel transcript	lincRNA	havana	8	0.694477	0.0452919	0.543929
ENSG00000158457	TSPAN33	tetraspanin 33 [Source:HGNC Symbol;Acc:HGNC:28743]	protein_coding	ensembl_havana	7	0.69336	0.00573663	0.479049
ENSG00000263961	RHEX	regulator of hemoglobinization and erythroid cell expansion [Source:HGNC Symbol;Acc:HGNC:25341]	protein_coding	ensembl_havana	1	0.691781	0.044495	0.54339
ENSG00000144677	CTDSPL	CTD small phosphatase like [Source:HGNC Symbol;Acc:HGNC:16890]	protein_coding	ensembl_havana	3	0.690747	0.0308647	0.518217
ENSG00000155115	GTF3C6	general transcription factor IIIC subunit 6 [Source:HGNC Symbol;Acc:HGNC:20872]	protein_coding	ensembl_havana	6	0.68999	0.00990398	0.487008
ENSG00000188677	PARVB	parvin beta [Source:HGNC Symbol;Acc:HGNC:14653]	protein_coding	ensembl_havana	22	0.689361	0.0101381	0.487008
ENSG00000211799	TRAV19	T cell receptor alpha variable 19 [Source:HGNC Symbol;Acc:HGNC:12115]	TR_V_gene	havana	14	0.687929	0.0387538	0.539697
ENSG00000185245	GP1BA	glycoprotein Ib platelet subunit alpha [Source:HGNC Symbol;Acc:HGNC:4439]	protein_coding	ensembl_havana	17	0.681139	0.0327412	0.522752
ENSG00000276698	AL136295.6	novel transcript	lincRNA	havana	14	0.680012	0.0311542	0.518217
ENSG00000108244	KRT23	keratin 23 [Source:HGNC Symbol;Acc:HGNC:6438]	protein_coding	ensembl_havana	17	0.678307	0.0338695	0.525056
ENSG00000270956	AC009948.4	novel transcript, antisense to TTN	antisense	havana	2	0.677367	0.0275597	0.518217
ENSG00000185340	GAS2L1	growth arrest specific 2 like 1 [Source:HGNC Symbol;Acc:HGNC:16955]	protein_coding	ensembl_havana	22	0.675888	0.021674	0.518217
ENSG00000279738	AL022311.1	novel transcript, sense overlapping to EIF3L	sense_overlapping	havana	22	0.675175	0.0437632	0.54313
ENSG00000163554	SPTA1	spectrin alpha, erythrocytic 1 [Source:HGNC Symbol;Acc:HGNC:11272]	protein_coding	ensembl_havana	1	0.673701	0.0449991	0.543929
ENSG00000270091	AC015726.1	novel transcript	lincRNA	havana	17	0.672679	0.0203703	0.518217
ENSG00000088826	SMOX	spermine oxidase [Source:HGNC Symbol;Acc:HGNC:15862]	protein_coding	ensembl_havana	20	0.668471	0.0155692	0.50939
ENSG00000105393	BABAM1	BRISC and BRCA1 A complex member 1 [Source:HGNC Symbol;Acc:HGNC:25008]	protein_coding	ensembl_havana	19	0.667268	0.0130432	0.504208
ENSG00000196465	MYL6B	myosin light chain 6B [Source:HGNC Symbol;Acc:HGNC:29823]	protein_coding	ensembl_havana	12	0.665871	0.015662	0.50939
ENSG00000105472	CLEC11A	C-type lectin domain containing 11A [Source:HGNC Symbol;Acc:HGNC:10576]	protein_coding	ensembl_havana	19	0.665594	0.0277905	0.518217
ENSG00000066926	FECH	ferrochelatase [Source:HGNC Symbol;Acc:HGNC:3647]	protein_coding	ensembl_havana	18	0.663399	0.0403127	0.542455
ENSG00000214274	ANG	angiogenin [Source:HGNC Symbol;Acc:HGNC:483]	protein_coding	ensembl_havana	14	0.661324	0.0403105	0.542455
ENSG00000166002	SMCO4	single-pass membrane protein with coiled-coil domains 4 [Source:HGNC Symbol;Acc:HGNC:24810]	protein_coding	ensembl_havana	11	0.656838	0.00253167	0.46021
ENSG00000280027	AC007342.9	novel transcript	TEC	havana	16	0.655997	0.018064	0.516887
ENSG00000276136	AC016957.2	novel transcript	lincRNA	havana	12	0.649989	0.0227255	0.518217
ENSG00000166091	CMTM5	CKLF like MARVEL transmembrane domain containing 5 [Source:HGNC Symbol;Acc:HGNC:19176]	protein_coding	ensembl_havana	14	0.649637	0.0436115	0.54313
ENSG00000260296	AC095057.3	novel transcript, overlapping N4BP2	sense_overlapping	havana	4	0.646818	0.0406791	0.542555
ENSG00000138772	ANXA3	annexin A3 [Source:HGNC Symbol;Acc:HGNC:541]	protein_coding	ensembl_havana	4	0.646717	0.0443201	0.54339
ENSG00000172889	EGFL7	EGF like domain multiple 7 [Source:HGNC Symbol;Acc:HGNC:20594]	protein_coding	ensembl_havana	9	0.646546	0.0349617	0.533224
ENSG00000215022	AL008729.1	uncharacterized LOC100130357 [Source:NCBI gene;Acc:100130357]	antisense	ensembl_havana	6	0.645745	0.0164825	0.510591
ENSG00000152056	AP1S3	adaptor related protein complex 1 subunit sigma 3 [Source:HGNC Symbol;Acc:HGNC:18971]	protein_coding	ensembl_havana	2	0.645419	0.0162133	0.510591
ENSG00000204020	LIPN	lipase family member N [Source:HGNC Symbol;Acc:HGNC:23452]	protein_coding	ensembl_havana	10	0.642449	0.0417533	0.542555
ENSG00000134198	TSPAN2	tetraspanin 2 [Source:HGNC Symbol;Acc:HGNC:20659]	protein_coding	ensembl_havana	1	0.642434	0.00313559	0.464047
ENSG00000150456	EEF1AKMT1	EEF1A lysine methyltransferase 1 [Source:HGNC Symbol;Acc:HGNC:27351]	protein_coding	ensembl_havana	13	0.641865	0.0214059	0.518217
ENSG00000271605	MILR1	mast cell immunoglobulin like receptor 1 [Source:HGNC Symbol;Acc:HGNC:27570]	protein_coding	ensembl_havana	17	0.639684	0.00912744	0.487008
ENSG00000279689	AC022400.8	TEC	TEC	havana	10	0.637377	0.00917302	0.487008
ENSG00000184497	TMEM255B	transmembrane protein 255B [Source:HGNC Symbol;Acc:HGNC:28297]	protein_coding	ensembl_havana	13	0.636691	0.0209897	0.518217
ENSG00000160789	LMNA	lamin A/C [Source:HGNC Symbol;Acc:HGNC:6636]	protein_coding	ensembl_havana	1	0.635786	0.0209291	0.518217
ENSG00000198876	DCAF12	DDB1 and CUL4 associated factor 12 [Source:HGNC Symbol;Acc:HGNC:19911]	protein_coding	ensembl_havana	9	0.634052	0.0428896	0.54313
ENSG00000133106	EPSTI1	epithelial stromal interaction 1 [Source:HGNC Symbol;Acc:HGNC:16465]	protein_coding	ensembl_havana	13	0.633946	0.0249643	0.518217
ENSG00000189060	H1F0	H1 histone family member 0 [Source:HGNC Symbol;Acc:HGNC:4714]	protein_coding	ensembl_havana	22	0.633606	0.0283172	0.518217
ENSG00000173727	AP000769.1	Finkel-Biskis-Reilly murine sarcoma virus (FBR-MuSV) ubiquitously expressed (FAU) pseudogene	transcribed_unprocessed_pseudogene	havana	11	0.631967	0.021037	0.518217
ENSG00000111837	MAK	male germ cell associated kinase [Source:HGNC Symbol;Acc:HGNC:6816]	protein_coding	ensembl_havana	6	0.631885	0.00422372	0.473136
ENSG00000178999	AURKB	aurora kinase B [Source:HGNC Symbol;Acc:HGNC:11390]	protein_coding	ensembl_havana	17	0.63131	0.0256859	0.518217
ENSG00000119917	IFIT3	interferon induced protein with tetratricopeptide repeats 3 [Source:HGNC Symbol;Acc:HGNC:5411]	protein_coding	ensembl_havana	10	0.631263	0.0347795	0.532999
ENSG00000143367	TUFT1	tuftelin 1 [Source:HGNC Symbol;Acc:HGNC:12422]	protein_coding	ensembl_havana	1	0.630189	0.00934452	0.487008
ENSG00000273802	HIST1H2BG	histone cluster 1 H2B family member g [Source:HGNC Symbol;Acc:HGNC:4746]	protein_coding	ensembl_havana	6	0.629877	0.0220809	0.518217
ENSG00000279320	AC069528.2	TEC	TEC	havana	3	0.629026	0.0252494	0.518217
ENSG00000250318	AC003072.1	ribosomal protein L13a (RPL13A) pseudogene	unprocessed_pseudogene	havana	22	0.628389	0.0230845	0.518217
ENSG00000175193	PARL	presenilin associated rhomboid like [Source:HGNC Symbol;Acc:HGNC:18253]	protein_coding	ensembl_havana	3	0.622218	0.0125186	0.50344
ENSG00000105514	RAB3D	RAB3D, member RAS oncogene family [Source:HGNC Symbol;Acc:HGNC:9779]	protein_coding	ensembl_havana	19	0.621404	0.003972	0.473136
ENSG00000285554	AC242988.2		lincRNA	havana	1	0.620937	0.0266547	0.518217
ENSG00000103942	HOMER2	homer scaffold protein 2 [Source:HGNC Symbol;Acc:HGNC:17513]	protein_coding	ensembl_havana	15	0.619841	0.0273349	0.518217
ENSG00000186818	LILRB4	leukocyte immunoglobulin like receptor B4 [Source:HGNC Symbol;Acc:HGNC:6608]	protein_coding	ensembl_havana	19	0.618523	0.00801594	0.481474
ENSG00000165914	TTC7B	tetratricopeptide repeat domain 7B [Source:HGNC Symbol;Acc:HGNC:19858]	protein_coding	ensembl_havana	14	0.615793	0.0312875	0.518217
ENSG00000140022	STON2	stonin 2 [Source:HGNC Symbol;Acc:HGNC:30652]	protein_coding	ensembl_havana	14	0.6156	0.0241157	0.518217
ENSG00000115919	KYNU	kynureninase [Source:HGNC Symbol;Acc:HGNC:6469]	protein_coding	ensembl_havana	2	0.615549	0.0041479	0.473136
ENSG00000261662	AL359752.1	novel transcript, sense overlapping NOTCH2	sense_overlapping	havana	1	0.613707	0.00257247	0.46021
ENSG00000111275	ALDH2	aldehyde dehydrogenase 2 family member [Source:HGNC Symbol;Acc:HGNC:404]	protein_coding	ensembl_havana	12	0.611726	0.00233372	0.46021
ENSG00000175063	UBE2C	ubiquitin conjugating enzyme E2 C [Source:HGNC Symbol;Acc:HGNC:15937]	protein_coding	ensembl_havana	20	0.610944	0.0226466	0.518217
ENSG00000070404	FSTL3	follistatin like 3 [Source:HGNC Symbol;Acc:HGNC:3973]	protein_coding	ensembl_havana	19	0.609359	0.0142772	0.507574
ENSG00000136867	SLC31A2	solute carrier family 31 member 2 [Source:HGNC Symbol;Acc:HGNC:11017]	protein_coding	ensembl_havana	9	0.605515	0.00320917	0.464047
ENSG00000111642	CHD4	chromodomain helicase DNA binding protein 4 [Source:HGNC Symbol;Acc:HGNC:1919]	protein_coding	ensembl_havana	12	0.604733	0.00319072	0.464047
ENSG00000146574	CCZ1B	CCZ1 homolog B, vacuolar protein trafficking and biogenesis associated [Source:HGNC Symbol;Acc:HGNC:21717]	protein_coding	ensembl_havana	7	0.604274	0.0404393	0.542555
ENSG00000111666	CHPT1	choline phosphotransferase 1 [Source:HGNC Symbol;Acc:HGNC:17852]	protein_coding	ensembl_havana	12	0.603439	0.0478694	0.552259
ENSG00000260401	AP002761.4	novel transcript, overlapping to P2RY2	sense_overlapping	havana	11	0.603218	0.0416565	0.542555
ENSG00000164181	ELOVL7	ELOVL fatty acid elongase 7 [Source:HGNC Symbol;Acc:HGNC:26292]	protein_coding	ensembl_havana	5	0.602486	0.0335789	0.525056
ENSG00000107438	PDLIM1	PDZ and LIM domain 1 [Source:HGNC Symbol;Acc:HGNC:2067]	protein_coding	ensembl_havana	10	0.597039	0.0206626	0.518217
ENSG00000185361	TNFAIP8L1	TNF alpha induced protein 8 like 1 [Source:HGNC Symbol;Acc:HGNC:28279]	protein_coding	ensembl_havana	19	0.594698	0.000281432	0.18381
ENSG00000203999	LINC01270	long intergenic non-protein coding RNA 1270 [Source:HGNC Symbol;Acc:HGNC:27658]	lincRNA	havana	20	0.59315	0.0346839	0.532082
ENSG00000130347	RTN4IP1	reticulon 4 interacting protein 1 [Source:HGNC Symbol;Acc:HGNC:18647]	protein_coding	ensembl_havana	6	0.590212	0.0077183	0.479049
ENSG00000120049	KCNIP2	potassium voltage-gated channel interacting protein 2 [Source:HGNC Symbol;Acc:HGNC:15522]	protein_coding	ensembl_havana	10	0.589967	0.0441259	0.54339
ENSG00000135378	PRRG4	proline rich and Gla domain 4 [Source:HGNC Symbol;Acc:HGNC:30799]	protein_coding	ensembl_havana	11	0.589568	0.0338185	0.525056
ENSG00000124762	CDKN1A	cyclin dependent kinase inhibitor 1A [Source:HGNC Symbol;Acc:HGNC:1784]	protein_coding	ensembl_havana	6	0.588981	0.00576514	0.479049
ENSG00000149564	ESAM	endothelial cell adhesion molecule [Source:HGNC Symbol;Acc:HGNC:17474]	protein_coding	ensembl_havana	11	0.586555	0.0468262	0.546233
ENSG00000123213	NLN	neurolysin [Source:HGNC Symbol;Acc:HGNC:16058]	protein_coding	ensembl_havana	5	0.586472	0.00544068	0.479049
ENSG00000162825	NBPF20	NBPF member 20 [Source:HGNC Symbol;Acc:HGNC:32000]	protein_coding	ensembl_havana	1	0.586069	0.0119871	0.49738
ENSG00000102265	TIMP1	TIMP metallopeptidase inhibitor 1 [Source:HGNC Symbol;Acc:HGNC:11820]	protein_coding	ensembl_havana	X	0.584425	0.00549194	0.479049
ENSG00000274425	AC114271.1	novel transcript, antisense to ICAM3	antisense	havana	19	0.584344	0.0266429	0.518217
ENSG00000137767	SQOR	sulfide quinone oxidoreductase [Source:HGNC Symbol;Acc:HGNC:20390]	protein_coding	ensembl_havana	15	0.582301	0.00933319	0.487008
ENSG00000275437	AL121832.3	novel transcript, sense intronic to CABLES2	sense_intronic	havana	20	-0.580219	0.0415777	0.542555
ENSG00000074966	TXK	TXK tyrosine kinase [Source:HGNC Symbol;Acc:HGNC:12434]	protein_coding	ensembl_havana	4	-0.580829	0.00267196	0.46021
ENSG00000281183	NPTN-IT1	NPTN intronic transcript 1 [Source:HGNC Symbol;Acc:HGNC:45091]	sense_intronic	havana	15	-0.583712	0.0277814	0.518217
ENSG00000186230	ZNF749	zinc finger protein 749 [Source:HGNC Symbol;Acc:HGNC:32783]	protein_coding	ensembl_havana	19	-0.588174	0.00731669	0.479049
ENSG00000197603	CPLANE1	ciliogenesis and planar polarity effector 1 [Source:HGNC Symbol;Acc:HGNC:25801]	protein_coding	ensembl_havana	5	-0.588494	0.00152104	0.411952
ENSG00000283199	C13orf46	chromosome 13 open reading frame 46 [Source:HGNC Symbol;Acc:HGNC:53786]	protein_coding	havana	13	-0.588517	0.0420395	0.542555
ENSG00000188234	AGAP4	ArfGAP with GTPase domain, ankyrin repeat and PH domain 4 [Source:HGNC Symbol;Acc:HGNC:23459]	protein_coding	ensembl_havana	10	-0.588886	0.00962945	0.487008
ENSG00000211749	TRBV23-1	T cell receptor beta variable 23-1 (non-functional) [Source:HGNC Symbol;Acc:HGNC:12201]	TR_V_gene	havana	7	-0.589515	0.0473417	0.549651
ENSG00000277301	AL034550.2	uncharacterized LOC101929698 [Source:NCBI gene;Acc:101929698]	antisense	havana	20	-0.589665	0.0384367	0.539697
ENSG00000254760	AC008750.1	novel transcript, antisense to SIGLEC10	antisense	havana	19	-0.595749	0.0377778	0.538865
ENSG00000196867	ZFP28	ZFP28 zinc finger protein [Source:HGNC Symbol;Acc:HGNC:17801]	protein_coding	ensembl_havana	19	-0.598904	0.00218479	0.46021
ENSG00000176049	JAKMIP2	janus kinase and microtubule interacting protein 2 [Source:HGNC Symbol;Acc:HGNC:29067]	protein_coding	ensembl_havana	5	-0.60022	0.0152021	0.50939
ENSG00000154263	ABCA10	ATP binding cassette subfamily A member 10 [Source:HGNC Symbol;Acc:HGNC:30]	protein_coding	ensembl_havana	17	-0.602974	0.0203837	0.518217
ENSG00000226450	CYP2D8P	ccytochrome P450 family 2 subfamily D member 8, pseudogene [Source:HGNC Symbol;Acc:HGNC:2628]	unprocessed_pseudogene	havana	22	-0.603686	0.0316751	0.518217
ENSG00000213976	AC010615.1	zinc finger protein pseudogene	unprocessed_pseudogene	havana	19	-0.604382	0.0319376	0.519017
ENSG00000103226	NOMO3	NODAL modulator 3 [Source:HGNC Symbol;Acc:HGNC:25242]	protein_coding	ensembl_havana	16	-0.604678	0.0345703	0.530886
ENSG00000251867	AC009812.1	novel transcript, antisense to ZBTB10	antisense	havana	8	-0.607531	0.0271931	0.518217
ENSG00000231205	ZNF826P	zinc finger protein 826, pseudogene [Source:HGNC Symbol;Acc:HGNC:33875]	transcribed_unprocessed_pseudogene	havana	19	-0.608143	0.0372868	0.538865
ENSG00000110455	ACCS	1-aminocyclopropane-1-carboxylate synthase homolog (inactive) [Source:HGNC Symbol;Acc:HGNC:23989]	protein_coding	ensembl_havana	11	-0.611947	0.0361099	0.535683
ENSG00000240891	PLCXD2	phosphatidylinositol specific phospholipase C X domain containing 2 [Source:HGNC Symbol;Acc:HGNC:26462]	protein_coding	ensembl_havana	3	-0.614281	0.00185096	0.46021
ENSG00000259205	PRKXP1	PRKX pseudogene 1 [Source:HGNC Symbol;Acc:HGNC:9442]	processed_pseudogene	havana	15	-0.617074	0.0408693	0.542555
ENSG00000164082	GRM2	glutamate metabotropic receptor 2 [Source:HGNC Symbol;Acc:HGNC:4594]	protein_coding	ensembl_havana	3	-0.624663	0.049258	0.558397
ENSG00000149527	PLCH2	phospholipase C eta 2 [Source:HGNC Symbol;Acc:HGNC:29037]	protein_coding	ensembl_havana	1	-0.624849	0.00983799	0.487008
ENSG00000282133	TRBJ1-3	T cell receptor beta joining 1-3 [Source:HGNC Symbol;Acc:HGNC:12164]	TR_J_gene	havana	7	-0.625665	0.0461974	0.546233
ENSG00000281958	TRBJ1-4	T cell receptor beta joining 1-4 [Source:HGNC Symbol;Acc:HGNC:12165]	TR_J_gene	havana	7	-0.626891	0.0257133	0.518217
ENSG00000280355	AL132656.4	novel transcript	TEC	havana	10	-0.62703	0.0448732	0.543929
ENSG00000235245	AL360181.2	novel transcript	antisense	havana	10	-0.628317	0.00504622	0.47575
ENSG00000227354	RBM26-AS1	RBM26 antisense RNA 1 [Source:HGNC Symbol;Acc:HGNC:39805]	antisense	havana	13	-0.632859	0.031685	0.518217
ENSG00000246084	LINC02325	long intergenic non-protein coding RNA 2325 [Source:HGNC Symbol;Acc:HGNC:53245]	lincRNA	havana	14	-0.634994	0.0317972	0.518217
ENSG00000112796	ENPP5	ectonucleotide pyrophosphatase/phosphodiesterase 5 (putative) [Source:HGNC Symbol;Acc:HGNC:13717]	protein_coding	ensembl_havana	6	-0.636836	0.00751188	0.479049
ENSG00000240527	AL365273.1	novel transcript, sense intronic to ENTPD1	sense_intronic	havana	10	-0.639093	0.0289793	0.518217
ENSG00000262655	SPON1	spondin 1 [Source:HGNC Symbol;Acc:HGNC:11252]	protein_coding	ensembl_havana	11	-0.643925	0.0489542	0.558123
ENSG00000275202	AL161421.1	novel transcript, antisense to FNDC3A	antisense	havana	13	-0.64464	0.00985496	0.487008
ENSG00000267554	AC015911.8	RAB32, member RAS oncogene family (RAB32) pseudogene	processed_pseudogene	havana	17	-0.650363	0.0125602	0.50344
ENSG00000246982	Z84485.1	novel transcript, antisense to BRPF3	antisense	havana	6	-0.654928	0.0298056	0.518217
ENSG00000131797	CLUHP3	clustered mitochondria homolog pseudogene 3 [Source:HGNC Symbol;Acc:HGNC:28447]	transcribed_unprocessed_pseudogene	havana	16	-0.656646	0.00295604	0.464047
ENSG00000268836	Z69706.1	novel transcript	lincRNA	havana	16	-0.656782	0.0451652	0.543929
ENSG00000171596	NMUR1	neuromedin U receptor 1 [Source:HGNC Symbol;Acc:HGNC:4518]	protein_coding	ensembl_havana	2	-0.660115	0.0152111	0.50939
ENSG00000228327	AL669831.1	general transcription factor IIi (GTF2I) pseudogene	transcribed_unprocessed_pseudogene	havana	1	-0.66205	0.0464326	0.546233
ENSG00000162630	B3GALT2	beta-1,3-galactosyltransferase 2 [Source:HGNC Symbol;Acc:HGNC:917]	protein_coding	ensembl_havana	1	-0.66659	0.0388868	0.539697
ENSG00000255026	AC136475.3	novel transcript	antisense	havana	11	-0.671035	0.00922444	0.487008
ENSG00000211801	TRAV21	T cell receptor alpha variable 21 [Source:HGNC Symbol;Acc:HGNC:12118]	TR_V_gene	havana	14	-0.675675	0.0373699	0.538865
ENSG00000163359	COL6A3	collagen type VI alpha 3 chain [Source:HGNC Symbol;Acc:HGNC:2213]	protein_coding	ensembl_havana	2	-0.676701	0.0290677	0.518217
ENSG00000112394	SLC16A10	solute carrier family 16 member 10 [Source:HGNC Symbol;Acc:HGNC:17027]	protein_coding	ensembl_havana	6	-0.677774	0.00697603	0.479049
ENSG00000149531	FRG1BP	FSHD region gene 1 family member B, pseudogene [Source:HGNC Symbol;Acc:HGNC:15792]	unprocessed_pseudogene	havana	20	-0.678205	0.014152	0.505537
ENSG00000135953	MFSD9	major facilitator superfamily domain containing 9 [Source:HGNC Symbol;Acc:HGNC:28158]	protein_coding	ensembl_havana	2	-0.679773	0.00415453	0.473136
ENSG00000126790	L3HYPDH	trans-L-3-hydroxyproline dehydratase [Source:HGNC Symbol;Acc:HGNC:20488]	protein_coding	ensembl_havana	14	-0.680401	0.01561	0.50939
ENSG00000230747	AC021188.1	novel transcript	antisense	havana	2	-0.68218	0.011365	0.492133
ENSG00000123870	ZNF137P	zinc finger protein 137, pseudogene [Source:HGNC Symbol;Acc:HGNC:12921]	transcribed_unprocessed_pseudogene	havana	19	-0.682695	0.00573953	0.479049
ENSG00000213809	KLRK1	killer cell lectin like receptor K1 [Source:HGNC Symbol;Acc:HGNC:18788]	protein_coding	ensembl_havana	12	-0.683558	0.0221452	0.518217
ENSG00000196912	ANKRD36B	ankyrin repeat domain 36B [Source:HGNC Symbol;Acc:HGNC:29333]	protein_coding	ensembl_havana	2	-0.685402	0.0303486	0.518217
ENSG00000007402	CACNA2D2	calcium voltage-gated channel auxiliary subunit alpha2delta 2 [Source:HGNC Symbol;Acc:HGNC:1400]	protein_coding	ensembl_havana	3	-0.685932	0.0113409	0.492133
ENSG00000211897	IGHG3	immunoglobulin heavy constant gamma 3 (G3m marker) [Source:HGNC Symbol;Acc:HGNC:5527]	IG_C_gene	havana	14	-0.686475	0.0476082	0.551027
ENSG00000168229	PTGDR	prostaglandin D2 receptor [Source:HGNC Symbol;Acc:HGNC:9591]	protein_coding	ensembl_havana	14	-0.689955	0.00208416	0.46021
ENSG00000260528	FAM157C	family with sequence similarity 157 member C [Source:HGNC Symbol;Acc:HGNC:34081]	lincRNA	havana	16	-0.691782	0.00738432	0.479049
ENSG00000169583	CLIC3	chloride intracellular channel 3 [Source:HGNC Symbol;Acc:HGNC:2064]	protein_coding	ensembl_havana	9	-0.701784	0.0140707	0.504588
ENSG00000163520	FBLN2	fibulin 2 [Source:HGNC Symbol;Acc:HGNC:3601]	protein_coding	ensembl_havana	3	-0.703387	0.0386115	0.539697
ENSG00000278864	AC055811.4	novel transcript	TEC	havana	17	-0.705454	0.042536	0.54313
ENSG00000189190	ZNF600	zinc finger protein 600 [Source:HGNC Symbol;Acc:HGNC:30951]	protein_coding	ensembl_havana	19	-0.706908	0.000428983	0.213004
ENSG00000241490	AC093010.2	uncharacterized LOC107986115 [Source:NCBI gene;Acc:107986115]	antisense	havana	3	-0.70898	0.0399094	0.541431
ENSG00000005379	TSPOAP1	TSPO associated protein 1 [Source:HGNC Symbol;Acc:HGNC:16831]	protein_coding	ensembl_havana	17	-0.719532	0.00108872	0.395225
ENSG00000148600	CDHR1	cadherin related family member 1 [Source:HGNC Symbol;Acc:HGNC:14550]	protein_coding	ensembl_havana	10	-0.724193	0.0103282	0.487008
ENSG00000239264	TXNDC5	thioredoxin domain containing 5 [Source:HGNC Symbol;Acc:HGNC:21073]	protein_coding	ensembl_havana	6	-0.729397	0.0470896	0.547578
ENSG00000211706	TRBV6-1	T cell receptor beta variable 6-1 [Source:HGNC Symbol;Acc:HGNC:12226]	TR_V_gene	havana	7	-0.73509	0.00770098	0.479049
ENSG00000220785	MTMR9LP	myotubularin related protein 9-like, pseudogene [Source:HGNC Symbol;Acc:HGNC:27920]	transcribed_unprocessed_pseudogene	havana	1	-0.736558	0.0185518	0.516887
ENSG00000272498	AC090948.2	novel transcript, antisense to RFTN1	antisense	havana	3	-0.7384	0.0213701	0.518217
ENSG00000146677	AC004453.1	ribosomal protein L32 (RPL32) pseudogene	processed_pseudogene	havana	7	-0.740569	0.0362314	0.535683
ENSG00000275131	AC241952.1	phosphodiesterase 4D interacting protein-like [Source:NCBI gene;Acc:100996724]	transcribed_unprocessed_pseudogene	havana	1	-0.74505	0.00137968	0.395225
ENSG00000274471	AC242376.2	hect domain and RLD 2 (HERC2) pseudogene	transcribed_unprocessed_pseudogene	havana	15	-0.745284	0.0118633	0.49738
ENSG00000238035	AC138035.1	novel transcript	lincRNA	havana	5	-0.745512	0.0145686	0.50939
ENSG00000172264	MACROD2	MACRO domain containing 2 [Source:HGNC Symbol;Acc:HGNC:16126]	protein_coding	ensembl_havana	20	-0.750215	0.0439721	0.54339
ENSG00000182326	C1S	complement C1s [Source:HGNC Symbol;Acc:HGNC:1247]	protein_coding	ensembl_havana	12	-0.754379	0.0289293	0.518217
ENSG00000179909	ZNF154	zinc finger protein 154 [Source:HGNC Symbol;Acc:HGNC:12939]	protein_coding	ensembl_havana	19	-0.754734	0.00890584	0.487008
ENSG00000233806	LINC01237	long intergenic non-protein coding RNA 1237 [Source:HGNC Symbol;Acc:HGNC:49793]	processed_transcript	havana	2	-0.757425	0.0115979	0.49738
ENSG00000225138	SLC9A3-AS1	SLC9A3 antisense RNA 1 [Source:HGNC Symbol;Acc:HGNC:40550]	processed_transcript	havana	5	-0.759506	0.00413036	0.473136
ENSG00000109906	ZBTB16	zinc finger and BTB domain containing 16 [Source:HGNC Symbol;Acc:HGNC:12930]	protein_coding	ensembl_havana	11	-0.76428	0.0102053	0.487008
ENSG00000157224	CLDN12	claudin 12 [Source:HGNC Symbol;Acc:HGNC:2034]	protein_coding	ensembl_havana	7	-0.764464	0.011441	0.493986
ENSG00000276182	AL163051.2	novel transcript, sense intronic to PAPOLA	sense_intronic	havana	14	-0.764901	0.0187579	0.516887
ENSG00000136158	SPRY2	sprouty RTK signaling antagonist 2 [Source:HGNC Symbol;Acc:HGNC:11270]	protein_coding	ensembl_havana	13	-0.78054	0.00638279	0.479049
ENSG00000159674	SPON2	spondin 2 [Source:HGNC Symbol;Acc:HGNC:11253]	protein_coding	ensembl_havana	4	-0.780891	0.00276059	0.46021
ENSG00000254473	AL354920.1	uncharacterized LOC105376114 [Source:NCBI gene;Acc:105376114]	antisense	havana	9	-0.792161	0.0393419	0.539697
ENSG00000211768	TRBJ2-4	T cell receptor beta joining 2-4 [Source:HGNC Symbol;Acc:HGNC:12172]	TR_J_gene	havana	7	-0.80731	0.028323	0.518217
ENSG00000240303	ACAD11	acyl-CoA dehydrogenase family member 11 [Source:HGNC Symbol;Acc:HGNC:30211]	protein_coding	ensembl_havana	3	-0.808727	0.0074677	0.479049
ENSG00000180747	SMG1P3	SMG1 pseudogene 3 [Source:HGNC Symbol;Acc:HGNC:49860]	transcribed_unprocessed_pseudogene	havana	16	-0.830059	0.0101831	0.487008
ENSG00000256720	BTG1P1	BTG anti-proliferation factor 1 pseudogene 1 [Source:HGNC Symbol;Acc:HGNC:37692]	processed_pseudogene	havana	12	-0.832777	0.0158944	0.510591
ENSG00000282780	TRBJ1-6	T cell receptor beta joining 1-6 [Source:HGNC Symbol;Acc:HGNC:12167]	TR_J_gene	havana	7	-0.834975	0.00830746	0.484259
ENSG00000197057	DTHD1	death domain containing 1 [Source:HGNC Symbol;Acc:HGNC:37261]	protein_coding	ensembl_havana	4	-0.837966	0.00382618	0.473136
ENSG00000152990	ADGRA3	adhesion G protein-coupled receptor A3 [Source:HGNC Symbol;Acc:HGNC:13839]	protein_coding	ensembl_havana	4	-0.843025	0.00399103	0.473136
ENSG00000248489	LINC02062	long intergenic non-protein coding RNA 2062 [Source:HGNC Symbol;Acc:HGNC:52907]	lincRNA	havana	5	-0.843649	0.0188889	0.516887
ENSG00000211666	IGLV2-14	immunoglobulin lambda variable 2-14 [Source:HGNC Symbol;Acc:HGNC:5888]	IG_V_gene	havana	22	-0.855748	0.0498073	0.56037
ENSG00000242472	IGHJ5	immunoglobulin heavy joining 5 [Source:HGNC Symbol;Acc:HGNC:5539]	IG_J_gene	havana	14	-0.859419	0.0292218	0.518217
ENSG00000211699	TRGV3	T cell receptor gamma variable 3 [Source:HGNC Symbol;Acc:HGNC:12288]	TR_V_gene	ensembl_havana	7	-0.875244	0.0411485	0.542555
ENSG00000243466	IGKV1-5	immunoglobulin kappa variable 1-5 [Source:HGNC Symbol;Acc:HGNC:5741]	IG_V_gene	havana	2	-0.876063	0.0389923	0.539697
ENSG00000134899	ERCC5	ERCC excision repair 5, endonuclease [Source:HGNC Symbol;Acc:HGNC:3437]	protein_coding	ensembl_havana	13	-0.889867	0.000169621	0.141423
ENSG00000158528	PPP1R9A	protein phosphatase 1 regulatory subunit 9A [Source:HGNC Symbol;Acc:HGNC:14946]	protein_coding	ensembl_havana	7	-0.898161	0.0274172	0.518217
ENSG00000263366	ABHD17AP5	abhydrolase domain containing 17A pseudogene 5 [Source:HGNC Symbol;Acc:HGNC:34043]	processed_pseudogene	havana	22	-0.907559	0.046105	0.546233
ENSG00000270157	AC004918.3	novel transcript	sense_intronic	havana	7	-0.90771	0.0223725	0.518217
ENSG00000246596	AC139795.1	SUMO interacting motifs containing 1 (SIMC1) pseudogene	transcribed_unprocessed_pseudogene	havana	5	-0.914287	0.00473343	0.47575
ENSG00000133138	TBC1D8B	TBC1 domain family member 8B [Source:HGNC Symbol;Acc:HGNC:24715]	protein_coding	ensembl_havana	X	-0.915371	0.0013421	0.395225
ENSG00000242588	AC108010.1	novel transcript	processed_transcript	havana	7	-0.929908	0.00826404	0.484259
ENSG00000285799	AL645929.2	MHC class I polypeptide-related sequence F pseudogene	transcribed_unprocessed_pseudogene	havana	6	-0.944637	0.026647	0.518217
ENSG00000175746	C15orf54	chromosome 15 open reading frame 54 (putative) [Source:HGNC Symbol;Acc:HGNC:33797]	lincRNA	ensembl_havana	15	-0.948239	0.0106487	0.489208
ENSG00000247157	LINC01252	long intergenic non-protein coding RNA 1252 [Source:HGNC Symbol;Acc:HGNC:27888]	lincRNA	havana	12	-0.956605	0.0164647	0.510591
ENSG00000263266	RPS7P1	ribosomal protein S7 pseudogene 1 [Source:HGNC Symbol;Acc:HGNC:17081]	processed_pseudogene	havana	17	-0.963899	0.00854977	0.487008
ENSG00000279799	AC006077.2	TEC	TEC	havana	5	-0.969302	0.0116614	0.49738
ENSG00000130635	COL5A1	collagen type V alpha 1 chain [Source:HGNC Symbol;Acc:HGNC:2209]	protein_coding	ensembl_havana	9	-0.985507	0.00941765	0.487008
ENSG00000255819	KLRC4-KLRK1	KLRC4-KLRK1 readthrough [Source:HGNC Symbol;Acc:HGNC:48357]	protein_coding	havana	12	-0.986552	0.0094329	0.487008
ENSG00000211664	IGLV2-18	immunoglobulin lambda variable 2-18 [Source:HGNC Symbol;Acc:HGNC:5889]	IG_V_gene	havana	22	-0.988957	0.0450781	0.543929
ENSG00000237254	TRBV30	T cell receptor beta variable 30 (gene/pseudogene) [Source:HGNC Symbol;Acc:HGNC:12214]	TR_V_gene	havana	7	-0.990037	0.0231295	0.518217
ENSG00000142156	COL6A1	collagen type VI alpha 1 chain [Source:HGNC Symbol;Acc:HGNC:2211]	protein_coding	ensembl_havana	21	-1.02559	0.000589469	0.274398
ENSG00000189409	MMP23B	matrix metallopeptidase 23B [Source:HGNC Symbol;Acc:HGNC:7171]	protein_coding	ensembl_havana	1	-1.04704	0.00620252	0.479049
ENSG00000236682	AC068282.1	novel transcript	lincRNA	havana	2	-1.04808	0.00271338	0.46021
ENSG00000250251	PKD1P6	polycystin 1, transient receptor potential channel interacting pseudogene 6 [Source:HGNC Symbol;Acc:HGNC:30070]	transcribed_unprocessed_pseudogene	havana	16	-1.05395	0.000209052	0.155702
ENSG00000110203	FOLR3	folate receptor 3 [Source:HGNC Symbol;Acc:HGNC:3795]	protein_coding	ensembl_havana	11	-1.06295	0.0456417	0.544339
ENSG00000211770	TRBJ2-6	T cell receptor beta joining 2-6 [Source:HGNC Symbol;Acc:HGNC:12174]	TR_J_gene	havana	7	-1.06789	0.000293459	0.18381
ENSG00000145736	GTF2H2	general transcription factor IIH subunit 2 [Source:HGNC Symbol;Acc:HGNC:4656]	protein_coding	ensembl_havana	5	-1.09005	0.0258281	0.518217
ENSG00000211766	TRBJ2-2P	T cell receptor beta joining 2-2P (non-functional) [Source:HGNC Symbol;Acc:HGNC:12170]	TR_J_gene	havana	7	-1.10785	0.00191055	0.46021
ENSG00000211890	IGHA2	immunoglobulin heavy constant alpha 2 (A2m marker) [Source:HGNC Symbol;Acc:HGNC:5479]	IG_C_gene	havana	14	-1.11265	0.0157106	0.509857
ENSG00000197165	SULT1A2	sulfotransferase family 1A member 2 [Source:HGNC Symbol;Acc:HGNC:11454]	protein_coding	ensembl_havana	16	-1.14202	0.00218127	0.46021
ENSG00000205746	AC126755.1	polycystic kidney disease 1 (autosomal dominant) (PKD1) pseudogene	transcribed_unprocessed_pseudogene	havana	16	-1.14766	0.0023421	0.46021
ENSG00000105974	CAV1	caveolin 1 [Source:HGNC Symbol;Acc:HGNC:1527]	protein_coding	ensembl_havana	7	-1.17405	0.0030981	0.464047
ENSG00000179253	AL162457.1	novel transcript, antisense to CDH4	antisense	havana	20	-1.20444	0.0061779	0.479049
ENSG00000183458	AC138932.1	polycystic kidney disease 1 (autosomal dominant) (PKD1) pseudogene	transcribed_unprocessed_pseudogene	havana	16	-1.21076	0.00136478	0.395225
ENSG00000211965	IGHV3-49	immunoglobulin heavy variable 3-49 [Source:HGNC Symbol;Acc:HGNC:5607]	IG_V_gene	havana	14	-1.21763	0.00655024	0.479049
ENSG00000256020	AC006205.2	uncharacterized LOC105369595 [Source:NCBI gene;Acc:105369595]	sense_intronic	havana	12	-1.26555	0.0188996	0.516887
ENSG00000188211	NCR3LG1	natural killer cell cytotoxicity receptor 3 ligand 1 [Source:HGNC Symbol;Acc:HGNC:42400]	protein_coding	ensembl_havana	11	-1.40934	7.66398e-05	0.103681
ENSG00000204262	COL5A2	collagen type V alpha 2 chain [Source:HGNC Symbol;Acc:HGNC:2210]	protein_coding	ensembl_havana	2	-1.44203	0.000367925	0.195736
ENSG00000214401	KANSL1-AS1	KANSL1 antisense RNA 1 [Source:HGNC Symbol;Acc:HGNC:43740]	antisense	havana	17	-1.45407	8.56e-05	0.103681
ENSG00000125498	KIR2DL1	killer cell immunoglobulin like receptor, two Ig domains and long cytoplasmic tail 1 [Source:HGNC Symbol;Acc:HGNC:6329]	protein_coding	ensembl_havana	19	-1.45664	0.000510128	0.245125
ENSG00000149403	GRIK4	glutamate ionotropic receptor kainate type subunit 4 [Source:HGNC Symbol;Acc:HGNC:4582]	protein_coding	ensembl_havana	11	-1.46693	0.0236435	0.518217
ENSG00000211816	TRAV38-1	T cell receptor alpha variable 38-1 [Source:HGNC Symbol;Acc:HGNC:12137]	TR_V_gene	havana	14	-1.47135	0.00077814	0.34213
ENSG00000149451	ADAM33	ADAM metallopeptidase domain 33 [Source:HGNC Symbol;Acc:HGNC:15478]	protein_coding	ensembl_havana	20	-1.48914	0.0106253	0.489208
ENSG00000124780	KCNK17	potassium two pore domain channel subfamily K member 17 [Source:HGNC Symbol;Acc:HGNC:14465]	protein_coding	ensembl_havana	6	-1.5209	0.016663	0.512806
ENSG00000230982	DSTNP1	destrin, actin depolymerizing factor pseudogene 1 [Source:HGNC Symbol;Acc:HGNC:23769]	processed_pseudogene	havana	21	-1.9611	0.0480775	0.552594
ENSG00000041982	TNC	tenascin C [Source:HGNC Symbol;Acc:HGNC:5318]	protein_coding	ensembl_havana	9	-1.97462	0.00578054	0.479049
ENSG00000011465	DCN	decorin [Source:HGNC Symbol;Acc:HGNC:2705]	protein_coding	ensembl_havana	12	-2.04706	0.00752655	0.479049
ENSG00000115414	FN1	fibronectin 1 [Source:HGNC Symbol;Acc:HGNC:3778]	protein_coding	ensembl_havana	2	-2.07325	0.00208685	0.46021
ENSG00000154620	TMSB4Y	thymosin beta 4 Y-linked [Source:HGNC Symbol;Acc:HGNC:11882]	protein_coding	ensembl_havana	Y	-2.0949	0.0284776	0.518217
ENSG00000111799	COL12A1	collagen type XII alpha 1 chain [Source:HGNC Symbol;Acc:HGNC:2188]	protein_coding	ensembl_havana	6	-2.14988	0.0059673	0.479049
ENSG00000133110	POSTN	periostin [Source:HGNC Symbol;Acc:HGNC:16953]	protein_coding	ensembl_havana	13	-2.22684	0.00753229	0.479049
ENSG00000176728	TTTY14	testis-specific transcript, Y-linked 14 [Source:HGNC Symbol;Acc:HGNC:18495]	lincRNA	ensembl_havana	Y	-2.22827	0.0163672	0.510591
ENSG00000108821	COL1A1	collagen type I alpha 1 chain [Source:HGNC Symbol;Acc:HGNC:2197]	protein_coding	ensembl_havana	17	-2.22889	0.00199334	0.46021
ENSG00000204001	LCN8	lipocalin 8 [Source:HGNC Symbol;Acc:HGNC:27038]	protein_coding	ensembl_havana	9	-2.29555	0.0044848	0.47575
ENSG00000142871	CYR61	cysteine rich angiogenic inducer 61 [Source:HGNC Symbol;Acc:HGNC:2654]	protein_coding	ensembl_havana	1	-2.31322	0.00122724	0.395225
ENSG00000260197	AC010889.1	novel transcript	lincRNA	havana	Y	-2.38908	0.00741131	0.479049
ENSG00000166923	GREM1	gremlin 1, DAN family BMP antagonist [Source:HGNC Symbol;Acc:HGNC:2001]	protein_coding	ensembl_havana	15	-2.43523	0.00136158	0.395225
ENSG00000168542	COL3A1	collagen type III alpha 1 chain [Source:HGNC Symbol;Acc:HGNC:2201]	protein_coding	ensembl_havana	2	-2.45558	0.00165189	0.438422
ENSG00000196565	HBG2	hemoglobin subunit gamma 2 [Source:HGNC Symbol;Acc:HGNC:4832]	protein_coding	ensembl_havana	11	-2.53767	9.37082e-05	0.103681
ENSG00000164692	COL1A2	collagen type I alpha 2 chain [Source:HGNC Symbol;Acc:HGNC:2198]	protein_coding	ensembl_havana	7	-2.54036	0.00306357	0.464047
ENSG00000154096	THY1	Thy-1 cell surface antigen [Source:HGNC Symbol;Acc:HGNC:11801]	protein_coding	ensembl_havana	11	-2.85794	5.18286e-05	0.0898564
ENSG00000087245	MMP2	matrix metallopeptidase 2 [Source:HGNC Symbol;Acc:HGNC:7166]	protein_coding	ensembl_havana	16	-2.90041	3.18022e-05	0.0676751
ENSG00000237749	AL034379.1	ribosomal protein S27 (metallopanstimulin 1) (RPS27) pseudogene	processed_pseudogene	havana	1	-2.98824	1.65748e-07	0.00246898
ENSG00000213934	HBG1	hemoglobin subunit gamma 1 [Source:HGNC Symbol;Acc:HGNC:4831]	protein_coding	ensembl_havana	11	-3.38256	0.0153081	0.50939
ENSG00000183878	UTY	ubiquitously transcribed tetratricopeptide repeat containing, Y-linked [Source:HGNC Symbol;Acc:HGNC:12638]	protein_coding	ensembl_havana	Y	-3.55267	0.000353809	0.195736
ENSG00000233864	TTTY15	testis-specific transcript, Y-linked 15 [Source:HGNC Symbol;Acc:HGNC:18567]	lincRNA	havana	Y	-3.61373	9.74446e-05	0.103681
ENSG00000099725	PRKY	protein kinase Y-linked (pseudogene) [Source:HGNC Symbol;Acc:HGNC:9444]	transcribed_unprocessed_pseudogene	havana	Y	-3.7233	0.00029615	0.18381
ENSG00000129824	RPS4Y1	ribosomal protein S4 Y-linked 1 [Source:HGNC Symbol;Acc:HGNC:10425]	protein_coding	ensembl_havana	Y	-3.76583	0.000170892	0.141423
ENSG00000067048	DDX3Y	DEAD-box helicase 3 Y-linked [Source:HGNC Symbol;Acc:HGNC:2699]	protein_coding	ensembl_havana	Y	-3.82407	0.000344457	0.195736
ENSG00000067646	ZFY	zinc finger protein Y-linked [Source:HGNC Symbol;Acc:HGNC:12870]	protein_coding	ensembl_havana	Y	-3.94365	5.42902e-05	0.0898564
ENSG00000114374	USP9Y	ubiquitin specific peptidase 9 Y-linked [Source:HGNC Symbol;Acc:HGNC:12633]	protein_coding	ensembl_havana	Y	-4.3445	1.79962e-05	0.0536141
ENSG00000215580	BCORP1	BCL6 corepressor pseudogene 1 [Source:HGNC Symbol;Acc:HGNC:23953]	transcribed_unprocessed_pseudogene	havana	Y	-4.40852	3.94758e-06	0.0294016
ENSG00000012817	KDM5D	lysine demethylase 5D [Source:HGNC Symbol;Acc:HGNC:11115]	protein_coding	ensembl_havana	Y	-4.5896	2.19607e-05	0.054521
ENSG00000131002	TXLNGY	taxilin gamma pseudogene, Y-linked [Source:HGNC Symbol;Acc:HGNC:18473]	transcribed_unprocessed_pseudogene	ensembl_havana	Y	-4.77735	1.08628e-05	0.0480662

## Sheet: GSEA_hallmark
NAME	SIZE	ES	NES	NOM p-val	FDR_q_val	FWER p-val	RANK AT MAX	LEADING EDGE
HEME_METABOLISM	188	0.687888	1.69897	0	0.0363349	0.03	2488	tags=33%, list=17%, signal=39%
INFLAMMATORY_RESPONSE	157	0.665471	1.63682	0	0.0573789	0.093	2066	tags=33%, list=14%, signal=38%
XENOBIOTIC_METABOLISM	142	0.646638	1.59664	0.0014556	0.066112	0.154	2195	tags=28%, list=15%, signal=33%
MTORC1_SIGNALING	190	0.622338	1.53504	0.00283286	0.101911	0.298	1945	tags=27%, list=13%, signal=31%
UV_RESPONSE_UP	125	0.614293	1.47198	0.020438	0.158064	0.5	2963	tags=34%, list=20%, signal=43%
INTERFERON_ALPHA_RESPONSE	95	0.645173	1.47151	0.0244648	0.132233	0.501	2661	tags=38%, list=18%, signal=46%
INTERFERON_GAMMA_RESPONSE	190	0.594628	1.46071	0.0161527	0.125202	0.534	2720	tags=36%, list=18%, signal=43%
TGF_BETA_SIGNALING	47	0.684782	1.45169	0.0397456	0.120705	0.57	1460	tags=15%, list=10%, signal=16%
REACTIVE_OXYGEN_SPECIES_PATHWAY	49	0.654913	1.43197	0.0616333	0.131551	0.636	2302	tags=27%, list=15%, signal=31%
FATTY_ACID_METABOLISM	134	0.594541	1.41482	0.0307918	0.140483	0.698	2738	tags=27%, list=18%, signal=33%
CHOLESTEROL_HOMEOSTASIS	65	0.640626	1.40728	0.0507246	0.135199	0.719	2047	tags=32%, list=14%, signal=37%
ANDROGEN_RESPONSE	87	0.599657	1.38032	0.049435	0.153896	0.798	3072	tags=33%, list=21%, signal=42%
PI3K_AKT_MTOR_SIGNALING	92	0.584296	1.35542	0.0748899	0.172474	0.854	3536	tags=37%, list=24%, signal=48%
ADIPOGENESIS	172	0.554513	1.35428	0.0413589	0.161399	0.855	3264	tags=31%, list=22%, signal=39%
OXIDATIVE_PHOSPHORYLATION	195	0.54013	1.34115	0.04209	0.165328	0.881	3042	tags=23%, list=20%, signal=28%
ESTROGEN_RESPONSE_EARLY	143	0.552057	1.33374	0.0597015	0.164183	0.897	2153	tags=26%, list=14%, signal=30%
COMPLEMENT	167	0.531259	1.31011	0.0619718	0.182474	0.928	2319	tags=29%, list=16%, signal=34%
TNFA_SIGNALING_VIA_NFKB	176	0.526421	1.29756	0.0674319	0.189857	0.947	2624	tags=35%, list=18%, signal=42%
P53_PATHWAY	175	0.520831	1.28126	0.0753138	0.202075	0.969	2171	tags=21%, list=15%, signal=24%
WNT_BETA_CATENIN_SIGNALING	38	0.596306	1.26472	0.14759	0.214421	0.984	1502	tags=18%, list=10%, signal=20%
KRAS_SIGNALING_UP	141	0.520737	1.2573	0.0969609	0.215271	0.985	2385	tags=30%, list=16%, signal=35%
IL2_STAT5_SIGNALING	177	0.50921	1.24102	0.0957143	0.230466	0.992	2200	tags=26%, list=15%, signal=30%
MYC_TARGETS_V1	195	0.494878	1.22531	0.108883	0.246453	0.997	3983	tags=31%, list=27%, signal=41%
HALLMARK_EPITHELIAL_MESENCHYMAL_TRANSITION	131	-0.724851	-1.74698	0	0.0608651	0.094	396	tags=18%, list=3%, signal=19%
HALLMARK_APICAL_SURFACE	27	-0.775323	-1.59566	0.0819209	0.114469	0.291	122	tags=7%, list=1%, signal=7%
HALLMARK_ANGIOGENESIS	27	-0.720417	-1.49955	0.0700809	0.150198	0.494	30	tags=11%, list=0%, signal=11%

## Sheet: WGCNA
Gene.name	moduleColor
PKD1P6	Lightcyan
ERCC5	Lightcyan
SUZ12P1	Lightcyan
AL645929.2	Lightcyan
TNFAIP8L1	Lightcyan
SLC23A2	Lightcyan
PHC1P1	Lightcyan
TMEM272	Lightcyan
ZNF354B	Lightcyan
SCML1	Lightcyan
AC139795.1	Lightcyan
CLCN6	Lightcyan
DNAH1	Lightcyan
TXK	Lightcyan
TMEM81	Lightcyan
SUN1	Lightcyan
RNPC3	Lightcyan
AC004461.2	Lightcyan
LINC01259	Lightcyan
DIDO1	Lightcyan
AC018628.1	Lightcyan
DYNLL2	Lightcyan
SMCO4	Lightcyan
L3HYPDH	Lightcyan
LIX1L	Lightcyan
TMEM63A	Lightcyan
PARGP1	Lightcyan
ZNF335	Lightcyan
EPM2AIP1	Lightcyan
NDRG1	Lightcyan
RCC2	Lightcyan
CEP57L1	Lightcyan
VCP	Lightcyan
VDAC1	Lightcyan
IL2RG	Lightcyan
SLC11A2	Lightcyan
APH1A	Lightcyan
NR2C1	Lightcyan
TAS2R14	Lightcyan
RILPL2	Lightcyan
LRRC37B	Lightcyan
UBE2Z	Lightcyan
F8A1	Lightcyan
F11R	Lightcyan
NEIL2	Lightcyan
KEAP1	Lightcyan
TMEM189	Lightcyan
CLSTN1	Lightcyan
ZNF747	Lightcyan
AC004918.3	Lightcyan
HYOU1	Lightcyan
PTPA	Lightcyan
DFFA	Lightcyan
GPR20	Lightcyan
ENO1	Lightcyan
GGA3	Lightcyan
AC006378.2	Lightcyan
PDIA4	Lightcyan
ADCY7	Lightcyan
CALR	Lightcyan
SUGT1	Lightcyan
CCND2	Lightcyan
CD101	Lightcyan
MAP1LC3B2	Lightcyan
EDC4	Lightcyan
SF3B2	Lightcyan
TULP4	Lightcyan
RBMX2	Lightcyan
RFC5	Lightcyan
DSTNP2	Lightcyan
CEP83	Lightcyan
SZT2	Lightcyan
SNHG16	Lightcyan
CSRP1	Lightcyan
TGIF2	Lightcyan
RNF8	Lightcyan
CALM3	Lightcyan
INVS	Lightcyan
NEGR1	Lightcyan
WDR92	Lightcyan
METTL7A	Lightcyan
AC087284.1	Lightcyan
BEND3	Lightcyan
CNP	Lightcyan
AP001972.5	Lightcyan
FRG1CP	Lightcyan
GPI	Lightcyan
AC055811.4	Lightcyan
SND1	Lightcyan
ZMAT2	Lightcyan
AATF	Lightcyan
AC005332.3	Lightcyan
HSP90AB1	Lightcyan
GTF3C3	Lightcyan
PGBD2	Lightcyan
TTF1	Lightcyan
ZSWIM9	Lightcyan
TMEM41A	Lightcyan
AP003486.1	Lightcyan
LINC00205	Lightcyan
ANXA11	Lightcyan
STIP1	Lightcyan
CTNNBL1	Lightcyan
SS18L1	Lightcyan
HNRNPM	Lightcyan
ARHGAP10	Lightcyan
TBCK	Lightcyan
CNN2	Lightcyan
PAQR7	Lightcyan
GOLGA1	Lightcyan
PRKAB2	Lightcyan
MARK3	Lightcyan
C6orf47	Lightcyan
AACS	Lightcyan
TG	Lightcyan
SPINT2	Lightcyan
CCDC18	Lightcyan
P4HB	Lightcyan
RELB	Lightcyan
CMTM1	Lightcyan
RPS2P5	Lightcyan
EIF3D	Lightcyan
TRDV2	Lightcyan
ADGRE1	Lightcyan
HIST1H2BF	Lightcyan
AP002761.4	Lightcyan
GTF2F1	Lightcyan
CFL2	Lightcyan
MICALL1	Lightcyan
TRAPPC13	Lightcyan
HNRNPA1P48	Lightcyan
ATP2C2	Lightcyan
PRCC	Lightcyan
YKT6	Lightcyan
SNX20	Lightcyan
CENPB	Lightcyan
TCHP	Lightcyan
ADI1	Lightcyan
OPA3	Lightcyan
TMEM250	Lightcyan
LPIN1	Lightcyan
RNF40	Lightcyan
PAAF1	Lightcyan
CDIP1	Lightcyan
SLC38A6	Lightcyan
LINC00299	Lightcyan
DUSP8P5	Lightcyan
RGP1	Lightcyan
AC026401.3	Lightcyan
HRASLS5	Lightcyan
AC025171.2	Lightcyan
UBAC2	Lightcyan
AC138393.1	Lightcyan
RFXAP	Lightcyan
UCHL3	Lightcyan
GANC	Lightcyan
AC008555.8	Lightcyan
SARS2	Lightcyan
ARFGAP2	Lightcyan
COG3	Lightcyan
PEF1	Lightcyan
AC104564.3	Lightcyan
TUBG2	Lightcyan
EIF3B	Lightcyan
PRPF6	Lightcyan
ZNF629	Lightcyan
INPP5F	Lightcyan
SF3A3	Lightcyan
PDCD6IPP2	Lightcyan
FAHD1	Lightcyan
RNASEH1	Lightcyan
YARS	Lightcyan
NOP14	Lightcyan
AC012360.3	Lightcyan
PDCD11	Lightcyan
SAFB	Lightcyan
VPS45	Lightcyan
NEU3	Lightcyan
MRRF	Lightcyan
SYCP2	Lightcyan
NAIF1	Lightcyan
AP4S1	Lightcyan
LCN8	Lightcyan
C2orf49	Lightcyan
MOSMO	Lightcyan
JPT2	Lightcyan
SCAF1	Lightcyan
HNRNPLL	Lightcyan
ANKRD36BP2	Lightcyan
PABPC4	Lightcyan
HDGFL2	Lightcyan
LOXL1-AS1	Lightcyan
DAP3	Lightcyan
KDM4A	Lightcyan
ORM1	Lightcyan
TTN-AS1	Lightcyan
LINC00667	Lightcyan
DCUN1D3	Lightcyan
CLN6	Lightcyan
PRKCSH	Lightcyan
MAZ	Lightcyan
TATDN2	Lightcyan
LRRC47	Lightcyan
FDXACB1	Lightcyan
TMEM39B	Lightcyan
ZBTB7A	Lightcyan
PDIA5	Lightcyan
MGC12916	Lightcyan
EFNB1	Lightcyan
HNRNPA1	Lightcyan
FXN	Lightcyan
NUPL2	Lightcyan
METTL2B	Lightcyan
KIAA0391	Lightcyan
ACTR3B	Lightcyan
CCDC97	Lightcyan
PTMAP5	Lightcyan
LINC01145	Lightcyan
ACSM3	Lightcyan
CLP1	Lightcyan
PKN1	Lightcyan
SHF	Lightcyan
9-Sep	Lightcyan
ARMCX1	Lightcyan
AL021707.3	Lightcyan
BAP1	Lightcyan
SMARCA4	Lightcyan
AC007728.3	Lightcyan
CBX8	Lightcyan
SSR4P1	Lightcyan
AC135983.2	Lightcyan
TMTC4	Lightcyan
TIMM23B	Lightcyan
TXNRD3	Lightcyan
SRGAP3	Lightcyan
CD3EAP	Lightcyan
ZNF726	Lightcyan
UBTF	Lightcyan
MYO18A	Lightcyan
FASTKD3	Lightcyan
GRIN2D	Lightcyan
AL138900.3	Lightcyan
C1orf56	Lightcyan
MED7	Lightcyan
LINC01011	Lightcyan
LINC01001	Lightcyan
TBL2	Lightcyan
DCBLD2	Lightcyan
ATXN7	Lightcyan
CDK5R1	Lightcyan
AC087289.1	Lightcyan
ZFP28	Brown
TRBJ2-2P	Brown
PDK4	Brown
AGAP4	Brown
AC009812.1	Brown
TRBJ2-6	Brown
KRT17P8	Brown
ARSD	Brown
AC241952.1	Brown
COLQ	Brown
SULT1A2	Brown
AL034550.2	Brown
SOGA1	Brown
CLUHP3	Brown
ATP1B3	Brown
AC009053.1	Brown
RPP14	Brown
AC022400.7	Brown
DIP2A	Brown
AC243960.1	Brown
OGT	Brown
AC006205.2	Brown
LINC02062	Brown
GIMAP5	Brown
C16orf58	Brown
ABCA10	Brown
PLCH2	Brown
TENT4A	Brown
ATL3	Brown
LINC01252	Brown
ARGLU1	Brown
TRAF3IP3	Brown
OBSCN-AS1	Brown
CCDC154	Brown
AC242376.2	Brown
ENGASE	Brown
FNBP4	Brown
OBSCN	Brown
LMLN	Brown
GRIK4	Brown
INTS6L	Brown
ZNF251	Brown
AC138932.1	Brown
HEMK1	Brown
TBC1D4	Brown
LTB4R2	Brown
AC012615.1	Brown
PIGL	Brown
EXOSC8	Brown
ZNF83	Brown
ACAD11	Brown
FBF1	Brown
TLDC1	Brown
AC136475.3	Brown
ZNF276	Brown
EXD3	Brown
PCGF3	Brown
AC105339.2	Brown
AC132008.2	Brown
USP43	Brown
TARBP1	Brown
SFT2D2	Brown
PLEKHM1P1	Brown
AL360181.2	Brown
ACCS	Brown
ODC1	Brown
ZNF749	Brown
PCOLCE	Brown
SOWAHC	Brown
ARF3	Brown
AC099063.4	Brown
SFSWAP	Brown
CCNL2	Brown
ZMYM3	Brown
IQCB1	Brown
ADAMTS7P1	Brown
CFAP70	Brown
SLC7A6	Brown
EIF4A1	Brown
TSPAN32	Brown
NXPE3	Brown
UBE2Q2P1	Brown
AL021407.3	Brown
CLIC3	Brown
NRBP2	Brown
TRIM17	Brown
Z84485.1	Brown
TAF13	Brown
TTC31	Brown
ALOX12-AS1	Brown
TRMT5	Brown
DNHD1	Brown
FAHD2A	Brown
LINC02325	Brown
ZNF252P-AS1	Brown
KCTD7	Brown
DNAJC14	Brown
SUPT7L	Brown
LENG8	Brown
PHYKPL	Brown
TTC28-AS1	Brown
AC004890.2	Brown
CETN2	Brown
KCNAB3	Brown
ARHGEF4	Brown
OGFOD2	Brown
BARD1	Brown
ZAP70	Brown
CPSF2	Brown
TMC6	Brown
STAU1	Brown
PIK3IP1-AS1	Brown
FLVCR1-DT	Brown
CKAP4	Brown
LINC01237	Brown
MDS2	Brown
B4GALT1	Brown
L3MBTL1	Brown
IRAK2	Brown
SGSM2	Brown
SRSF2	Brown
EVL	Brown
CDC42BPG	Brown
TUBGCP6	Brown
CREBZF	Brown
MAPK8IP3	Brown
ARF6	Brown
YWHAZ	Brown
THUMPD2	Brown
ILF3	Brown
P4HA1	Brown
AC114490.1	Brown
VPS52	Brown
HK1	Brown
KPNA6	Brown
TBRG4	Brown
CCDC57	Brown
LINC01451	Brown
SLC17A9	Brown
PGM3	Brown
KLHL3	Brown
NSUN6	Brown
ZNF514	Brown
VPS33A	Brown
ENOSF1	Brown
SFI1	Brown
ZNF76	Brown
TRBJ2-4	Brown
AC009974.1	Brown
ERVK13-1	Brown
SH3BP5-AS1	Brown
UBA7	Brown
AC016773.1	Brown
PKM	Brown
STARD7	Brown
PLEKHA2	Brown
ERVK3-1	Brown
PSD	Brown
ARL10	Brown
AL161421.1	Brown
HSPA1L	Brown
AC116348.2	Brown
MMGT1	Brown
HPS4	Brown
TMC8	Brown
LRCH4	Brown
MDM2	Brown
ZNF426	Brown
SLC35E1	Brown
C1QTNF6	Brown
CAPN10-DT	Brown
FOXO3	Brown
ABCA2	Brown
EIF2B5	Brown
TNK1	Brown
ZMPSTE24	Brown
GOLGA2P5	Brown
BRAP	Brown
TMEM170A	Brown
KHDC4	Brown
NEIL1	Brown
NXF1	Brown
TRIB2	Brown
AFTPH	Brown
ARSB	Brown
PPP1CB	Brown
DDX39B	Brown
ICMT	Brown
CROCCP2	Brown
ARRDC4	Brown
CD44	Brown
GGT7	Brown
PTP4A2	Brown
TTPAL	Brown
RAB21	Brown
STK24	Brown
NEURL4	Brown
CFAP410	Brown
CCDC14	Brown
RORC	Brown
ORMDL1	Brown
PRORSD1P	Brown
ZNF419	Brown
SUGP2	Brown
SPIRE1	Brown
SCNN1D	Brown
PLSCR3	Brown
FAM20B	Brown
COL5A3	Brown
AC027290.1	Brown
ZNF767P	Brown
PAFAH1B2	Brown
SMU1	Brown
LINC00893	Brown
NSMCE4A	Brown
VPS16	Brown
USP20	Brown
BDH2	Brown
CHP1	Brown
ZNF711	Brown
PHC1	Brown
OXSR1	Brown
FBXO4	Brown
TMEM42	Brown
AC079781.5	Brown
MTCH2	Brown
AC008764.8	Brown
PRDM15	Brown
CLK2	Brown
PIGG	Brown
OTUD7A	Brown
EME2	Brown
USP6	Brown
INSR	Brown
TOB1	Brown
ELK3	Brown
HSPD1	Brown
HUS1	Brown
EIF4EBP2	Brown
ACO1	Brown
PTPN18	Brown
MATN1-AS1	Brown
SMIM10L2A	Brown
FAN1	Brown
TAPBPL	Brown
RC3H1	Brown
AC068338.2	Brown
CXorf21	Brown
CDV3	Brown
PLA2G6	Brown
RBPJ	Brown
MOB1A	Brown
FLT4	Brown
RHOA	Brown
ERAP2	Brown
AP1S3	Brown
AC011445.2	Brown
GRM2	Brown
CAPN10	Brown
NKAP	Brown
MED18	Brown
RAB5B	Brown
RDH11	Brown
CDK10	Brown
SSR1	Brown
FCF1	Brown
LIG1	Brown
POFUT2	Brown
JMJD7-PLA2G4B	Brown
SETD6	Brown
RBBP5	Brown
TMEM268	Brown
NORAD	Brown
SBDSP1	Brown
TIAM1	Brown
BCORL1	Brown
IGHG3	Brown
DCTN5	Brown
AC092821.3	Brown
RNF20	Brown
HADHA	Brown
KRAS	Brown
PIEZO1	Brown
CNTNAP1	Brown
WDR90	Brown
AC009533.1	Brown
PLCG1	Brown
TAF1C	Brown
WIPF2	Brown
CALM1	Brown
SEH1L	Brown
ZNF652	Brown
PPP2CB	Brown
YWHAH	Brown
TRMU	Brown
DNAH10	Brown
RPL17	Brown
WASF2	Brown
ZNF558	Brown
SLC25A35	Brown
ZNF862	Brown
PCED1A	Brown
UBE2H	Brown
TMEM147-AS1	Brown
ANAPC2	Brown
AC008105.2	Brown
PGP	Brown
AL158210.1	Brown
PAN2	Brown
ISYNA1	Brown
AL137003.1	Brown
EIF5B	Brown
INPP5E	Brown
SLC39A10	Brown
PABPC1L	Brown
RRN3P1	Brown
LRP5L	Brown
TMEM198B	Brown
CNIH3	Brown
WDR27	Brown
CRISPLD2	Brown
AC010186.2	Brown
GLTP	Brown
RCCD1	Brown
RBM19	Brown
HIST4H4	Brown
VIPR1	Brown
KPNA4	Brown
NRAS	Brown
PCSK4	Brown
ALS2CL	Brown
YWHAB	Brown
WRAP73	Brown
GSK3B	Brown
ZNF471	Brown
NDRG3	Brown
MTA1	Brown
LGALSL	Brown
ATAD3B	Brown
PDLIM5	Brown
POMT1	Brown
ITFG2	Brown
DDX12P	Brown
MIR4453HG	Brown
CAPZB	Brown
GABPB1-IT1	Brown
B4GALT7	Brown
FAM216A	Brown
KIF3B	Brown
GNLY	Brown
ERO1A	Brown
DHX57	Brown
RHPN1	Brown
ROBO3	Brown
AC008467.1	Brown
DSTYK	Brown
PRMT7	Brown
MAGT1	Brown
CYP2D8P	Brown
KLRK1	Brown
PSMG4	Brown
PI4KAP2	Brown
STAG3L5P	Brown
FAM193B	Brown
DPH1	Brown
AZIN2	Brown
GMEB1	Brown
AL158212.3	Brown
CDK11A	Brown
NUMBL	Brown
TUBB	Brown
GID8	Brown
DHX16	Brown
H6PD	Brown
ITPR3	Brown
TMEM120B	Brown
ACTR1B	Brown
LY75	Brown
SLC37A4	Brown
GTF2A1	Brown
ZMAT3	Brown
TMEM38A	Brown
FAM234B	Brown
IGFBP2	Brown
MIR646HG	Brown
PRPF4	Brown
DNASE1	Brown
TNFRSF25	Brown
ZNF555	Brown
ATF7IP2	Brown
UNC5CL	Brown
PTCD3	Brown
FBXO41	Brown
PLXDC1	Brown
ZFYVE1	Brown
SRSF7	Brown
GPRC5B	Brown
RHEBL1	Brown
C20orf197	Brown
RDX	Brown
FBXO45	Brown
SYS1	Brown
KAT2A	Brown
NR4A2	Brown
HTATSF1	Brown
CSNK2A2	Brown
IDUA	Brown
AFDN	Brown
ZNF584	Brown
LPAL2	Brown
HECA	Brown
AGBL3	Brown
DDIT4	Brown
ZNF594	Brown
GLG1	Brown
AC034236.2	Brown
IMMT	Brown
LINC00894	Brown
MYCBP	Brown
GATAD2B	Brown
AC093627.4	Brown
ADIPOR2	Brown
MOGS	Brown
AC007383.2	Brown
SRP14-AS1	Brown
ZNF202	Brown
ADA	Brown
AC022211.2	Brown
TRAF1	Brown
SERINC3	Brown
GLI4	Brown
MRPS25	Brown
GPR137B	Brown
NLRP1	Brown
AC007686.3	Brown
SLC16A1	Brown
TMOD3	Brown
EPB41	Brown
SMG7	Brown
COPG2	Brown
AHR	Brown
CUL9	Brown
FLJ37453	Brown
RSRP1	Brown
NFIA	Brown
SOAT1	Brown
TTLL11	Brown
INSIG1	Brown
PAK2	Brown
AL031281.3	Brown
AC097376.2	Brown
NBEAL2	Brown
DNAJC3	Brown
THNSL2	Brown
TOR1AIP2	Brown
DCAF7	Brown
SDR39U1	Brown
DTX3	Brown
METTL22	Brown
AL355075.5	Brown
RPS18P9	Brown
NPRL2	Brown
ARHGEF1	Brown
PAPOLG	Brown
B3GALT2	Brown
ZNF266	Brown
FKRP	Brown
TMEM259	Brown
PLAGL2	Brown
DSC2	Brown
CARMIL2	Brown
MRPL38	Brown
SYNGAP1	Brown
DUS1L	Brown
ZNF557	Brown
C1orf159	Brown
MPP7	Brown
SCART1	Brown
PPP1R35	Brown
METTL9	Brown
CLEC4D	Brown
ANAPC5	Brown
POLDIP3	Brown
CTSB	Brown
PHACTR2	Brown
TRIP4	Brown
PLEKHG4	Brown
ARHGAP19	Brown
ANG	Brown
TEX2	Brown
RAD52	Brown
SLC25A25	Brown
AVPR1A	Brown
AL049795.1	Brown
SNIP1	Brown
TXNIP	Brown
CENPT	Brown
SLC35G1	Brown
SNHG12	Brown
CSNK2A1	Brown
C2orf92	Brown
TAOK3	Brown
C19orf71	Brown
ASNS	Brown
ZNF682	Brown
JADE1	Brown
ABHD17A	Brown
CC2D1B	Brown
LNPEP	Brown
CPSF1	Brown
SGSM3	Brown
BHLHE40	Brown
RBM27	Brown
DHFR	Brown
LIN52	Brown
KLHL24	Brown
AC009237.14	Brown
ANO8	Brown
CXorf40B	Brown
EIF2B4	Brown
AC124016.1	Brown
KANTR	Brown
TLDC2	Brown
FAM13A	Brown
CMPK1	Brown
DUS3L	Brown
OIP5-AS1	Brown
SHC2	Brown
ANKRD36	Brown
COX15	Brown
ZSCAN2	Brown
P4HTM	Brown
ANKMY1	Brown
KLHL17	Brown
SPPL2A	Brown
SYAP1	Brown
SLC44A1	Brown
DOC2GP	Brown
MYO19	Brown
PNMA3	Brown
POLD3	Brown
VPS35	Brown
RASGRP2	Brown
RNF31	Brown
AC009113.1	Brown
AL391684.1	Brown
MUTYH	Brown
TRMT1	Brown
OXLD1	Brown
AC073111.5	Brown
MAN2C1	Brown
SNHG7	Brown
DHX37	Brown
AL139089.1	Brown
TRBJ2-3	Brown
MMS19	Brown
SIGIRR	Brown
C1orf43	Brown
DDX6	Brown
DENND4B	Brown
PLPBP	Brown
POU2F1	Brown
METTL17	Brown
WDR59	Brown
RIC3	Brown
NSUN5P2	Brown
MPRIP	Brown
RAB6A	Brown
AC004865.2	Brown
ZNF277	Brown
STK4	Brown
PREP	Brown
ACTR5	Brown
EXOC7	Brown
DYM	Brown
RPH3A	Brown
AC008124.1	Brown
ST13	Brown
LCN12	Brown
ITGA9-AS1	Brown
EXOC6B	Brown
OSBPL7	Brown
GALK2	Brown
STIM1	Brown
AC111182.1	Brown
EDEM1	Brown
NRP2	Brown
SERPINB9	Brown
ANKRD12	Brown
AC131212.3	Brown
TNFRSF14-AS1	Brown
FAM24B	Brown
PITPNM3	Brown
FUT8-AS1	Brown
GTF2E1	Brown
AUP1	Brown
NMRAL1	Brown
TEPSIN	Brown
IFT27	Brown
SNTB1	Brown
LRRC24	Brown
AC004812.2	Brown
WAC-AS1	Brown
PAXIP1-AS1	Brown
PACSIN1	Brown
AHI1	Brown
DVL2	Brown
MST1P2	Brown
SMAD2	Brown
CENPX	Brown
FASTK	Brown
ZNF204P	Brown
C6orf89	Brown
ARFIP2	Brown
VDAC2	Brown
CDC73	Brown
WNK1	Brown
AP4E1	Brown
HEXDC	Brown
AC011498.7	Brown
MAPRE1	Brown
SDHAP3	Brown
CORO2A	Brown
MLEC	Brown
ZNF169	Brown
MEF2B	Brown
TM9SF4	Brown
TPM3	Brown
SLC5A2	Brown
SPG7	Brown
IST1	Brown
AL135999.1	Brown
FAM201A	Brown
BRD1	Brown
G3BP2	Brown
ZNF826P	Brown
PUS1	Brown
RHOT2	Brown
RPARP-AS1	Brown
CALY	Brown
DCLRE1C	Brown
FAM204A	Brown
PLK1	Brown
AZIN1	Brown
LIN7C	Brown
SREK1IP1	Brown
PPP1R10	Brown
PRMT2	Brown
PKP2	Brown
GLCE	Brown
PPP3R1	Brown
MIOS	Brown
AC009041.2	Brown
LEF1-AS1	Brown
CLCN3	Brown
PIGH	Brown
TBL1XR1	Brown
DTD2	Brown
IKBKB	Brown
SLC26A11	Brown
DDB1	Brown
RNF2	Brown
BRI3BP	Brown
SMYD2	Brown
LRRC59	Brown
TYSND1	Brown
UBXN2A	Brown
DCP2	Brown
STAG3L4	Brown
WDR97	Brown
CHMP3	Brown
CRNKL1	Brown
MOB1B	Brown
ACE	Brown
SYTL1	Brown
POLRMT	Brown
PDIA3	Brown
KIFC2	Brown
AL355987.4	Brown
AC004381.2	Brown
HID1	Brown
DDX51	Brown
AC006254.1	Brown
AP1G2	Brown
THBD	Brown
MTERF4	Brown
CTC1	Brown
CCDC144B	Brown
SSSCA1-AS1	Brown
LNPK	Brown
ABCB8	Brown
CSDE1	Brown
LBHD1	Brown
IGHG1	Brown
AC008764.6	Brown
BNIP3	Brown
AARS2	Brown
CCT4	Brown
CTSF	Brown
GOT1	Brown
SF3A1	Brown
PNKP	Brown
TMEM68	Brown
GRPEL2	Brown
CCDC117	Brown
PIGO	Brown
HIPK2	Brown
VILL	Brown
DPF2	Brown
MCCC1	Brown
AC010422.8	Brown
TMEM9B-AS1	Brown
THOC6	Brown
C8G	Brown
ARL6IP5	Brown
TRIM3	Brown
SMIM14	Brown
CTD-2201I18.1	Brown
USF3	Brown
FBXL6	Brown
MRPL41	Brown
AFG3L1P	Brown
TOP3B	Brown
R3HCC1L	Brown
ZNF124	Brown
NSUN5P1	Brown
SASH1	Brown
ZNF512B	Brown
PLBD2	Brown
ATG16L1	Brown
EBF4	Brown
SYPL1	Brown
DNMT1	Brown
AL451085.2	Brown
HDAC6	Brown
C19orf66	Brown
CXorf38	Brown
C12orf76	Brown
TM9SF3	Brown
AL365205.1	Brown
ANKRD23	Brown
SDCBP2	Brown
ZFHX3	Brown
ADD1	Brown
ATAD3A	Brown
AC006504.5	Brown
CXorf56	Brown
PAXX	Brown
PLEKHB2	Brown
CAPN12	Brown
TMED10	Brown
TMEM175	Brown
ADA2	Brown
YME1L1	Brown
B3GNT5	Brown
PPP1R3E	Brown
POLG	Brown
FTSJ1	Brown
AL135925.1	Brown
PARVG	Brown
SKIL	Brown
GARS	Brown
HAUS5	Brown
PCTP	Brown
WDR4	Brown
FAM219B	Brown
IGHG4	Brown
AC141586.1	Brown
TELO2	Brown
MFSD14A	Brown
NPIPA1	Brown
EFEMP2	Brown
TRAP1	Brown
NLGN2	Brown
CEMIP2	Brown
MUL1	Brown
THOP1	Brown
POLD1	Brown
SLC29A2	Brown
SLC39A9	Brown
ZNF80	Brown
LSM14A	Brown
TSPY26P	Brown
AC087481.3	Brown
POLE	Brown
AC004918.1	Brown
IPO11	Brown
GDF7	Brown
AC003102.1	Brown
CCDC25	Brown
PIDD1	Brown
VPS26A	Brown
PLEKHG2	Brown
SH2B1	Brown
IFRD2	Brown
PAFAH1B1	Brown
CYP2E1	Brown
PIP4P1	Brown
DR1	Brown
GBAP1	Brown
IGLV3-12	Brown
TNRC6B	Brown
CD4	Brown
SH3BGRL	Brown
AC073073.2	Brown
MRI1	Brown
AFG3L2	Brown
LLGL2	Brown
MORN1	Brown
CYB5RL	Brown
THRAP3	Brown
SCML4	Brown
WDR6	Brown
AC125257.1	Brown
FAM21FP	Brown
MYH10	Brown
CCDC130	Brown
ULK4	Brown
PA2G4	Brown
TFG	Brown
CCDC170	Brown
NIPA2	Brown
LMF2	Brown
GALT	Brown
GTF3C5	Brown
PDIA6	Brown
CLSTN3	Brown
POLG2	Brown
AC139887.2	Brown
MCM5	Brown
TXNL4B	Brown
OXSM	Brown
ADCY10P1	Brown
HAPLN3	Brown
TYK2	Brown
HCN3	Brown
WDSUB1	Brown
FBXL4	Brown
MTPAP	Brown
MST1	Brown
ADAMTS10	Brown
TMEM134	Brown
SZRD1	Brown
LDLRAD3	Brown
ELF4	Brown
POC1B-AS1	Brown
DDX56	Brown
PYROXD2	Brown
MIGA2	Brown
PIP5K1A	Brown
AAAS	Brown
TMPRSS9	Brown
SLC25A22	Brown
YWHAG	Brown
IFT140	Brown
KCTD2	Brown
PLXNA3	Brown
CLDN7	Brown
ITPRIPL2	Brown
PRSS22	Brown
DUSP28	Brown
CCDC112	Brown
MUS81	Brown
DNAJC17	Brown
GRK4	Brown
ZSWIM8	Brown
STK25	Brown
RFPL2	Brown
TBC1D10C	Brown
PHF20	Brown
DDX39A	Brown
CDAN1	Brown
CIITA	Brown
AC084125.2	Brown
DXO	Brown
EAF1	Brown
SLC39A1	Brown
SOS1-IT1	Brown
PLEKHG5	Brown
GPC2	Brown
ZNF692	Brown
ARHGAP33	Brown
JRK	Brown
ARMH1	Brown
CRCP	Brown
BICDL1	Brown
ANO9	Brown
FAM177A1	Brown
RECQL5	Brown
AC068152.1	Brown
RAD9A	Brown
AL157895.1	Brown
TNPO3	Brown
POLR2H	Brown
ACAP3	Brown
RTEL1-TNFRSF6B	Brown
ARF4	Brown
NDUFA11	Brown
AC010616.1	Brown
PLPP5	Brown
SPATA20	Brown
TARS	Brown
ZNF528	Brown
TAOK2	Brown
SEC31B	Brown
RABGEF1	Brown
SPAST	Brown
AL513477.1	Brown
SLC25A28	Brown
AC136475.9	Brown
GPAT2	Brown
NCKAP1L	Brown
TONSL	Brown
PPM1J	Brown
BLOC1S6	Brown
SLC7A7	Brown
UCKL1	Brown
KLRC1	Brown
AGAP2-AS1	Brown
ADGRB2	Brown
AC093249.6	Brown
ULK3	Brown
SLC39A13	Brown
RAB5IF	Brown
ZNF674-AS1	Brown
ATAT1	Brown
CCNK	Brown
MSANTD2	Brown
PPP1R37	Brown
AC116614.1	Brown
RUNX1	Brown
LSM14B	Brown
ZNF189	Brown
RSBN1L	Brown
RSL1D1	Brown
TANGO6	Brown
SLC25A25-AS1	Brown
RAD50	Brown
CARS2	Brown
GABBR1	Brown
USP19	Brown
PTGES2	Brown
AFF2	Brown
AP2M1	Brown
HNRNPU	Brown
ZNF300	Brown
LRRC75B	Brown
PMPCA	Brown
ENO3	Brown
PPP1R3F	Brown
ZNF577	Brown
ACVR1C	Brown
PPP3CB	Brown
AL080317.3	Brown
TTC24	Brown
NME3	Brown
DDI2	Brown
TPT1-AS1	Brown
VAMP1	Brown
ITGAE	Brown
GTF2IP20	Brown
CRTAP	Brown
CXCR6	Brown
ATG4C	Brown
PIK3IP1	Brown
NAA50	Brown
SIVA1	Brown
EMBP1	Brown
SNAP29	Brown
VKORC1L1	Brown
RNF44	Brown
CDK9	Brown
SAR1A	Brown
LAT	Brown
TERF2	Brown
TGFB3	Brown
SCAMP1-AS1	Brown
NUDT16L1	Brown
WNT10B	Brown
RASSF7	Brown
FAM160B2	Brown
TAMM41	Brown
RIPK1	Brown
CEP131	Brown
RAB22A	Brown
XPR1	Brown
MYBPH	Brown
TENT5A	Brown
TSC22D1-AS1	Brown
PGBD4	Brown
AC108488.1	Brown
LSM12	Brown
C1orf123	Brown
OTULIN	Brown
PEX13	Brown
CSF2RBP1	Brown
RIPK3	Brown
NOP2	Brown
METTL16	Brown
GNPAT	Brown
SBNO1	Brown
KIAA0556	Brown
WDR62	Brown
RTF1	Brown
SLC30A1	Brown
AGAP6	Brown
PSMD11	Brown
TGOLN2	Brown
LINC01163	Brown
PSME4	Brown
RBM7	Brown
FAM66C	Brown
LINC01089	Brown
POU6F1	Brown
MUC20	Brown
ENTPD6	Brown
LINC00526	Brown
CHKB	Brown
CSNK1G3	Brown
RNF41	Brown
TRAPPC2L	Brown
HBS1L	Brown
DDX47	Brown
SMIM7	Brown
HAVCR2	Brown
HOOK3	Brown
TMED2	Brown
URB1	Brown
MAPK12	Brown
RING1	Brown
NFATC2IP	Brown
FAM114A2	Brown
AC092375.2	Brown
CDC5L	Brown
CHTF18	Brown
RPL32P3	Brown
MUC20P1	Brown
MSH6	Brown
UBXN7	Brown
SIGLEC15	Brown
TMEM143	Brown
LIPE-AS1	Brown
AC004687.1	Brown
CRKL	Brown
ATP2B1-AS1	Brown
FGFR4	Brown
GDI2	Brown
CNNM4	Brown
TRAF3IP1	Brown
AC006369.1	Brown
LTK	Brown
ZNF346	Brown
GRK5	Brown
FBXO42	Brown
D2HGDH	Brown
RNF207	Brown
AC009133.3	Brown
YBEY	Brown
TROAP	Brown
HELLS	Brown
HIST3H2A	Brown
UCK1	Brown
AC116407.2	Brown
CCNI2	Brown
STX16-NPEPL1	Brown
PLAA	Brown
GNPDA1	Brown
KMT2B	Brown
SRGAP2	Brown
TRO	Brown
TRIP12	Brown
SLC35E3	Brown
EXOG	Brown
CNOT6	Brown
HAGHL	Brown
NYAP1	Brown
AL353708.3	Brown
RSU1	Brown
OTUD1	Brown
MINK1	Brown
AL133367.1	Brown
AC062017.1	Brown
ELL2	Brown
MSANTD3	Brown
WDFY4	Brown
RAB15	Brown
TBCC	Brown
STRIP1	Brown
EIF1AD	Brown
HSD17B1	Brown
CSNK1G1	Brown
AC115223.1	Brown
NCOR1	Brown
ZMIZ2	Brown
LINC01238	Brown
AL731563.3	Brown
GMPPB	Brown
KRTCAP3	Brown
NUCKS1	Brown
WDR77	Brown
TP53I13	Brown
CRELD1	Brown
ACAP1	Brown
THAP3	Brown
GNRHR2	Brown
PLK3	Brown
ASH2L	Brown
ACBD6	Brown
TNFRSF4	Brown
FGFRL1	Brown
GMPS	Brown
SCLY	Brown
AC004889.1	Brown
CASP2	Brown
TRIM24	Brown
AL121832.2	Brown
SNHG11	Brown
SH3GLB2	Brown
PTOV1-AS2	Brown
CYBRD1	Brown
IRF9	Brown
LYG1	Brown
RRP7BP	Brown
SDHAP1	Brown
GCSAML	Brown
ZFYVE28	Brown
PPOX	Brown
SNHG25	Brown
GNAL	Brown
RABL2A	Brown
AGBL2	Brown
WASH8P	Brown
TAZ	Brown
RNF139-AS1	Brown
HDHD3	Brown
INTS3	Brown
PRRC2C	Brown
HDLBP	Brown
PHF19	Brown
CMKLR1	Brown
CALU	Brown
LARP4B	Brown
CPSF3	Brown
MSANTD1	Brown
CATSPERG	Brown
RPS17	Brown
SARM1	Brown
PLEKHN1	Brown
SMAP1	Brown
PRADC1	Brown
ARRDC1-AS1	Brown
DVL1	Brown
IDH3A	Brown
STK36	Brown
TTC30B	Brown
GNRH1	Brown
LMF1	Brown
DUT	Brown
LCOR	Brown
TARBP2	Brown
ANTXRLP1	Brown
DNAJB9	Brown
SNHG20	Brown
PSMD12	Brown
PRKAG2-AS1	Brown
C17orf67	Brown
AC022413.1	Brown
LINC00540	Brown
TSN	Brown
DHX9	Brown
AC019205.1	Brown
NLRC5	Brown
AC067931.1	Brown
SMG5	Brown
MHENCR	Brown
CASP3	Brown
SETD7	Brown
SAMD10	Brown
RNASEH1-AS1	Brown
AC006027.1	Brown
FAM209A	Brown
ELMO3	Brown
SLC26A6	Brown
LYSMD4	Brown
CGRRF1	Brown
KRT8P12	Brown
AC025164.1	Brown
AC023908.3	Brown
Z99129.4	Brown
NIT1	Brown
CGAS	Brown
SHD	Brown
FAM136A	Brown
TRMT1L	Brown
LINC01786	Brown
AL031775.1	Brown
NAA40	Brown
USP35	Brown
NSRP1	Brown
ITGB2-AS1	Brown
KRT1	Brown
PARP12	Brown
PUS3	Brown
TBCD	Brown
TRMT10A	Brown
LZTR1	Brown
AL450384.2	Brown
AC005332.4	Brown
ATXN2L	Brown
EFHC1	Brown
SETD3	Brown
ITGA9	Brown
MED22	Brown
C5orf51	Brown
PGLYRP2	Brown
AP001107.9	Brown
AC009779.2	Brown
SUFU	Brown
OVGP1	Brown
PIGP	Brown
CCNT1	Brown
FHOD1	Brown
TCIRG1	Brown
AP006284.1	Brown
MAP3K14	Brown
AC145207.2	Brown
NR2F6	Brown
MAMDC4	Brown
TXNDC9	Brown
ZFP91	Brown
XPNPEP3	Brown
MPZL3	Brown
SH3D21	Brown
ADCK5	Brown
WDR73	Brown
PEX6	Brown
C1orf61	Brown
SCARNA21	Brown
POLM	Brown
PLXNB1	Brown
WNT1	Brown
C1orf115	Brown
NADK2	Brown
GLE1	Brown
MAP4K2	Brown
CHI3L1	Brown
AC107884.1	Brown
AC027601.1	Brown
TBC1D3L	Brown
LINC01003	Brown
NSMF	Brown
ACADS	Brown
AC137767.1	Brown
SPIN2B	Brown
TMPRSS13	Brown
AGAP10P	Brown
NAXD	Brown
MRPL52	Brown
CCDC78	Brown
SNX14	Brown
AC232271.1	Brown
BAG5	Brown
ZNRD1ASP	Brown
FBXW2	Brown
ACBD4	Brown
DDX49	Brown
AC124068.1	Brown
AL353597.3	Brown
TTN	Brown
PIP4K2C	Brown
CCT8	Brown
BBS5	Brown
ACSF3	Brown
HLA-DRB6	Brown
DLEU7	Brown
AL671277.2	Brown
FAM124B	Brown
CHRNE	Brown
ACADVL	Brown
IL11RA	Brown
CACNA1C-AS1	Brown
GOLGA6L9	Brown
UNK	Brown
LINC02033	Brown
POMT2	Brown
RLIM	Brown
PDCD1	Brown
EP400P1	Brown
AC132938.3	Brown
TMEM110-MUSTN1	Brown
LIN7B	Brown
ARL15	Brown
DNPEP	Brown
PSMG3	Brown
OPN3	Brown
SV2A	Brown
GSTK1	Brown
CPT2	Brown
ANKS3	Brown
PPM1L	Brown
GET4	Brown
UBR7	Brown
PAFAH2	Brown
HDAC10	Brown
ZC3H7A	Brown
LINC00426	Brown
CEP164	Brown
HIPK1	Brown
AC092279.1	Brown
FBXW11	Brown
ADIRF-AS1	Brown
CPT1B	Brown
RTCA	Brown
CNOT7	Brown
MTCH1	Brown
C1orf35	Brown
TAF6L	Brown
AL031728.1	Brown
CYP2R1	Brown
RCAN1	Brown
SPSB2	Brown
NKAPP1	Brown
AC241585.2	Brown
LMNTD2	Brown
UBASH3B	Brown
COQ4	Brown
MRPL46	Brown
RTL8A	Brown
DPP7	Brown
NDUFA13	Brown
DYRK1A	Brown
NECAB3	Brown
KCTD17	Brown
WASH5P	Brown
SSBP4	Brown
MRPL55	Brown
ARMCX6	Brown
RDH5	Brown
ATG4D	Brown
ZNF2	Brown
LINC00565	Brown
RECQL4	Brown
FANCA	Brown
AC068473.5	Brown
ZNF518B	Brown
ERCC3	Brown
MXD4	Brown
BMP1	Brown
PMP22	Brown
ZNF280C	Brown
IQCE	Brown
MAN1B1-DT	Brown
NEFH	Brown
CALHM6	Brown
MTG1	Brown
AP006621.5	Brown
LINC02482	Brown
WDR81	Brown
SELENOW	Brown
LINC00539	Brown
DNASE1L3	Brown
AL022328.2	Brown
CELSR3	Brown
SFXN3	Brown
CARMIL3	Brown
GAPVD1	Brown
DLGAP3	Brown
TTC28	Brown
MELTF-AS1	Brown
ABCC10	Brown
KAT7	Brown
ZMYND8	Brown
COQ6	Brown
CACNB1	Brown
PCDH12	Brown
LYRM9	Brown
AC091564.2	Brown
GMPPA	Brown
CCDC107	Brown
QRICH2	Brown
SPAG5	Brown
IP6K2	Brown
TEPP	Brown
SAPCD2	Brown
CACNA1F	Brown
UBL3	Brown
BSDC1	Brown
SOX8	Brown
PTGDS	Brown
HMGXB3	Brown
AC012313.1	Brown
SPEG	Brown
CACNA2D3	Brown
DLL1	Brown
GOLGA8A	Brown
SLC4A1AP	Brown
CRIP1	Brown
INO80B	Brown
SYNE4	Brown
AC009065.4	Brown
MAP3K10	Brown
BOLA1	Brown
SDHC	Brown
AC009133.2	Brown
AP006621.1	Brown
VSIG10L	Brown
CAPN3	Brown
DDB2	Brown
AC004771.3	Brown
DDX11L2	Brown
SMG1P5	Brown
RHBDL1	Brown
LINC02193	Brown
MEF2C	Brown
BMS1	Brown
HAUS7	Brown
PRDM8	Brown
AC006001.2	Brown
ASIC3	Brown
FAM238A	Brown
ITGA10	Brown
TSNARE1	Brown
ERBIN	Brown
MPP2	Brown
APOBEC3H	Brown
FRRS1	Brown
WASHC1	Brown
AL031432.2	Brown
GMCL1	Brown
C17orf58	Brown
FBXL19-AS1	Brown
MOV10	Brown
LRP12	Brown
LINC01006	Brown
SPECC1	Brown
CYP4F35P	Brown
WHRN	Brown
TMEM116	Brown
CCHCR1	Brown
FAM98B	Brown
TPBG	Brown
BTBD6	Brown
BAIAP2L2	Brown
ARMC12	Brown
MYBPC3	Brown
SLC2A6	Brown
SHISA4	Brown
PARP3	Brown
AC073195.1	Brown
SUPT6H	Brown
AIRE	Brown
EEF1A1P5	Brown
FAM238C	Brown
ADNP-AS1	Brown
AL691432.2	Brown
PHPT1	Brown
SNHG22	Brown
HSF4	Brown
PTTG1	Brown
DHX58	Brown
ATF7	Brown
PDCL3	Brown
MYOSLID	Brown
AL158212.2	Brown
CLIC5	Brown
AC008760.1	Brown
AL512306.2	Brown
LINC00467	Brown
TEN1-CDK3	Brown
AL096865.1	Brown
AC022211.4	Brown
CNOT2	Brown
MTCO1P12	Brown
LINC00863	Brown
USP21	Brown
CLCN2	Brown
HERC2P3	Brown
ADGRB1	Brown
AC060766.1	Brown
FSTL1	Brown
FBXW9	Brown
KIAA1324L	Brown
FAM50B	Brown
HCN2	Brown
EML2	Brown
SPATA6	Brown
LINC00570	Brown
MDK	Brown
TSPAN17	Brown
AP4M1	Brown
BORCS7	Brown
PPP1R15B	Brown
AGGF1	Brown
AC107464.3	Brown
RASSF1-AS1	Brown
DGCR8	Brown
NSD1	Brown
STIMATE	Brown
UFSP1	Brown
CRIP2	Brown
SMPD2	Brown
RRNAD1	Brown
HLA-F	Brown
CEACAM21	Brown
FBXL8	Brown
CD1A	Brown
SPATA33	Brown
TMEM79	Brown
AC004771.1	Brown
FBLN5	Brown
SLC2A1-AS1	Brown
PVT1	Brown
ABCA7	Brown
GTSE1	Brown
VSIG2	Brown
H2AFJ	Brown
RSPRY1	Brown
MST1L	Brown
HYI	Brown
REXO2	Brown
HAUS2	Brown
SEMA4F	Brown
AC245100.8	Brown
GS1-124K5.4	Brown
ZNF213-AS1	Brown
FAAHP1	Brown
RINL	Brown
SSPO	Brown
BTNL9	Brown
CREB3L4	Brown
MAPK11	Brown
AC091729.3	Brown
TAGLN	Brown
ARHGEF19	Brown
HSD17B7P2	Brown
SGMS1-AS1	Brown
FCHSD2	Brown
MIRLET7D	Brown
C5orf56	Brown
TRIM46	Brown
ZNF589	Brown
CRYBB2P1	Brown
PPIEL	Brown
VARS2	Brown
NRSN2	Brown
CIAO3	Brown
ME3	Brown
LINC01138	Brown
PRCD	Brown
STT3B	Brown
CBLN3	Brown
MRNIP	Brown
HACD1	Brown
LINC00892	Brown
AL358781.1	Brown
ME1	Brown
RPL23AP82	Brown
P3H1	Brown
LCNL1	Brown
HLA-J	Brown
WFIKKN1	Brown
AL139349.1	Brown
LZTS3	Brown
CKS1B	Brown
PSMG3-AS1	Brown
AL121985.1	Brown
TMEM191B	Brown
IFT74	Brown
CILP	Brown
AL034379.1	Orange
KANSL1-AS1	Orange
CAV1	Orange
MXRA5	Orange
COL5A1	Orange
COL6A1	Orange
A4GALT	Orange
COL12A1	Orange
MMP2	Orange
COL3A1	Orange
CXCL12	Orange
COL1A1	Orange
ISLR	Orange
CYR61	Orange
THY1	Orange
CTGF	Orange
COL1A2	Orange
GREM1	Orange
MIR3671	Orange
IGFBP5	Orange
VASN	Orange
C1S	Orange
FN1	Orange
POSTN	Orange
FBLN2	Orange
AC138035.1	Orange
FRG1BP	Orange
LOXL2	Orange
TNC	Orange
FKBP10	Orange
TRAV38-1	Orange
THBS2	Orange
ADAM33	Orange
LUM	Orange
EID2B	Orange
MYO15B	Orange
AC231981.1	Orange
SLIT3	Orange
DCN	Orange
TRBJ1-3	Orange
COL6A3	Orange
PTPRN2	Orange
KLHL34	Orange
CLDN11	Orange
HBG2	Orange
AL163051.2	Orange
LOX	Orange
ALS2CR12	Orange
FBN1	Orange
ITIH4	Orange
SEMA5A	Orange
NETO1	Orange
MMP1	Orange
GPNMB	Orange
LINC01888	Orange
STPG3-AS1	Orange
LINC00987	Orange
AC010889.1	Orange
FBLN1	Orange
HTR7P1	Orange
HBG1	Orange
ADARB2	Orange
AC011899.2	Orange
NFATC4	Orange
CEMIP	Orange
CAVIN1	Orange
EIF1AY	Orange
MACROD2	Orange
CA13	Orange
TUBB8P7	Orange
TENM1	Orange
PARM1	Orange
BOLA3-AS1	Orange
WNT16	Orange
AC092490.1	Orange
RBM34	Orange
FBXO24	Orange
P4HA2	Orange
PLPP3	Orange
EFNA3	Orange
NUTM2D	Orange
DKK3	Orange
SERPINE2	Orange
TEFM	Orange
COL16A1	Orange
DIRAS1	Orange
VLDLR	Orange
ANKRD35	Orange
AC066612.1	Orange
CENPE	Orange
GSTM1	Orange
ZNF658	Orange
EHD2	Orange
CCDC62	Orange
HLA-DPB2	Orange
CEACAMP3	Orange
EGR1	Orange
DPF3	Orange
F2RL1	Orange
CSTF2	Orange
LAMB1	Orange
CCND1	Orange
AC005520.2	Orange
AP005482.1	Orange
AC008555.1	Orange
NHLH1	Orange
PDGFRA	Orange
HTRA1	Orange
SFRP1	Orange
SMPD4P1	Orange
MTMR9LP	Plum1
AC068282.1	Plum2
AL050341.2	Plum3
RPS4Y1	Plum4
AC006077.2	Plum5
BCORP1	Plum6
UTY	Plum7
DDX3Y	Plum8
TRPV3	Plum9
PRKY	Plum10
USP9Y	Plum11
TXLNGY	Plum12
KDM5D	Plum13
TRBV7-9	Plum14
TTTY15	Plum15
TRBV30	Plum16
GTF2H2	Plum17
ZFY	Plum18
IGKV1-9	Plum19
GABPB1-AS1	Plum20
CASC8	Plum21
AP004609.3	Plum22
IGKV1-17	Plum23
SYCE1	Plum24
TMEM255A	Plum25
AL391807.1	Plum26
DGKK	Plum27
TTTY14	Plum28
GPC1	Plum29
TMSB4Y	Plum30
GATD3A	Plum31
REELD1	Plum32
PWP2	Plum33
ZFP57	Plum34
Z74021.1	Plum35
FP565260.1	Plum36
PINLYP	Plum37
CCL4L2	Plum38

## Sheet: WGCNA_GO
moduleColor	source	term_name	term_id	adjusted_p_value	intersections
Lightcyan	GO:MF	androgen receptor binding	GO:0050681	0.002660594392033563	CALR,PRPF6,ZBTB7A,PKN1,SMARCA4
Lightcyan	GO:MF	protein binding	GO:0005515	0.00808608709093243	ERCC5,TNFAIP8L1,SCML1,DNAH1,TXK,SUN1,RNPC3,DYNLL2,SMCO4,TMEM63A,ZNF335,EPM2AIP1,NDRG1,RCC2,CEP57L1,VCP,VDAC1,IL2RG,SLC11A2,APH1A,NR2C1,RILPL2,LRRC37B,UBE2Z,F8A1,F11R,NEIL2,KEAP1,CLSTN1,ZNF747,HYOU1,PTPA,DFFA,ENO1,GGA3,PDIA4,CALR,SUGT1,CCND2,MAP1LC3B2,EDC4,SF3B2,TULP4,RBMX2,RFC5,CEP83,SZT2,CSRP1,RNF8,CALM3,INVS,NEGR1,WDR92,METTL7A,BEND3,CNP,GPI,SND1,ZMAT2,AATF,HSP90AB1,GTF3C3,TTF1,ZSWIM9,TMEM41A,A…
Lightcyan	GO:MF	enzyme binding	GO:0019899	0.014303946437765447	ERCC5,NDRG1,RCC2,VCP,VDAC1,APH1A,NR2C1,PTPA,ENO1,GGA3,CALR,CCND2,MAP1LC3B2,RFC5,RNF8,CALM3,GPI,AATF,HSP90AB1,CTNNBL1,PRKAB2,P4HB,RELB,GTF2F1,MICALL1,RNF40,RGP1,NOP14,SCAF1,KDM4A,DCUN1D3,PRKCSH,ZBTB7A,PKN1,SMARCA4,TMTC4,TBL2,CDK5R1
Lightcyan	GO:CC	nucleoplasm	GO:0005654	0.0008819904770406842	ERCC5,RNPC3,ZNF335,VCP,NR2C1,UBE2Z,F8A1,NEIL2,KEAP1,PTPA,DFFA,CCND2,EDC4,SF3B2,RFC5,TGIF2,RNF8,BEND3,GPI,AATF,HSP90AB1,GTF3C3,TTF1,ANXA11,CTNNBL1,SS18L1,HNRNPM,PRKAB2,RELB,GTF2F1,PRCC,SNX20,CENPB,TMEM250,LPIN1,RNF40,RFXAP,UCHL3,PRPF6,SF3A3,FAHD1,YARS,NOP14,PDCD11,SAFB,NAIF1,C2ORF49,DAP3,KDM4A,TATDN2,ZBTB7A,HNRNPA1,CLP1,PKN1,BAP1,SMARCA4,CBX8,TXNRD3,UBTF,FASTKD3,MED7,ATXN7,CDK5R1
Lightcyan	GO:CC	catalytic complex	GO:1902494	0.0019847425012763406	DNAH1,DYNLL2,ZNF335,VCP,KEAP1,PTPA,ENO1,SUGT1,CCND2,SF3B2,RNF8,CALM3,SS18L1,HNRNPM,PRKAB2,P4HB,GTF2F1,RNF40,PAAF1,PEF1,PRPF6,SF3A3,DCUN1D3,ZBTB7A,HNRNPA1,CLP1,SMARCA4,CBX8,MED7,CDK5R1
Lightcyan	GO:CC	intracellular organelle lumen	GO:0070013	0.01622966545850416	ERCC5,RNPC3,ZNF335,RCC2,VCP,VDAC1,NR2C1,UBE2Z,F8A1,NEIL2,KEAP1,HYOU1,PTPA,DFFA,PDIA4,CALR,CCND2,EDC4,SF3B2,RFC5,SNHG16,TGIF2,RNF8,METTL7A,BEND3,GPI,AATF,HSP90AB1,GTF3C3,TTF1,ANXA11,CTNNBL1,SS18L1,HNRNPM,CNN2,PRKAB2,P4HB,RELB,GTF2F1,CFL2,PRCC,SNX20,CENPB,TMEM250,LPIN1,RNF40,RFXAP,UCHL3,SARS2,PRPF6,SF3A3,FAHD1,YARS,NOP14,PDCD11,SAFB,MRRF,SYCP2,NAIF1,AP4S1,C2ORF49,DAP3,KDM4A,ORM1,CLN6,PRKCSH,TATDN2,…
Lightcyan	GO:CC	membrane-enclosed lumen	GO:0031974	0.016325896360897593	ERCC5,RNPC3,ZNF335,RCC2,VCP,VDAC1,NR2C1,UBE2Z,F8A1,NEIL2,KEAP1,HYOU1,PTPA,DFFA,PDIA4,CALR,CCND2,EDC4,SF3B2,RFC5,SNHG16,TGIF2,RNF8,METTL7A,BEND3,GPI,AATF,HSP90AB1,GTF3C3,TTF1,ANXA11,CTNNBL1,SS18L1,HNRNPM,CNN2,PRKAB2,P4HB,RELB,GTF2F1,CFL2,PRCC,SNX20,CENPB,TMEM250,LPIN1,RNF40,RFXAP,UCHL3,SARS2,PRPF6,SF3A3,FAHD1,YARS,NOP14,PDCD11,SAFB,MRRF,SYCP2,NAIF1,AP4S1,C2ORF49,DAP3,KDM4A,ORM1,CLN6,PRKCSH,TATDN2,…
Lightcyan	GO:CC	organelle lumen	GO:0043233	0.016325896360897593	ERCC5,RNPC3,ZNF335,RCC2,VCP,VDAC1,NR2C1,UBE2Z,F8A1,NEIL2,KEAP1,HYOU1,PTPA,DFFA,PDIA4,CALR,CCND2,EDC4,SF3B2,RFC5,SNHG16,TGIF2,RNF8,METTL7A,BEND3,GPI,AATF,HSP90AB1,GTF3C3,TTF1,ANXA11,CTNNBL1,SS18L1,HNRNPM,CNN2,PRKAB2,P4HB,RELB,GTF2F1,CFL2,PRCC,SNX20,CENPB,TMEM250,LPIN1,RNF40,RFXAP,UCHL3,SARS2,PRPF6,SF3A3,FAHD1,YARS,NOP14,PDCD11,SAFB,MRRF,SYCP2,NAIF1,AP4S1,C2ORF49,DAP3,KDM4A,ORM1,CLN6,PRKCSH,TATDN2,…
Lightcyan	GO:CC	spliceosomal complex	GO:0005681	0.018011731697395835	RNPC3,SF3B2,RBMX2,ZMAT2,CTNNBL1,HNRNPM,PRPF6,SF3A3,HNRNPA1
Lightcyan	GO:CC	U2-type precatalytic spliceosome	GO:0071005	0.02378446594320455	SF3B2,RBMX2,ZMAT2,PRPF6,SF3A3
Lightcyan	GO:CC	cytoplasm	GO:0005737	0.026474278139268854	TNFAIP8L1,SLC23A2,CLCN6,DNAH1,TXK,SUN1,DIDO1,DYNLL2,LIX1L,TMEM63A,EPM2AIP1,NDRG1,RCC2,CEP57L1,VCP,VDAC1,IL2RG,SLC11A2,APH1A,RILPL2,UBE2Z,F8A1,NEIL2,KEAP1,CLSTN1,HYOU1,PTPA,DFFA,GPR20,ENO1,GGA3,PDIA4,CALR,SUGT1,CCND2,MAP1LC3B2,EDC4,TULP4,CEP83,SZT2,CSRP1,RNF8,CALM3,INVS,WDR92,METTL7A,CNP,GPI,SND1,AATF,HSP90AB1,TTF1,ANXA11,STIP1,CTNNBL1,SS18L1,HNRNPM,ARHGAP10,TBCK,CNN2,GOLGA1,PRKAB2,MARK3,AACS,SPIN…
Lightcyan	GO:CC	precatalytic spliceosome	GO:0071011	0.02876675485972674	SF3B2,RBMX2,ZMAT2,PRPF6,SF3A3
Lightcyan	REAC	mRNA Splicing	REAC:R-HSA-72172	0.015981682540200794	RNPC3,SF3B2,CTNNBL1,HNRNPM,GTF2F1,PRCC,PRPF6,SF3A3,HNRNPA1,CLP1
Orange	GO:MF	extracellular matrix structural constituent	GO:0005201	3.03214e-05	MXRA5,COL5A1,COL6A1,COL12A1,COL3A1,COL1A1,CYR61,COL1A2,FN1,POSTN,FBLN2,TNC,THBS2,LUM,DCN,COL6A3,FBN1,FBLN1,COL16A1,LAMB1
Orange	GO:MF	integrin binding	GO:0005178	389879	COL5A1,COL3A1,CXCL12,CYR61,THY1,FN1,FBN1,GPNMB,FBLN1,PLPP3,COL16A1,LAMB1
Orange	GO:MF	glycosaminoglycan binding	GO:0005539	479389	COL5A1,CYR61,FN1,POSTN,THBS2,SLIT3,DCN,FBN1,SEMA5A,GPNMB,CEMIP,TENM1,SERPINE2,SFRP1
Orange	GO:MF	platelet-derived growth factor binding	GO:0048407	870090	COL5A1,COL6A1,COL3A1,COL1A1,COL1A2,PDGFRA
Orange	GO:MF	extracellular matrix structural constituent conferring tensile strength	GO:0030020	2.30273e+06	COL5A1,COL6A1,COL12A1,COL3A1,COL1A1,COL1A2,COL6A3,COL16A1
Orange	GO:MF	sulfur compound binding	GO:1901681	2.63832e+06	COL5A1,CYR61,FN1,POSTN,THBS2,SLIT3,FBN1,SEMA5A,GPNMB,TENM1,SERPINE2,GSTM1,SFRP1
Orange	GO:MF	heparin binding	GO:0008201	4.6992e+07	COL5A1,CYR61,FN1,POSTN,THBS2,SLIT3,FBN1,GPNMB,TENM1,SERPINE2,SFRP1
Orange	GO:MF	growth factor binding	GO:0019838	1.08223e+07	COL5A1,COL6A1,COL3A1,COL1A1,CYR61,COL1A2,IGFBP5,VASN,PDGFRA,HTRA1
Orange	GO:MF	structural molecule activity	GO:0005198	1.17675e+08	MXRA5,COL5A1,COL6A1,COL12A1,COL3A1,COL1A1,CYR61,COL1A2,FN1,POSTN,FBLN2,TNC,THBS2,LUM,DCN,COL6A3,CLDN11,FBN1,FBLN1,COL16A1,LAMB1
Orange	GO:MF	signaling receptor binding	GO:0005102	5.76989e+08	CAV1,COL5A1,COL3A1,CXCL12,CYR61,THY1,GREM1,FN1,SLIT3,FBN1,SEMA5A,NETO1,GPNMB,FBLN1,NFATC4,WNT16,PLPP3,EFNA3,DKK3,SERPINE2,COL16A1,F2RL1,LAMB1,PDGFRA,SFRP1
Orange	GO:MF	cell adhesion molecule binding	GO:0050839	0.000002686189787967926	COL5A1,COL3A1,CXCL12,CYR61,THY1,VASN,FN1,POSTN,FBN1,GPNMB,FBLN1,TENM1,PLPP3,COL16A1,LAMB1
Orange	GO:MF	protein-containing complex binding	GO:0044877	0.00006555825654886895	CAV1,COL5A1,COL6A1,COL3A1,CXCL12,CYR61,THY1,FN1,LUM,DCN,LOX,FBN1,GPNMB,FBLN1,PLPP3,COL16A1,VLDLR,LAMB1,CCND1,PDGFRA
Orange	GO:MF	proteoglycan binding	GO:0043394	0.0001711659866831667	COL5A1,FN1,TNC,SEMA5A,GPNMB
Orange	GO:MF	syndecan binding	GO:0045545	0.00032868672136761865	TNC,SEMA5A,GPNMB
Orange	GO:MF	collagen binding	GO:0005518	0.004594269104985059	COL6A1,FN1,LUM,DCN,LOX
Orange	GO:MF	protein binding	GO:0005515	0.019622076187496586	CAV1,MXRA5,COL5A1,COL6A1,COL12A1,MMP2,COL3A1,CXCL12,COL1A1,ISLR,CYR61,THY1,COL1A2,GREM1,IGFBP5,VASN,C1S,FN1,POSTN,FBLN2,LOXL2,TNC,FKBP10,THBS2,ADAM33,LUM,EID2B,MYO15B,SLIT3,DCN,COL6A3,KLHL34,CLDN11,HBG2,LOX,FBN1,ITIH4,SEMA5A,NETO1,GPNMB,FBLN1,HBG1,NFATC4,CEMIP,CAVIN1,EIF1AY,CA13,TENM1,PARM1,WNT16,FBXO24,P4HA2,PLPP3,EFNA3,DKK3,SERPINE2,TEFM,COL16A1,DIRAS1,VLDLR,ANKRD35,CENPE,GSTM1,EHD2,CCDC62,EGR1…
Orange	GO:MF	extracellular matrix structural constituent	GO:0005201	3.03214e-05	MXRA5,COL5A1,COL6A1,COL12A1,COL3A1,COL1A1,CYR61,COL1A2,FN1,POSTN,FBLN2,TNC,THBS2,LUM,DCN,COL6A3,FBN1,FBLN1,COL16A1,LAMB1
Orange	GO:MF	integrin binding	GO:0005178	389879	COL5A1,COL3A1,CXCL12,CYR61,THY1,FN1,FBN1,GPNMB,FBLN1,PLPP3,COL16A1,LAMB1
Orange	GO:MF	glycosaminoglycan binding	GO:0005539	479389	COL5A1,CYR61,FN1,POSTN,THBS2,SLIT3,DCN,FBN1,SEMA5A,GPNMB,CEMIP,TENM1,SERPINE2,SFRP1
Orange	GO:MF	platelet-derived growth factor binding	GO:0048407	870090	COL5A1,COL6A1,COL3A1,COL1A1,COL1A2,PDGFRA
Orange	GO:MF	extracellular matrix structural constituent conferring tensile strength	GO:0030020	2.30273e+06	COL5A1,COL6A1,COL12A1,COL3A1,COL1A1,COL1A2,COL6A3,COL16A1
Orange	GO:MF	sulfur compound binding	GO:1901681	2.63832e+06	COL5A1,CYR61,FN1,POSTN,THBS2,SLIT3,FBN1,SEMA5A,GPNMB,TENM1,SERPINE2,GSTM1,SFRP1
Orange	GO:MF	heparin binding	GO:0008201	4.6992e+07	COL5A1,CYR61,FN1,POSTN,THBS2,SLIT3,FBN1,GPNMB,TENM1,SERPINE2,SFRP1
Orange	GO:MF	growth factor binding	GO:0019838	1.08223e+07	COL5A1,COL6A1,COL3A1,COL1A1,CYR61,COL1A2,IGFBP5,VASN,PDGFRA,HTRA1
Orange	GO:MF	structural molecule activity	GO:0005198	1.17675e+08	MXRA5,COL5A1,COL6A1,COL12A1,COL3A1,COL1A1,CYR61,COL1A2,FN1,POSTN,FBLN2,TNC,THBS2,LUM,DCN,COL6A3,CLDN11,FBN1,FBLN1,COL16A1,LAMB1
Orange	GO:MF	signaling receptor binding	GO:0005102	5.76989e+08	CAV1,COL5A1,COL3A1,CXCL12,CYR61,THY1,GREM1,FN1,SLIT3,FBN1,SEMA5A,NETO1,GPNMB,FBLN1,NFATC4,WNT16,PLPP3,EFNA3,DKK3,SERPINE2,COL16A1,F2RL1,LAMB1,PDGFRA,SFRP1
Orange	GO:MF	cell adhesion molecule binding	GO:0050839	0.000002686189787967926	COL5A1,COL3A1,CXCL12,CYR61,THY1,VASN,FN1,POSTN,FBN1,GPNMB,FBLN1,TENM1,PLPP3,COL16A1,LAMB1
Orange	GO:MF	protein-containing complex binding	GO:0044877	0.00006555825654886895	CAV1,COL5A1,COL6A1,COL3A1,CXCL12,CYR61,THY1,FN1,LUM,DCN,LOX,FBN1,GPNMB,FBLN1,PLPP3,COL16A1,VLDLR,LAMB1,CCND1,PDGFRA
Orange	GO:MF	proteoglycan binding	GO:0043394	0.0001711659866831667	COL5A1,FN1,TNC,SEMA5A,GPNMB
Orange	GO:MF	syndecan binding	GO:0045545	0.00032868672136761865	TNC,SEMA5A,GPNMB
Orange	GO:MF	collagen binding	GO:0005518	0.004594269104985059	COL6A1,FN1,LUM,DCN,LOX
Orange	GO:MF	protein binding	GO:0005515	0.019622076187496586	CAV1,MXRA5,COL5A1,COL6A1,COL12A1,MMP2,COL3A1,CXCL12,COL1A1,ISLR,CYR61,THY1,COL1A2,GREM1,IGFBP5,VASN,C1S,FN1,POSTN,FBLN2,LOXL2,TNC,FKBP10,THBS2,ADAM33,LUM,EID2B,MYO15B,SLIT3,DCN,COL6A3,KLHL34,CLDN11,HBG2,LOX,FBN1,ITIH4,SEMA5A,NETO1,GPNMB,FBLN1,HBG1,NFATC4,CEMIP,CAVIN1,EIF1AY,CA13,TENM1,PARM1,WNT16,FBXO24,P4HA2,PLPP3,EFNA3,DKK3,SERPINE2,TEFM,COL16A1,DIRAS1,VLDLR,ANKRD35,CENPE,GSTM1,EHD2,CCDC62,EGR1…
Orange	GO:BP	extracellular matrix organization	GO:0030198	0.949475	CAV1,COL5A1,COL12A1,MMP2,COL3A1,COL1A1,CYR61,COL1A2,GREM1,POSTN,FBLN2,LOXL2,FKBP10,LUM,LOX,MMP1,FBLN1,COL16A1,LAMB1,PDGFRA
Orange	GO:BP	extracellular structure organization	GO:0043062	1.00916	CAV1,COL5A1,COL12A1,MMP2,COL3A1,COL1A1,CYR61,COL1A2,GREM1,POSTN,FBLN2,LOXL2,FKBP10,LUM,LOX,MMP1,FBLN1,COL16A1,LAMB1,PDGFRA
Orange	GO:BP	external encapsulating structure organization	GO:0045229	11.3931	CAV1,COL5A1,COL12A1,MMP2,COL3A1,COL1A1,CYR61,COL1A2,GREM1,POSTN,FBLN2,LOXL2,FKBP10,LUM,LOX,MMP1,FBLN1,COL16A1,LAMB1,PDGFRA
Orange	GO:BP	cell adhesion	GO:0007155	13995.4	CAV1,COL5A1,COL6A1,COL12A1,MMP2,COL3A1,CXCL12,COL1A1,ISLR,CYR61,THY1,GREM1,FN1,POSTN,FBLN2,LOXL2,TNC,THBS2,COL6A3,CLDN11,FBN1,SEMA5A,GPNMB,FBLN1,TENM1,PLPP3,SERPINE2,COL16A1,LAMB1,PDGFRA,SFRP1
Orange	GO:BP	biological adhesion	GO:0022610	15952.1	CAV1,COL5A1,COL6A1,COL12A1,MMP2,COL3A1,CXCL12,COL1A1,ISLR,CYR61,THY1,GREM1,FN1,POSTN,FBLN2,LOXL2,TNC,THBS2,COL6A3,CLDN11,FBN1,SEMA5A,GPNMB,FBLN1,TENM1,PLPP3,SERPINE2,COL16A1,LAMB1,PDGFRA,SFRP1
Orange	GO:BP	collagen fibril organization	GO:0030199	5248.76	COL5A1,COL12A1,COL3A1,COL1A1,COL1A2,GREM1,LOXL2,FKBP10,LUM,LOX,COL16A1
Orange	GO:BP	blood vessel development	GO:0001568	167087	CAV1,COL5A1,MMP2,COL3A1,COL1A1,CYR61,THY1,COL1A2,GREM1,FN1,LOXL2,FKBP10,THBS2,DCN,LOX,SEMA5A,GPNMB,NFATC4,EFNA3,EGR1,PDGFRA,SFRP1
Orange	GO:BP	vasculature development	GO:0001944	408110	CAV1,COL5A1,MMP2,COL3A1,COL1A1,CYR61,THY1,COL1A2,GREM1,FN1,LOXL2,FKBP10,THBS2,DCN,LOX,SEMA5A,GPNMB,NFATC4,EFNA3,EGR1,PDGFRA,SFRP1
Orange	GO:BP	circulatory system development	GO:0072359	268199	CAV1,COL5A1,MMP2,COL3A1,COL1A1,CYR61,THY1,COL1A2,GREM1,FN1,LOXL2,FKBP10,THBS2,SLIT3,DCN,LOX,FBN1,SEMA5A,GPNMB,NFATC4,WNT16,EFNA3,EGR1,PDGFRA,SFRP1
Orange	GO:BP	anatomical structure morphogenesis	GO:0009653	2.5723e+07	CAV1,COL5A1,COL6A1,COL12A1,MMP2,COL3A1,CXCL12,COL1A1,CYR61,THY1,COL1A2,GREM1,IGFBP5,FN1,LOXL2,TNC,FKBP10,THBS2,SLIT3,DCN,LOX,FBN1,SEMA5A,GPNMB,FBLN1,NFATC4,WNT16,EFNA3,DKK3,SERPINE2,VLDLR,EHD2,LAMB1,PDGFRA,HTRA1,SFRP1
Orange	GO:BP	regulation of cell motility	GO:2000145	996764	CAV1,MMP2,COL3A1,CXCL12,COL1A1,CYR61,THY1,GREM1,IGFBP5,FN1,DCN,SEMA5A,GPNMB,FBLN1,CEMIP,CAVIN1,PLPP3,SERPINE2,F2RL1,LAMB1,PDGFRA,SFRP1
Orange	GO:BP	blood vessel morphogenesis	GO:0048514	2.16952e+08	CAV1,MMP2,COL3A1,CYR61,THY1,GREM1,FN1,LOXL2,FKBP10,THBS2,DCN,LOX,SEMA5A,GPNMB,NFATC4,EFNA3,PDGFRA,SFRP1
Orange	GO:BP	regulation of locomotion	GO:0040012	2.41008e+07	CAV1,MMP2,COL3A1,CXCL12,COL1A1,CYR61,THY1,GREM1,IGFBP5,FN1,DCN,SEMA5A,GPNMB,FBLN1,CEMIP,CAVIN1,PLPP3,SERPINE2,F2RL1,LAMB1,PDGFRA,SFRP1
Orange	GO:BP	regulation of cell migration	GO:0030334	2.44266e+08	CAV1,MMP2,COL3A1,CXCL12,COL1A1,CYR61,THY1,GREM1,IGFBP5,FN1,DCN,SEMA5A,GPNMB,FBLN1,CEMIP,PLPP3,SERPINE2,F2RL1,LAMB1,PDGFRA,SFRP1
Orange	GO:BP	anatomical structure formation involved in morphogenesis	GO:0048646	3.32121e+08	CAV1,COL5A1,COL6A1,COL12A1,MMP2,COL1A1,CYR61,THY1,GREM1,FN1,LOXL2,THBS2,DCN,SEMA5A,GPNMB,NFATC4,WNT16,EFNA3,EHD2,LAMB1,PDGFRA,HTRA1,SFRP1
Orange	GO:BP	positive regulation of cell motility	GO:2000147	4.26817e+07	CAV1,MMP2,CXCL12,COL1A1,CYR61,THY1,IGFBP5,FN1,SEMA5A,GPNMB,FBLN1,CEMIP,CAVIN1,PLPP3,F2RL1,LAMB1,PDGFRA
Orange	GO:BP	regulation of cellular component movement	GO:0051270	4.45441e+07	CAV1,MMP2,COL3A1,CXCL12,COL1A1,CYR61,THY1,GREM1,IGFBP5,FN1,DCN,SEMA5A,GPNMB,FBLN1,CEMIP,CAVIN1,PLPP3,SERPINE2,F2RL1,LAMB1,PDGFRA,SFRP1
Orange	GO:BP	positive regulation of cellular component movement	GO:0051272	6.15984e+07	CAV1,MMP2,CXCL12,COL1A1,CYR61,THY1,IGFBP5,FN1,SEMA5A,GPNMB,FBLN1,CEMIP,CAVIN1,PLPP3,F2RL1,LAMB1,PDGFRA
Orange	GO:BP	positive regulation of locomotion	GO:0040017	6.69498e+07	CAV1,MMP2,CXCL12,COL1A1,CYR61,THY1,IGFBP5,FN1,SEMA5A,GPNMB,FBLN1,CEMIP,CAVIN1,PLPP3,F2RL1,LAMB1,PDGFRA
Orange	GO:BP	multicellular organism development	GO:0007275	1.07831e+09	CAV1,COL5A1,COL6A1,COL12A1,MMP2,COL3A1,CXCL12,COL1A1,CYR61,THY1,COL1A2,GREM1,IGFBP5,VASN,FN1,LOXL2,TNC,FKBP10,THBS2,EID2B,SLIT3,DCN,COL6A3,CLDN11,LOX,FBN1,SEMA5A,GPNMB,FBLN1,NFATC4,MACROD2,TENM1,WNT16,EFNA3,DKK3,SERPINE2,VLDLR,CCDC62,EGR1,DPF3,F2RL1,LAMB1,CCND1,NHLH1,PDGFRA,HTRA1,SFRP1
Orange	GO:BP	positive regulation of cell migration	GO:0030335	2.27388e+09	CAV1,MMP2,CXCL12,COL1A1,CYR61,THY1,IGFBP5,FN1,SEMA5A,GPNMB,FBLN1,CEMIP,PLPP3,F2RL1,LAMB1,PDGFRA
Orange	GO:BP	anatomical structure development	GO:0048856	3.65707e+09	CAV1,COL5A1,COL6A1,COL12A1,MMP2,COL3A1,CXCL12,COL1A1,CYR61,THY1,COL1A2,GREM1,IGFBP5,VASN,FN1,POSTN,LOXL2,TNC,FKBP10,THBS2,EID2B,SLIT3,DCN,COL6A3,CLDN11,LOX,FBN1,SEMA5A,GPNMB,FBLN1,NFATC4,MACROD2,TENM1,WNT16,EFNA3,DKK3,SERPINE2,VLDLR,EHD2,CCDC62,EGR1,DPF3,F2RL1,LAMB1,CCND1,NHLH1,PDGFRA,HTRA1,SFRP1
Orange	GO:BP	locomotion	GO:0040011	5.84469e+08	CAV1,COL5A1,MMP2,COL3A1,CXCL12,COL1A1,CYR61,THY1,GREM1,IGFBP5,FN1,LOXL2,SLIT3,DCN,LOX,SEMA5A,GPNMB,FBLN1,CEMIP,CAVIN1,PLPP3,EFNA3,SERPINE2,F2RL1,LAMB1,PDGFRA,SFRP1
Orange	GO:BP	cell migration	GO:0016477	9.23557e+08	CAV1,COL5A1,MMP2,COL3A1,CXCL12,COL1A1,CYR61,THY1,GREM1,IGFBP5,FN1,LOXL2,DCN,LOX,SEMA5A,GPNMB,FBLN1,CEMIP,PLPP3,SERPINE2,F2RL1,LAMB1,PDGFRA,SFRP1
Orange	GO:BP	cell surface receptor signaling pathway	GO:0007166	9.94606e+08	CAV1,MMP2,COL3A1,CXCL12,COL1A1,CYR61,THY1,COL1A2,GREM1,IGFBP5,VASN,FN1,POSTN,SLIT3,DCN,LOX,FBN1,SEMA5A,NETO1,NFATC4,WNT16,PLPP3,EFNA3,DKK3,SERPINE2,COL16A1,VLDLR,EGR1,F2RL1,CCND1,PDGFRA,HTRA1,SFRP1
Orange	GO:BP	response to growth factor	GO:0070848	0.0000012262882319336124	CAV1,MXRA5,COL3A1,COL1A1,CYR61,COL1A2,GREM1,VASN,DCN,LOX,FBN1,DKK3,EGR1,CSTF2,PDGFRA,HTRA1,SFRP1
Orange	GO:BP	cellular response to chemical stimulus	GO:0070887	0.000001692484305763135	CAV1,COL6A1,MMP2,COL3A1,CXCL12,COL1A1,CYR61,COL1A2,GREM1,IGFBP5,VASN,POSTN,SLIT3,DCN,PTPRN2,HBG2,LOX,FBN1,SEMA5A,HBG1,NFATC4,WNT16,DKK3,COL16A1,GSTM1,ZNF658,CCDC62,EGR1,F2RL1,CSTF2,CCND1,PDGFRA,HTRA1,SFRP1
Orange	GO:BP	tissue development	GO:0009888	0.0000017307626942452182	CAV1,COL5A1,COL6A1,COL12A1,MMP2,COL3A1,COL1A1,CYR61,COL1A2,GREM1,IGFBP5,VASN,FN1,POSTN,LOXL2,TNC,LOX,SEMA5A,NFATC4,WNT16,SERPINE2,EGR1,F2RL1,LAMB1,CCND1,PDGFRA,SFRP1
Orange	GO:BP	angiogenesis	GO:0001525	0.0000017884191087325456	CAV1,MMP2,CYR61,THY1,GREM1,FN1,LOXL2,THBS2,DCN,SEMA5A,GPNMB,NFATC4,EFNA3,PDGFRA,SFRP1
Orange	GO:BP	localization of cell	GO:0051674	0.0000020106261559323613	CAV1,COL5A1,MMP2,COL3A1,CXCL12,COL1A1,CYR61,THY1,GREM1,IGFBP5,FN1,LOXL2,DCN,LOX,SEMA5A,GPNMB,FBLN1,CEMIP,CAVIN1,PLPP3,SERPINE2,F2RL1,LAMB1,PDGFRA,SFRP1
Orange	GO:BP	cell motility	GO:0048870	0.0000020106261559323613	CAV1,COL5A1,MMP2,COL3A1,CXCL12,COL1A1,CYR61,THY1,GREM1,IGFBP5,FN1,LOXL2,DCN,LOX,SEMA5A,GPNMB,FBLN1,CEMIP,CAVIN1,PLPP3,SERPINE2,F2RL1,LAMB1,PDGFRA,SFRP1
Orange	GO:BP	movement of cell or subcellular component	GO:0006928	0.000002076629627997865	CAV1,COL5A1,MMP2,COL3A1,CXCL12,COL1A1,CYR61,THY1,GREM1,IGFBP5,FN1,LOXL2,SLIT3,DCN,LOX,SEMA5A,GPNMB,FBLN1,CEMIP,CAVIN1,PLPP3,EFNA3,SERPINE2,CENPE,F2RL1,LAMB1,PDGFRA,SFRP1
Orange	GO:BP	tube development	GO:0035295	0.000003125468082051068	CAV1,MMP2,COL3A1,CYR61,THY1,GREM1,IGFBP5,FN1,LOXL2,FKBP10,THBS2,DCN,LOX,SEMA5A,GPNMB,NFATC4,EFNA3,SERPINE2,PDGFRA,SFRP1
Orange	GO:BP	system development	GO:0048731	0.000003479641764865759	CAV1,COL5A1,MMP2,COL3A1,CXCL12,COL1A1,CYR61,THY1,COL1A2,GREM1,IGFBP5,VASN,FN1,LOXL2,TNC,FKBP10,THBS2,EID2B,SLIT3,DCN,COL6A3,CLDN11,LOX,FBN1,SEMA5A,GPNMB,NFATC4,MACROD2,TENM1,WNT16,EFNA3,DKK3,SERPINE2,VLDLR,EGR1,DPF3,F2RL1,LAMB1,CCND1,NHLH1,PDGFRA,HTRA1,SFRP1
Orange	GO:BP	response to wounding	GO:0009611	0.000003682160668322425	CAV1,COL5A1,MMP2,COL3A1,COL1A1,CYR61,FN1,TNC,FKBP10,LOX,FBLN1,PLPP3,SERPINE2,F2RL1,PDGFRA
Orange	GO:BP	enzyme linked receptor protein signaling pathway	GO:0007167	0.000004184755160858156	CAV1,MMP2,COL3A1,COL1A1,CYR61,COL1A2,GREM1,IGFBP5,VASN,DCN,LOX,FBN1,NFATC4,EFNA3,DKK3,EGR1,PDGFRA,HTRA1,SFRP1
Orange	GO:BP	response to transforming growth factor beta	GO:0071559	0.00000461310616804572	CAV1,MXRA5,COL3A1,COL1A1,COL1A2,VASN,LOX,FBN1,DKK3,HTRA1,SFRP1
Orange	GO:BP	tube morphogenesis	GO:0035239	0.000004755609646755313	CAV1,MMP2,COL3A1,CYR61,THY1,GREM1,FN1,LOXL2,FKBP10,THBS2,DCN,LOX,SEMA5A,GPNMB,NFATC4,EFNA3,PDGFRA,SFRP1
Orange	GO:BP	cellular response to growth factor stimulus	GO:0071363	0.000005643742168063544	CAV1,COL3A1,COL1A1,CYR61,COL1A2,GREM1,VASN,DCN,LOX,FBN1,DKK3,EGR1,CSTF2,PDGFRA,HTRA1,SFRP1
Orange	GO:BP	supramolecular fiber organization	GO:0097435	0.000005826306996296049	COL5A1,COL12A1,COL3A1,CXCL12,COL1A1,COL1A2,GREM1,LOXL2,FKBP10,LUM,LOX,SEMA5A,TENM1,COL16A1,F2RL1,PDGFRA,SFRP1
Orange	GO:BP	negative regulation of multicellular organismal process	GO:0051241	0.000008928490245472986	MMP2,THY1,GREM1,IGFBP5,VASN,FN1,LOXL2,THBS2,DCN,FBN1,SEMA5A,GPNMB,FBLN1,NFATC4,EFNA3,SERPINE2,F2RL1,PDGFRA,SFRP1
Orange	GO:BP	wound healing	GO:0042060	0.000011319797236573292	CAV1,COL5A1,COL3A1,COL1A1,CYR61,FN1,FKBP10,LOX,FBLN1,PLPP3,SERPINE2,F2RL1,PDGFRA
Orange	GO:BP	developmental process	GO:0032502	0.000015687536372679657	CAV1,COL5A1,COL6A1,COL12A1,MMP2,COL3A1,CXCL12,COL1A1,CYR61,THY1,COL1A2,GREM1,IGFBP5,VASN,FN1,POSTN,LOXL2,TNC,FKBP10,THBS2,EID2B,SLIT3,DCN,COL6A3,CLDN11,LOX,FBN1,SEMA5A,GPNMB,FBLN1,NFATC4,MACROD2,TENM1,WNT16,EFNA3,DKK3,SERPINE2,VLDLR,EHD2,CCDC62,EGR1,DPF3,F2RL1,LAMB1,CCND1,NHLH1,PDGFRA,HTRA1,SFRP1
Orange	GO:BP	response to endogenous stimulus	GO:0009719	0.000018321739326115174	CAV1,MXRA5,COL6A1,MMP2,COL3A1,CXCL12,COL1A1,CYR61,COL1A2,GREM1,IGFBP5,VASN,SLIT3,LOX,FBN1,DKK3,COL16A1,EGR1,CSTF2,CCND1,PDGFRA,HTRA1,SFRP1
Orange	GO:BP	transmembrane receptor protein serine/threonine kinase signaling pathway	GO:0007178	0.000019945355214974266	CAV1,COL3A1,CYR61,COL1A2,GREM1,VASN,LOX,FBN1,DKK3,EGR1,HTRA1,SFRP1
Orange	GO:BP	animal organ development	GO:0048513	0.00002166551577977099	CAV1,COL5A1,MMP2,COL3A1,CXCL12,COL1A1,CYR61,THY1,COL1A2,GREM1,IGFBP5,VASN,FN1,LOXL2,TNC,EID2B,SLIT3,DCN,COL6A3,LOX,FBN1,SEMA5A,NFATC4,MACROD2,WNT16,DKK3,SERPINE2,VLDLR,EGR1,F2RL1,LAMB1,CCND1,PDGFRA,HTRA1,SFRP1
Orange	GO:BP	animal organ morphogenesis	GO:0009887	0.00002685062158136366	CAV1,COL5A1,MMP2,COL3A1,COL1A1,CYR61,THY1,COL1A2,GREM1,IGFBP5,TNC,SLIT3,DCN,FBN1,WNT16,LAMB1,PDGFRA,HTRA1,SFRP1
Orange	GO:BP	regulation of cell adhesion	GO:0030155	0.000028309034746723232	CAV1,MMP2,CXCL12,COL1A1,CYR61,THY1,GREM1,FN1,FBLN2,SEMA5A,GPNMB,FBLN1,PLPP3,SERPINE2,COL16A1,SFRP1
Orange	GO:BP	cellular response to amino acid stimulus	GO:0071230	0.000029630969964344296	COL6A1,MMP2,COL3A1,COL1A1,COL1A2,COL16A1,PDGFRA
Orange	GO:BP	positive regulation of cellular process	GO:0048522	0.00003343066490345851	CAV1,MMP2,COL3A1,CXCL12,COL1A1,CYR61,THY1,GREM1,IGFBP5,FN1,FBLN2,LOXL2,TNC,THBS2,LUM,DCN,SEMA5A,NETO1,MMP1,GPNMB,FBLN1,NFATC4,CEMIP,CAVIN1,TENM1,PARM1,WNT16,PLPP3,EFNA3,SERPINE2,COL16A1,VLDLR,CENPE,ZNF658,EHD2,CCDC62,EGR1,DPF3,F2RL1,LAMB1,CCND1,NHLH1,PDGFRA,HTRA1,SFRP1
Orange	GO:BP	response to chemical	GO:0042221	0.00003361999395133449	CAV1,MXRA5,COL6A1,MMP2,COL3A1,CXCL12,COL1A1,CYR61,COL1A2,GREM1,IGFBP5,VASN,POSTN,LOXL2,SLIT3,DCN,PTPRN2,HBG2,LOX,FBN1,ITIH4,SEMA5A,GPNMB,HBG1,NFATC4,WNT16,EFNA3,DKK3,COL16A1,GSTM1,ZNF658,CCDC62,EGR1,F2RL1,CSTF2,CCND1,PDGFRA,HTRA1,SFRP1
Orange	GO:BP	endodermal cell differentiation	GO:0035987	0.00004329693291871022	COL5A1,COL6A1,COL12A1,MMP2,FN1,LAMB1
Orange	GO:BP	cellular response to transforming growth factor beta stimulus	GO:0071560	0.00005093443875419376	CAV1,COL3A1,COL1A1,COL1A2,VASN,LOX,FBN1,DKK3,HTRA1,SFRP1
Orange	GO:BP	cellular response to acid chemical	GO:0071229	0.00006579180283725488	COL6A1,MMP2,COL3A1,COL1A1,COL1A2,COL16A1,PDGFRA
Orange	GO:BP	negative regulation of developmental process	GO:0051093	0.00006952726522330634	CAV1,COL5A1,THY1,GREM1,IGFBP5,VASN,LOXL2,THBS2,EID2B,DCN,FBN1,SEMA5A,FBLN1,NFATC4,EFNA3,CCND1,SFRP1
Orange	GO:BP	bone trabecula formation	GO:0060346	0.00008348052568794888	MMP2,COL1A1,GREM1,SFRP1
Orange	GO:BP	regulation of multicellular organismal process	GO:0051239	0.00008992238676808495	CAV1,MMP2,CXCL12,COL1A1,CYR61,THY1,GREM1,IGFBP5,VASN,FN1,LOXL2,THBS2,LUM,DCN,LOX,FBN1,SEMA5A,NETO1,GPNMB,FBLN1,NFATC4,PLPP3,EFNA3,SERPINE2,EGR1,F2RL1,CCND1,PDGFRA,SFRP1
Orange	GO:BP	endoderm formation	GO:0001706	0.00013040955193241297	COL5A1,COL6A1,COL12A1,MMP2,FN1,LAMB1
Orange	GO:BP	cell differentiation	GO:0030154	0.00013156672385091454	CAV1,COL5A1,COL6A1,COL12A1,MMP2,COL3A1,CXCL12,COL1A1,CYR61,THY1,GREM1,IGFBP5,VASN,FN1,LOXL2,TNC,EID2B,SLIT3,LOX,FBN1,SEMA5A,FBLN1,NFATC4,TENM1,WNT16,EFNA3,SERPINE2,VLDLR,EHD2,EGR1,F2RL1,LAMB1,CCND1,NHLH1,PDGFRA,HTRA1,SFRP1
Orange	GO:BP	cellular response to endogenous stimulus	GO:0071495	0.0001355289528157514	CAV1,COL6A1,MMP2,COL3A1,COL1A1,CYR61,COL1A2,GREM1,IGFBP5,VASN,SLIT3,LOX,FBN1,DKK3,COL16A1,EGR1,CSTF2,PDGFRA,HTRA1,SFRP1
Orange	GO:BP	multicellular organismal process	GO:0032501	0.0001591420075787426	CAV1,COL5A1,COL6A1,COL12A1,MMP2,COL3A1,CXCL12,COL1A1,CYR61,THY1,COL1A2,GREM1,IGFBP5,VASN,FN1,LOXL2,TNC,FKBP10,THBS2,LUM,EID2B,SLIT3,DCN,COL6A3,CLDN11,LOX,FBN1,SEMA5A,NETO1,GPNMB,FBLN1,NFATC4,CEMIP,MACROD2,TENM1,WNT16,PLPP3,EFNA3,DKK3,SERPINE2,COL16A1,VLDLR,CCDC62,EGR1,DPF3,F2RL1,LAMB1,CCND1,NHLH1,PDGFRA,HTRA1,SFRP1
Orange	GO:BP	positive regulation of biological process	GO:0048518	0.00019421962690967072	CAV1,MMP2,COL3A1,CXCL12,COL1A1,CYR61,THY1,GREM1,IGFBP5,C1S,FN1,FBLN2,LOXL2,TNC,THBS2,LUM,DCN,SEMA5A,NETO1,MMP1,GPNMB,FBLN1,NFATC4,CEMIP,CAVIN1,TENM1,PARM1,WNT16,PLPP3,EFNA3,SERPINE2,COL16A1,VLDLR,CENPE,ZNF658,EHD2,CCDC62,EGR1,DPF3,F2RL1,LAMB1,CCND1,NHLH1,PDGFRA,HTRA1,SFRP1
Orange	GO:BP	cell-substrate adhesion	GO:0031589	0.00021581710534856926	COL3A1,COL1A1,CYR61,THY1,GREM1,FN1,FBLN2,FBLN1,COL16A1,LAMB1,SFRP1
Orange	GO:BP	cellular developmental process	GO:0048869	0.00022366121968078252	CAV1,COL5A1,COL6A1,COL12A1,MMP2,COL3A1,CXCL12,COL1A1,CYR61,THY1,GREM1,IGFBP5,VASN,FN1,LOXL2,TNC,EID2B,SLIT3,LOX,FBN1,SEMA5A,FBLN1,NFATC4,TENM1,WNT16,EFNA3,SERPINE2,VLDLR,EHD2,EGR1,F2RL1,LAMB1,CCND1,NHLH1,PDGFRA,HTRA1,SFRP1
Orange	GO:BP	regulation of cell-substrate adhesion	GO:0010810	0.0002360389925013453	COL1A1,CYR61,THY1,GREM1,FN1,FBLN2,FBLN1,COL16A1,SFRP1
Orange	GO:BP	regulation of signal transduction	GO:0009966	0.00026646778660568027	CAV1,COL3A1,CXCL12,COL1A1,CYR61,THY1,GREM1,IGFBP5,VASN,FN1,POSTN,SLIT3,DCN,LOX,FBN1,SEMA5A,NETO1,GPNMB,FBLN1,NFATC4,TENM1,WNT16,PLPP3,DKK3,SERPINE2,EGR1,F2RL1,PDGFRA,HTRA1,SFRP1
Orange	GO:BP	regulation of developmental process	GO:0050793	0.0002699754402670423	CAV1,COL5A1,CXCL12,COL1A1,CYR61,THY1,GREM1,IGFBP5,VASN,FN1,LOXL2,THBS2,EID2B,DCN,LOX,FBN1,SEMA5A,GPNMB,FBLN1,NFATC4,EFNA3,SERPINE2,VLDLR,EHD2,CCND1,PDGFRA,SFRP1
Orange	GO:BP	bone trabecula morphogenesis	GO:0061430	0.0002817740200144454	MMP2,COL1A1,GREM1,SFRP1
Orange	GO:BP	regulation of cellular response to growth factor stimulus	GO:0090287	0.00037731529339135	CAV1,CYR61,GREM1,VASN,DCN,LOX,FBN1,DKK3,HTRA1,SFRP1
Orange	GO:BP	regulation of cell differentiation	GO:0045595	0.0004036459486214425	CAV1,COL5A1,CXCL12,COL1A1,CYR61,THY1,GREM1,IGFBP5,VASN,FN1,LOXL2,EID2B,LOX,FBN1,SEMA5A,FBLN1,NFATC4,SERPINE2,CCND1,PDGFRA,SFRP1
Orange	GO:BP	response to amino acid	GO:0043200	0.0005791676350844108	COL6A1,MMP2,COL3A1,COL1A1,COL1A2,COL16A1,PDGFRA
Orange	GO:BP	response to stimulus	GO:0050896	0.0007112648733135548	CAV1,MXRA5,COL5A1,COL6A1,MMP2,COL3A1,CXCL12,COL1A1,CYR61,THY1,COL1A2,GREM1,IGFBP5,VASN,C1S,FN1,POSTN,LOXL2,TNC,FKBP10,TRAV38-1,SLIT3,DCN,TRBJ1-3,PTPRN2,HBG2,LOX,FBN1,ITIH4,SEMA5A,NETO1,MMP1,GPNMB,FBLN1,HBG1,NFATC4,MACROD2,TENM1,WNT16,PLPP3,EFNA3,DKK3,SERPINE2,COL16A1,DIRAS1,VLDLR,GSTM1,ZNF658,CCDC62,EGR1,F2RL1,CSTF2,CCND1,PDGFRA,HTRA1,SFRP1
Orange	GO:BP	cellular response to organic substance	GO:0071310	0.0007944232463771495	CAV1,COL6A1,MMP2,COL3A1,CXCL12,COL1A1,CYR61,COL1A2,GREM1,IGFBP5,VASN,SLIT3,DCN,PTPRN2,LOX,FBN1,DKK3,COL16A1,CCDC62,EGR1,F2RL1,CSTF2,CCND1,PDGFRA,HTRA1,SFRP1
Orange	GO:BP	positive regulation of cell-substrate adhesion	GO:0010811	0.000968191747055085	CYR61,THY1,FN1,FBLN2,FBLN1,COL16A1,SFRP1
Orange	GO:BP	cell population proliferation	GO:0008283	0.0010975139807578441	CAV1,MMP2,CXCL12,CYR61,GREM1,IGFBP5,FN1,LOXL2,TNC,SLIT3,SEMA5A,GPNMB,FBLN1,TENM1,WNT16,SERPINE2,EGR1,F2RL1,LAMB1,CCND1,PDGFRA,HTRA1,SFRP1
Orange	GO:BP	regulation of transmembrane receptor protein serine/threonine kinase signaling pathway	GO:0090092	0.0011235251639418501	CAV1,CYR61,GREM1,VASN,LOX,FBN1,DKK3,HTRA1,SFRP1
Orange	GO:BP	transforming growth factor beta receptor signaling pathway	GO:0007179	0.0012756357035416932	CAV1,COL3A1,COL1A2,VASN,LOX,FBN1,DKK3,HTRA1
Orange	GO:BP	endoderm development	GO:0007492	0.0013497801946382119	COL5A1,COL6A1,COL12A1,MMP2,FN1,LAMB1
Orange	GO:BP	positive regulation of catalytic activity	GO:0043085	0.001419015060193107	CAV1,CYR61,THY1,GREM1,FN1,FBLN1,CEMIP,TENM1,PARM1,EFNA3,VLDLR,CENPE,EGR1,F2RL1,CCND1,PDGFRA,SFRP1
Orange	GO:BP	response to acid chemical	GO:0001101	0.0014793782086757368	COL6A1,MMP2,COL3A1,COL1A1,COL1A2,COL16A1,PDGFRA
Orange	GO:BP	response to organic substance	GO:0010033	0.0017578202438171787	CAV1,MXRA5,COL6A1,MMP2,COL3A1,CXCL12,COL1A1,CYR61,COL1A2,GREM1,IGFBP5,VASN,POSTN,SLIT3,DCN,PTPRN2,LOX,FBN1,ITIH4,DKK3,COL16A1,CCDC62,EGR1,F2RL1,CSTF2,CCND1,PDGFRA,HTRA1,SFRP1
Orange	GO:BP	negative regulation of cell differentiation	GO:0045596	0.0023016967908414203	CAV1,COL5A1,THY1,GREM1,IGFBP5,VASN,EID2B,FBN1,SEMA5A,FBLN1,NFATC4,CCND1,SFRP1
Orange	GO:BP	cell surface receptor signaling pathway involved in cell-cell signaling	GO:1905114	0.003223360962369848	CAV1,COL1A1,GREM1,SEMA5A,NETO1,NFATC4,WNT16,PLPP3,DKK3,EGR1,CCND1,SFRP1
Orange	GO:BP	Wnt signaling pathway	GO:0016055	0.003231251538407183	CAV1,COL1A1,GREM1,SEMA5A,NFATC4,WNT16,PLPP3,DKK3,EGR1,CCND1,SFRP1
Orange	GO:BP	heart development	GO:0007507	0.0033430361082672022	COL5A1,MMP2,COL3A1,CYR61,GREM1,FN1,SLIT3,LOX,FBN1,NFATC4,WNT16,PDGFRA
Orange	GO:BP	cell-cell signaling by wnt	GO:0198738	0.003367605063278198	CAV1,COL1A1,GREM1,SEMA5A,NFATC4,WNT16,PLPP3,DKK3,EGR1,CCND1,SFRP1
Orange	GO:BP	negative regulation of response to stimulus	GO:0048585	0.0034259945290413246	CAV1,COL3A1,CXCL12,THY1,GREM1,IGFBP5,VASN,SLIT3,DCN,FBN1,SEMA5A,FBLN1,NFATC4,DKK3,SERPINE2,EGR1,F2RL1,PDGFRA,HTRA1,SFRP1
Orange	GO:BP	regulation of multicellular organismal development	GO:2000026	0.003440703252376166	CAV1,CXCL12,CYR61,THY1,GREM1,FN1,LOXL2,THBS2,DCN,LOX,FBN1,SEMA5A,GPNMB,NFATC4,EFNA3,SERPINE2,CCND1,SFRP1
Orange	GO:BP	positive regulation of cell population proliferation	GO:0008284	0.0037884950081613217	MMP2,CXCL12,CYR61,GREM1,IGFBP5,FN1,TNC,SEMA5A,FBLN1,EGR1,LAMB1,CCND1,PDGFRA,HTRA1,SFRP1
Orange	GO:BP	regulation of cell communication	GO:0010646	0.003937999291309175	CAV1,COL3A1,CXCL12,COL1A1,CYR61,THY1,GREM1,IGFBP5,VASN,FN1,POSTN,SLIT3,DCN,LOX,FBN1,SEMA5A,NETO1,GPNMB,FBLN1,NFATC4,TENM1,WNT16,PLPP3,DKK3,SERPINE2,EGR1,F2RL1,PDGFRA,HTRA1,SFRP1
Orange	GO:BP	regulation of signaling	GO:0023051	0.004306827927179508	CAV1,COL3A1,CXCL12,COL1A1,CYR61,THY1,GREM1,IGFBP5,VASN,FN1,POSTN,SLIT3,DCN,LOX,FBN1,SEMA5A,NETO1,GPNMB,FBLN1,NFATC4,TENM1,WNT16,PLPP3,DKK3,SERPINE2,EGR1,F2RL1,PDGFRA,HTRA1,SFRP1
Orange	GO:BP	negative regulation of BMP signaling pathway	GO:0030514	0.004383645654685637	CAV1,GREM1,FBN1,HTRA1,SFRP1
Orange	GO:BP	trabecula formation	GO:0060343	0.004815161564277194	MMP2,COL1A1,GREM1,SFRP1
Orange	GO:BP	osteoblast differentiation	GO:0001649	0.0048829008449258965	COL6A1,COL1A1,CYR61,GREM1,IGFBP5,TNC,LOX,SFRP1
Orange	GO:BP	BMP signaling pathway	GO:0030509	0.00494383115240469	CAV1,CYR61,GREM1,FBN1,EGR1,HTRA1,SFRP1
Orange	GO:BP	regulation of protein phosphorylation	GO:0001932	0.005031051118326835	CAV1,CYR61,THY1,GREM1,FN1,LOX,GPNMB,FBLN1,CEMIP,TENM1,PLPP3,VLDLR,CENPE,EGR1,CCND1,SFRP1
Orange	GO:BP	cell-cell signaling	GO:0007267	0.005102504616616026	CAV1,CXCL12,COL1A1,THY1,GREM1,TNC,PTPRN2,SEMA5A,NETO1,GPNMB,NFATC4,WNT16,PLPP3,EFNA3,DKK3,SERPINE2,EGR1,F2RL1,CCND1,SFRP1
Orange	GO:BP	regulation of cell population proliferation	GO:0042127	0.005198454335001413	CAV1,MMP2,CXCL12,CYR61,GREM1,IGFBP5,FN1,TNC,SLIT3,SEMA5A,GPNMB,FBLN1,TENM1,SERPINE2,EGR1,LAMB1,CCND1,PDGFRA,HTRA1,SFRP1
Orange	GO:BP	regulation of BMP signaling pathway	GO:0030510	0.0052567024525629	CAV1,CYR61,GREM1,FBN1,HTRA1,SFRP1
Orange	GO:BP	negative regulation of cellular response to growth factor stimulus	GO:0090288	0.0055650565328397225	CAV1,GREM1,DCN,FBN1,HTRA1,SFRP1
Orange	GO:BP	regulation of phosphorylation	GO:0042325	0.00576110312919779	CAV1,CYR61,THY1,GREM1,FN1,LOX,GPNMB,FBLN1,CEMIP,TENM1,PLPP3,VLDLR,CENPE,EGR1,CCND1,PDGFRA,SFRP1
Orange	GO:BP	epithelial cell proliferation	GO:0050673	0.005810225665654011	CAV1,CXCL12,IGFBP5,LOXL2,SEMA5A,WNT16,LAMB1,CCND1,HTRA1,SFRP1
Orange	GO:BP	mesenchymal cell differentiation	GO:0048762	0.0063214890633161835	COL1A1,GREM1,VASN,FN1,LOXL2,SEMA5A,WNT16,SFRP1
Orange	GO:BP	embryonic morphogenesis	GO:0048598	0.006393206581819873	COL5A1,COL6A1,COL12A1,MMP2,CYR61,GREM1,FN1,FBN1,WNT16,LAMB1,PDGFRA,SFRP1
Orange	GO:BP	ossification	GO:0001503	0.006778239520295848	COL6A1,MMP2,COL1A1,CYR61,COL1A2,GREM1,IGFBP5,TNC,LOX,SFRP1
Orange	GO:BP	tissue remodeling	GO:0048771	0.006863105030933979	CAV1,MMP2,GREM1,IGFBP5,GPNMB,WNT16,SFRP1
Orange	GO:BP	negative regulation of locomotion	GO:0040013	0.006957164388593454	COL3A1,CXCL12,THY1,GREM1,IGFBP5,DCN,SEMA5A,FBLN1,SFRP1
Orange	GO:BP	negative regulation of signal transduction	GO:0009968	0.007090276170077908	CAV1,CXCL12,THY1,GREM1,IGFBP5,VASN,SLIT3,DCN,FBN1,FBLN1,NFATC4,DKK3,SERPINE2,EGR1,F2RL1,HTRA1,SFRP1
Orange	GO:BP	cellular response to BMP stimulus	GO:0071773	0.00772703748843834	CAV1,CYR61,GREM1,FBN1,EGR1,HTRA1,SFRP1
Orange	GO:BP	response to BMP	GO:0071772	0.00772703748843834	CAV1,CYR61,GREM1,FBN1,EGR1,HTRA1,SFRP1
Orange	GO:BP	cellular response to organonitrogen compound	GO:0071417	0.00781067681519402	CAV1,COL6A1,MMP2,COL3A1,COL1A1,COL1A2,IGFBP5,FBN1,COL16A1,EGR1,PDGFRA,SFRP1
Orange	GO:BP	canonical Wnt signaling pathway	GO:0060070	0.008099593125923649	CAV1,COL1A1,GREM1,SEMA5A,WNT16,PLPP3,DKK3,EGR1,SFRP1
Orange	GO:BP	regulation of phosphatidylinositol 3-kinase signaling	GO:0014066	0.00816220025248365	FN1,DCN,WNT16,SERPINE2,F2RL1,PDGFRA
Orange	GO:BP	cellular response to stimulus	GO:0051716	0.008426677924495805	CAV1,COL6A1,MMP2,COL3A1,CXCL12,COL1A1,CYR61,THY1,COL1A2,GREM1,IGFBP5,VASN,FN1,POSTN,TNC,SLIT3,DCN,PTPRN2,HBG2,LOX,FBN1,SEMA5A,NETO1,MMP1,GPNMB,FBLN1,HBG1,NFATC4,MACROD2,TENM1,WNT16,PLPP3,EFNA3,DKK3,SERPINE2,COL16A1,DIRAS1,VLDLR,GSTM1,ZNF658,CCDC62,EGR1,F2RL1,CSTF2,CCND1,PDGFRA,HTRA1,SFRP1
Orange	GO:BP	positive regulation of cellular component organization	GO:0051130	0.01263728351366682	CAV1,CXCL12,THY1,GREM1,FN1,THBS2,DCN,SEMA5A,MMP1,TENM1,COL16A1,VLDLR,EHD2,F2RL1,SFRP1
Orange	GO:BP	positive regulation of cell adhesion	GO:0045785	0.01321192727575214	CAV1,CXCL12,CYR61,THY1,FN1,FBLN2,FBLN1,PLPP3,COL16A1,SFRP1
Orange	GO:BP	regulation of Wnt signaling pathway	GO:0030111	0.01377800283868799	CAV1,COL1A1,GREM1,SEMA5A,NFATC4,PLPP3,DKK3,EGR1,SFRP1
Orange	GO:BP	gastrulation	GO:0007369	0.014017798777024979	COL5A1,COL6A1,COL12A1,MMP2,FN1,LAMB1,SFRP1
Orange	GO:BP	regulation of transforming growth factor beta receptor signaling pathway	GO:0017015	0.014168614771710827	CAV1,VASN,LOX,FBN1,DKK3,HTRA1
Orange	GO:BP	formation of primary germ layer	GO:0001704	0.014168614771710827	COL5A1,COL6A1,COL12A1,MMP2,FN1,LAMB1
Orange	GO:BP	regulation of cellular response to transforming growth factor beta stimulus	GO:1903844	0.016314070485782747	CAV1,VASN,LOX,FBN1,DKK3,HTRA1
Orange	GO:BP	cellular response to nitrogen compound	GO:1901699	0.01904736953926047	CAV1,COL6A1,MMP2,COL3A1,COL1A1,COL1A2,IGFBP5,FBN1,COL16A1,EGR1,PDGFRA,SFRP1
Orange	GO:BP	positive regulation of molecular function	GO:0044093	0.019938508089776163	CAV1,CYR61,THY1,GREM1,FN1,FBLN1,CEMIP,TENM1,PARM1,PLPP3,EFNA3,VLDLR,CENPE,EGR1,F2RL1,CCND1,PDGFRA,SFRP1
Orange	GO:BP	negative regulation of cell communication	GO:0010648	0.020818253019641828	CAV1,CXCL12,THY1,GREM1,IGFBP5,VASN,SLIT3,DCN,FBN1,FBLN1,NFATC4,DKK3,SERPINE2,EGR1,F2RL1,HTRA1,SFRP1
Orange	GO:BP	negative regulation of transmembrane receptor protein serine/threonine kinase signaling pathway	GO:0090101	0.021396303431159103	CAV1,GREM1,VASN,FBN1,HTRA1,SFRP1
Orange	GO:BP	negative regulation of signaling	GO:0023057	0.021433825675832824	CAV1,CXCL12,THY1,GREM1,IGFBP5,VASN,SLIT3,DCN,FBN1,FBLN1,NFATC4,DKK3,SERPINE2,EGR1,F2RL1,HTRA1,SFRP1
Orange	GO:BP	negative regulation of cellular process	GO:0048523	0.02154580981648165	CAV1,COL5A1,MMP2,COL3A1,CXCL12,COL1A1,CYR61,THY1,GREM1,IGFBP5,VASN,LOXL2,EID2B,SLIT3,DCN,COL6A3,FBN1,ITIH4,SEMA5A,GPNMB,FBLN1,NFATC4,CEMIP,TENM1,WNT16,PLPP3,DKK3,SERPINE2,ZNF658,EGR1,DPF3,F2RL1,CCND1,PDGFRA,HTRA1,SFRP1
Orange	GO:BP	regulation of phosphate metabolic process	GO:0019220	0.025241469642128738	CAV1,CYR61,THY1,GREM1,FN1,LOX,GPNMB,FBLN1,CEMIP,TENM1,PLPP3,VLDLR,CENPE,EGR1,CCND1,PDGFRA,SFRP1
Orange	GO:BP	negative regulation of cell motility	GO:2000146	0.02544773975664353	COL3A1,CXCL12,THY1,GREM1,IGFBP5,DCN,FBLN1,SFRP1
Orange	GO:BP	regulation of phosphorus metabolic process	GO:0051174	0.025727171613758017	CAV1,CYR61,THY1,GREM1,FN1,LOX,GPNMB,FBLN1,CEMIP,TENM1,PLPP3,VLDLR,CENPE,EGR1,CCND1,PDGFRA,SFRP1
Orange	GO:BP	positive regulation of phosphatidylinositol 3-kinase signaling	GO:0014068	0.026446849950775383	FN1,DCN,WNT16,F2RL1,PDGFRA
Orange	GO:BP	embryo development	GO:0009790	0.026990326447924224	COL5A1,COL6A1,COL12A1,MMP2,COL1A1,CYR61,GREM1,FN1,FKBP10,FBN1,WNT16,CCDC62,LAMB1,PDGFRA,SFRP1
Orange	GO:BP	response to nitrogen compound	GO:1901698	0.026990326447924224	CAV1,COL6A1,MMP2,COL3A1,CXCL12,COL1A1,COL1A2,IGFBP5,FBN1,COL16A1,GSTM1,EGR1,CCND1,PDGFRA,SFRP1
Orange	GO:BP	regulation of response to stimulus	GO:0048583	0.02824913851472576	CAV1,COL3A1,CXCL12,COL1A1,CYR61,THY1,GREM1,IGFBP5,VASN,C1S,FN1,POSTN,SLIT3,DCN,LOX,FBN1,SEMA5A,NETO1,GPNMB,FBLN1,NFATC4,TENM1,WNT16,PLPP3,DKK3,SERPINE2,EGR1,F2RL1,PDGFRA,HTRA1,SFRP1
Orange	GO:BP	regulation of localization	GO:0032879	0.028280556985014124	CAV1,MMP2,COL3A1,CXCL12,COL1A1,CYR61,THY1,GREM1,IGFBP5,FN1,DCN,SEMA5A,NETO1,GPNMB,FBLN1,CEMIP,CAVIN1,TENM1,PLPP3,SERPINE2,EHD2,F2RL1,LAMB1,PDGFRA,SFRP1
Orange	GO:BP	negative regulation of cellular component movement	GO:0051271	0.031124809290487245	COL3A1,CXCL12,THY1,GREM1,IGFBP5,DCN,FBLN1,SFRP1
Orange	GO:BP	mesenchyme development	GO:0060485	0.03269977046678675	COL1A1,GREM1,VASN,FN1,LOXL2,SEMA5A,WNT16,SFRP1
Orange	GO:BP	phosphatidylinositol 3-kinase signaling	GO:0014065	0.03833072511085672	FN1,DCN,WNT16,SERPINE2,F2RL1,PDGFRA
Orange	GO:BP	response to UV-A	GO:0070141	0.03900751774321346	MMP2,MMP1,CCND1
Orange	GO:BP	muscle structure development	GO:0061061	0.04352359595632139	CAV1,COL3A1,GREM1,IGFBP5,EID2B,COL6A3,LOX,NFATC4,EHD2,EGR1,PDGFRA
Orange	GO:BP	regulation of cellular component organization	GO:0051128	0.04656674458859337	CAV1,COL5A1,CXCL12,THY1,GREM1,IGFBP5,FN1,THBS2,SLIT3,DCN,SEMA5A,MMP1,NFATC4,TENM1,SERPINE2,COL16A1,VLDLR,CENPE,EHD2,F2RL1,PDGFRA,SFRP1
Orange	GO:BP	response to organonitrogen compound	GO:0010243	0.046679175308351174	CAV1,COL6A1,MMP2,COL3A1,CXCL12,COL1A1,COL1A2,IGFBP5,FBN1,COL16A1,EGR1,CCND1,PDGFRA,SFRP1
Orange	GO:BP	regulation of transferase activity	GO:0051338	0.04677487352831987	CAV1,CYR61,THY1,GREM1,CEMIP,TENM1,PARM1,VLDLR,CENPE,EGR1,CCND1,PDGFRA,SFRP1
Orange	GO:BP	blood coagulation	GO:0007596	0.048477376883361956	CAV1,COL3A1,FN1,FBLN1,SERPINE2,F2RL1,PDGFRA
Orange	GO:BP	extracellular matrix organization	GO:0030198	0.949475	CAV1,COL5A1,COL12A1,MMP2,COL3A1,COL1A1,CYR61,COL1A2,GREM1,POSTN,FBLN2,LOXL2,FKBP10,LUM,LOX,MMP1,FBLN1,COL16A1,LAMB1,PDGFRA
Orange	GO:BP	extracellular structure organization	GO:0043062	1.00916	CAV1,COL5A1,COL12A1,MMP2,COL3A1,COL1A1,CYR61,COL1A2,GREM1,POSTN,FBLN2,LOXL2,FKBP10,LUM,LOX,MMP1,FBLN1,COL16A1,LAMB1,PDGFRA
Orange	GO:BP	external encapsulating structure organization	GO:0045229	11.3931	CAV1,COL5A1,COL12A1,MMP2,COL3A1,COL1A1,CYR61,COL1A2,GREM1,POSTN,FBLN2,LOXL2,FKBP10,LUM,LOX,MMP1,FBLN1,COL16A1,LAMB1,PDGFRA
Orange	GO:BP	cell adhesion	GO:0007155	13995.4	CAV1,COL5A1,COL6A1,COL12A1,MMP2,COL3A1,CXCL12,COL1A1,ISLR,CYR61,THY1,GREM1,FN1,POSTN,FBLN2,LOXL2,TNC,THBS2,COL6A3,CLDN11,FBN1,SEMA5A,GPNMB,FBLN1,TENM1,PLPP3,SERPINE2,COL16A1,LAMB1,PDGFRA,SFRP1
Orange	GO:BP	biological adhesion	GO:0022610	15952.1	CAV1,COL5A1,COL6A1,COL12A1,MMP2,COL3A1,CXCL12,COL1A1,ISLR,CYR61,THY1,GREM1,FN1,POSTN,FBLN2,LOXL2,TNC,THBS2,COL6A3,CLDN11,FBN1,SEMA5A,GPNMB,FBLN1,TENM1,PLPP3,SERPINE2,COL16A1,LAMB1,PDGFRA,SFRP1
Orange	GO:BP	collagen fibril organization	GO:0030199	5248.76	COL5A1,COL12A1,COL3A1,COL1A1,COL1A2,GREM1,LOXL2,FKBP10,LUM,LOX,COL16A1
Orange	GO:BP	blood vessel development	GO:0001568	167087	CAV1,COL5A1,MMP2,COL3A1,COL1A1,CYR61,THY1,COL1A2,GREM1,FN1,LOXL2,FKBP10,THBS2,DCN,LOX,SEMA5A,GPNMB,NFATC4,EFNA3,EGR1,PDGFRA,SFRP1
Orange	GO:BP	vasculature development	GO:0001944	408110	CAV1,COL5A1,MMP2,COL3A1,COL1A1,CYR61,THY1,COL1A2,GREM1,FN1,LOXL2,FKBP10,THBS2,DCN,LOX,SEMA5A,GPNMB,NFATC4,EFNA3,EGR1,PDGFRA,SFRP1
Orange	GO:BP	circulatory system development	GO:0072359	268199	CAV1,COL5A1,MMP2,COL3A1,COL1A1,CYR61,THY1,COL1A2,GREM1,FN1,LOXL2,FKBP10,THBS2,SLIT3,DCN,LOX,FBN1,SEMA5A,GPNMB,NFATC4,WNT16,EFNA3,EGR1,PDGFRA,SFRP1
Orange	GO:BP	anatomical structure morphogenesis	GO:0009653	2.5723e+07	CAV1,COL5A1,COL6A1,COL12A1,MMP2,COL3A1,CXCL12,COL1A1,CYR61,THY1,COL1A2,GREM1,IGFBP5,FN1,LOXL2,TNC,FKBP10,THBS2,SLIT3,DCN,LOX,FBN1,SEMA5A,GPNMB,FBLN1,NFATC4,WNT16,EFNA3,DKK3,SERPINE2,VLDLR,EHD2,LAMB1,PDGFRA,HTRA1,SFRP1
Orange	GO:BP	regulation of cell motility	GO:2000145	996764	CAV1,MMP2,COL3A1,CXCL12,COL1A1,CYR61,THY1,GREM1,IGFBP5,FN1,DCN,SEMA5A,GPNMB,FBLN1,CEMIP,CAVIN1,PLPP3,SERPINE2,F2RL1,LAMB1,PDGFRA,SFRP1
Orange	GO:BP	blood vessel morphogenesis	GO:0048514	2.16952e+08	CAV1,MMP2,COL3A1,CYR61,THY1,GREM1,FN1,LOXL2,FKBP10,THBS2,DCN,LOX,SEMA5A,GPNMB,NFATC4,EFNA3,PDGFRA,SFRP1
Orange	GO:BP	regulation of locomotion	GO:0040012	2.41008e+07	CAV1,MMP2,COL3A1,CXCL12,COL1A1,CYR61,THY1,GREM1,IGFBP5,FN1,DCN,SEMA5A,GPNMB,FBLN1,CEMIP,CAVIN1,PLPP3,SERPINE2,F2RL1,LAMB1,PDGFRA,SFRP1
Orange	GO:BP	regulation of cell migration	GO:0030334	2.44266e+08	CAV1,MMP2,COL3A1,CXCL12,COL1A1,CYR61,THY1,GREM1,IGFBP5,FN1,DCN,SEMA5A,GPNMB,FBLN1,CEMIP,PLPP3,SERPINE2,F2RL1,LAMB1,PDGFRA,SFRP1
Orange	GO:BP	anatomical structure formation involved in morphogenesis	GO:0048646	3.32121e+08	CAV1,COL5A1,COL6A1,COL12A1,MMP2,COL1A1,CYR61,THY1,GREM1,FN1,LOXL2,THBS2,DCN,SEMA5A,GPNMB,NFATC4,WNT16,EFNA3,EHD2,LAMB1,PDGFRA,HTRA1,SFRP1
Orange	GO:BP	positive regulation of cell motility	GO:2000147	4.26817e+07	CAV1,MMP2,CXCL12,COL1A1,CYR61,THY1,IGFBP5,FN1,SEMA5A,GPNMB,FBLN1,CEMIP,CAVIN1,PLPP3,F2RL1,LAMB1,PDGFRA
Orange	GO:BP	regulation of cellular component movement	GO:0051270	4.45441e+07	CAV1,MMP2,COL3A1,CXCL12,COL1A1,CYR61,THY1,GREM1,IGFBP5,FN1,DCN,SEMA5A,GPNMB,FBLN1,CEMIP,CAVIN1,PLPP3,SERPINE2,F2RL1,LAMB1,PDGFRA,SFRP1
Orange	GO:BP	positive regulation of cellular component movement	GO:0051272	6.15984e+07	CAV1,MMP2,CXCL12,COL1A1,CYR61,THY1,IGFBP5,FN1,SEMA5A,GPNMB,FBLN1,CEMIP,CAVIN1,PLPP3,F2RL1,LAMB1,PDGFRA
Orange	GO:BP	positive regulation of locomotion	GO:0040017	6.69498e+07	CAV1,MMP2,CXCL12,COL1A1,CYR61,THY1,IGFBP5,FN1,SEMA5A,GPNMB,FBLN1,CEMIP,CAVIN1,PLPP3,F2RL1,LAMB1,PDGFRA
Orange	GO:BP	multicellular organism development	GO:0007275	1.07831e+09	CAV1,COL5A1,COL6A1,COL12A1,MMP2,COL3A1,CXCL12,COL1A1,CYR61,THY1,COL1A2,GREM1,IGFBP5,VASN,FN1,LOXL2,TNC,FKBP10,THBS2,EID2B,SLIT3,DCN,COL6A3,CLDN11,LOX,FBN1,SEMA5A,GPNMB,FBLN1,NFATC4,MACROD2,TENM1,WNT16,EFNA3,DKK3,SERPINE2,VLDLR,CCDC62,EGR1,DPF3,F2RL1,LAMB1,CCND1,NHLH1,PDGFRA,HTRA1,SFRP1
Orange	GO:BP	positive regulation of cell migration	GO:0030335	2.27388e+09	CAV1,MMP2,CXCL12,COL1A1,CYR61,THY1,IGFBP5,FN1,SEMA5A,GPNMB,FBLN1,CEMIP,PLPP3,F2RL1,LAMB1,PDGFRA
Orange	GO:BP	anatomical structure development	GO:0048856	3.65707e+09	CAV1,COL5A1,COL6A1,COL12A1,MMP2,COL3A1,CXCL12,COL1A1,CYR61,THY1,COL1A2,GREM1,IGFBP5,VASN,FN1,POSTN,LOXL2,TNC,FKBP10,THBS2,EID2B,SLIT3,DCN,COL6A3,CLDN11,LOX,FBN1,SEMA5A,GPNMB,FBLN1,NFATC4,MACROD2,TENM1,WNT16,EFNA3,DKK3,SERPINE2,VLDLR,EHD2,CCDC62,EGR1,DPF3,F2RL1,LAMB1,CCND1,NHLH1,PDGFRA,HTRA1,SFRP1
Orange	GO:BP	locomotion	GO:0040011	5.84469e+08	CAV1,COL5A1,MMP2,COL3A1,CXCL12,COL1A1,CYR61,THY1,GREM1,IGFBP5,FN1,LOXL2,SLIT3,DCN,LOX,SEMA5A,GPNMB,FBLN1,CEMIP,CAVIN1,PLPP3,EFNA3,SERPINE2,F2RL1,LAMB1,PDGFRA,SFRP1
Orange	GO:BP	cell migration	GO:0016477	9.23557e+08	CAV1,COL5A1,MMP2,COL3A1,CXCL12,COL1A1,CYR61,THY1,GREM1,IGFBP5,FN1,LOXL2,DCN,LOX,SEMA5A,GPNMB,FBLN1,CEMIP,PLPP3,SERPINE2,F2RL1,LAMB1,PDGFRA,SFRP1
Orange	GO:BP	cell surface receptor signaling pathway	GO:0007166	9.94606e+08	CAV1,MMP2,COL3A1,CXCL12,COL1A1,CYR61,THY1,COL1A2,GREM1,IGFBP5,VASN,FN1,POSTN,SLIT3,DCN,LOX,FBN1,SEMA5A,NETO1,NFATC4,WNT16,PLPP3,EFNA3,DKK3,SERPINE2,COL16A1,VLDLR,EGR1,F2RL1,CCND1,PDGFRA,HTRA1,SFRP1
Orange	GO:BP	response to growth factor	GO:0070848	0.0000012262882319336124	CAV1,MXRA5,COL3A1,COL1A1,CYR61,COL1A2,GREM1,VASN,DCN,LOX,FBN1,DKK3,EGR1,CSTF2,PDGFRA,HTRA1,SFRP1
Orange	GO:BP	cellular response to chemical stimulus	GO:0070887	0.000001692484305763135	CAV1,COL6A1,MMP2,COL3A1,CXCL12,COL1A1,CYR61,COL1A2,GREM1,IGFBP5,VASN,POSTN,SLIT3,DCN,PTPRN2,HBG2,LOX,FBN1,SEMA5A,HBG1,NFATC4,WNT16,DKK3,COL16A1,GSTM1,ZNF658,CCDC62,EGR1,F2RL1,CSTF2,CCND1,PDGFRA,HTRA1,SFRP1
Orange	GO:BP	tissue development	GO:0009888	0.0000017307626942452182	CAV1,COL5A1,COL6A1,COL12A1,MMP2,COL3A1,COL1A1,CYR61,COL1A2,GREM1,IGFBP5,VASN,FN1,POSTN,LOXL2,TNC,LOX,SEMA5A,NFATC4,WNT16,SERPINE2,EGR1,F2RL1,LAMB1,CCND1,PDGFRA,SFRP1
Orange	GO:BP	angiogenesis	GO:0001525	0.0000017884191087325456	CAV1,MMP2,CYR61,THY1,GREM1,FN1,LOXL2,THBS2,DCN,SEMA5A,GPNMB,NFATC4,EFNA3,PDGFRA,SFRP1
Orange	GO:BP	localization of cell	GO:0051674	0.0000020106261559323613	CAV1,COL5A1,MMP2,COL3A1,CXCL12,COL1A1,CYR61,THY1,GREM1,IGFBP5,FN1,LOXL2,DCN,LOX,SEMA5A,GPNMB,FBLN1,CEMIP,CAVIN1,PLPP3,SERPINE2,F2RL1,LAMB1,PDGFRA,SFRP1
Orange	GO:BP	cell motility	GO:0048870	0.0000020106261559323613	CAV1,COL5A1,MMP2,COL3A1,CXCL12,COL1A1,CYR61,THY1,GREM1,IGFBP5,FN1,LOXL2,DCN,LOX,SEMA5A,GPNMB,FBLN1,CEMIP,CAVIN1,PLPP3,SERPINE2,F2RL1,LAMB1,PDGFRA,SFRP1
Orange	GO:BP	movement of cell or subcellular component	GO:0006928	0.000002076629627997865	CAV1,COL5A1,MMP2,COL3A1,CXCL12,COL1A1,CYR61,THY1,GREM1,IGFBP5,FN1,LOXL2,SLIT3,DCN,LOX,SEMA5A,GPNMB,FBLN1,CEMIP,CAVIN1,PLPP3,EFNA3,SERPINE2,CENPE,F2RL1,LAMB1,PDGFRA,SFRP1
Orange	GO:BP	tube development	GO:0035295	0.000003125468082051068	CAV1,MMP2,COL3A1,CYR61,THY1,GREM1,IGFBP5,FN1,LOXL2,FKBP10,THBS2,DCN,LOX,SEMA5A,GPNMB,NFATC4,EFNA3,SERPINE2,PDGFRA,SFRP1
Orange	GO:BP	system development	GO:0048731	0.000003479641764865759	CAV1,COL5A1,MMP2,COL3A1,CXCL12,COL1A1,CYR61,THY1,COL1A2,GREM1,IGFBP5,VASN,FN1,LOXL2,TNC,FKBP10,THBS2,EID2B,SLIT3,DCN,COL6A3,CLDN11,LOX,FBN1,SEMA5A,GPNMB,NFATC4,MACROD2,TENM1,WNT16,EFNA3,DKK3,SERPINE2,VLDLR,EGR1,DPF3,F2RL1,LAMB1,CCND1,NHLH1,PDGFRA,HTRA1,SFRP1
Orange	GO:BP	response to wounding	GO:0009611	0.000003682160668322425	CAV1,COL5A1,MMP2,COL3A1,COL1A1,CYR61,FN1,TNC,FKBP10,LOX,FBLN1,PLPP3,SERPINE2,F2RL1,PDGFRA
Orange	GO:BP	enzyme linked receptor protein signaling pathway	GO:0007167	0.000004184755160858156	CAV1,MMP2,COL3A1,COL1A1,CYR61,COL1A2,GREM1,IGFBP5,VASN,DCN,LOX,FBN1,NFATC4,EFNA3,DKK3,EGR1,PDGFRA,HTRA1,SFRP1
Orange	GO:BP	response to transforming growth factor beta	GO:0071559	0.00000461310616804572	CAV1,MXRA5,COL3A1,COL1A1,COL1A2,VASN,LOX,FBN1,DKK3,HTRA1,SFRP1
Orange	GO:BP	tube morphogenesis	GO:0035239	0.000004755609646755313	CAV1,MMP2,COL3A1,CYR61,THY1,GREM1,FN1,LOXL2,FKBP10,THBS2,DCN,LOX,SEMA5A,GPNMB,NFATC4,EFNA3,PDGFRA,SFRP1
Orange	GO:BP	cellular response to growth factor stimulus	GO:0071363	0.000005643742168063544	CAV1,COL3A1,COL1A1,CYR61,COL1A2,GREM1,VASN,DCN,LOX,FBN1,DKK3,EGR1,CSTF2,PDGFRA,HTRA1,SFRP1
Orange	GO:BP	supramolecular fiber organization	GO:0097435	0.000005826306996296049	COL5A1,COL12A1,COL3A1,CXCL12,COL1A1,COL1A2,GREM1,LOXL2,FKBP10,LUM,LOX,SEMA5A,TENM1,COL16A1,F2RL1,PDGFRA,SFRP1
Orange	GO:BP	negative regulation of multicellular organismal process	GO:0051241	0.000008928490245472986	MMP2,THY1,GREM1,IGFBP5,VASN,FN1,LOXL2,THBS2,DCN,FBN1,SEMA5A,GPNMB,FBLN1,NFATC4,EFNA3,SERPINE2,F2RL1,PDGFRA,SFRP1
Orange	GO:BP	wound healing	GO:0042060	0.000011319797236573292	CAV1,COL5A1,COL3A1,COL1A1,CYR61,FN1,FKBP10,LOX,FBLN1,PLPP3,SERPINE2,F2RL1,PDGFRA
Orange	GO:BP	developmental process	GO:0032502	0.000015687536372679657	CAV1,COL5A1,COL6A1,COL12A1,MMP2,COL3A1,CXCL12,COL1A1,CYR61,THY1,COL1A2,GREM1,IGFBP5,VASN,FN1,POSTN,LOXL2,TNC,FKBP10,THBS2,EID2B,SLIT3,DCN,COL6A3,CLDN11,LOX,FBN1,SEMA5A,GPNMB,FBLN1,NFATC4,MACROD2,TENM1,WNT16,EFNA3,DKK3,SERPINE2,VLDLR,EHD2,CCDC62,EGR1,DPF3,F2RL1,LAMB1,CCND1,NHLH1,PDGFRA,HTRA1,SFRP1
Orange	GO:BP	response to endogenous stimulus	GO:0009719	0.000018321739326115174	CAV1,MXRA5,COL6A1,MMP2,COL3A1,CXCL12,COL1A1,CYR61,COL1A2,GREM1,IGFBP5,VASN,SLIT3,LOX,FBN1,DKK3,COL16A1,EGR1,CSTF2,CCND1,PDGFRA,HTRA1,SFRP1
Orange	GO:BP	transmembrane receptor protein serine/threonine kinase signaling pathway	GO:0007178	0.000019945355214974266	CAV1,COL3A1,CYR61,COL1A2,GREM1,VASN,LOX,FBN1,DKK3,EGR1,HTRA1,SFRP1
Orange	GO:BP	animal organ development	GO:0048513	0.00002166551577977099	CAV1,COL5A1,MMP2,COL3A1,CXCL12,COL1A1,CYR61,THY1,COL1A2,GREM1,IGFBP5,VASN,FN1,LOXL2,TNC,EID2B,SLIT3,DCN,COL6A3,LOX,FBN1,SEMA5A,NFATC4,MACROD2,WNT16,DKK3,SERPINE2,VLDLR,EGR1,F2RL1,LAMB1,CCND1,PDGFRA,HTRA1,SFRP1
Orange	GO:BP	animal organ morphogenesis	GO:0009887	0.00002685062158136366	CAV1,COL5A1,MMP2,COL3A1,COL1A1,CYR61,THY1,COL1A2,GREM1,IGFBP5,TNC,SLIT3,DCN,FBN1,WNT16,LAMB1,PDGFRA,HTRA1,SFRP1
Orange	GO:BP	regulation of cell adhesion	GO:0030155	0.000028309034746723232	CAV1,MMP2,CXCL12,COL1A1,CYR61,THY1,GREM1,FN1,FBLN2,SEMA5A,GPNMB,FBLN1,PLPP3,SERPINE2,COL16A1,SFRP1
Orange	GO:BP	cellular response to amino acid stimulus	GO:0071230	0.000029630969964344296	COL6A1,MMP2,COL3A1,COL1A1,COL1A2,COL16A1,PDGFRA
Orange	GO:BP	positive regulation of cellular process	GO:0048522	0.00003343066490345851	CAV1,MMP2,COL3A1,CXCL12,COL1A1,CYR61,THY1,GREM1,IGFBP5,FN1,FBLN2,LOXL2,TNC,THBS2,LUM,DCN,SEMA5A,NETO1,MMP1,GPNMB,FBLN1,NFATC4,CEMIP,CAVIN1,TENM1,PARM1,WNT16,PLPP3,EFNA3,SERPINE2,COL16A1,VLDLR,CENPE,ZNF658,EHD2,CCDC62,EGR1,DPF3,F2RL1,LAMB1,CCND1,NHLH1,PDGFRA,HTRA1,SFRP1
Orange	GO:BP	response to chemical	GO:0042221	0.00003361999395133449	CAV1,MXRA5,COL6A1,MMP2,COL3A1,CXCL12,COL1A1,CYR61,COL1A2,GREM1,IGFBP5,VASN,POSTN,LOXL2,SLIT3,DCN,PTPRN2,HBG2,LOX,FBN1,ITIH4,SEMA5A,GPNMB,HBG1,NFATC4,WNT16,EFNA3,DKK3,COL16A1,GSTM1,ZNF658,CCDC62,EGR1,F2RL1,CSTF2,CCND1,PDGFRA,HTRA1,SFRP1
Orange	GO:BP	endodermal cell differentiation	GO:0035987	0.00004329693291871022	COL5A1,COL6A1,COL12A1,MMP2,FN1,LAMB1
Orange	GO:BP	cellular response to transforming growth factor beta stimulus	GO:0071560	0.00005093443875419376	CAV1,COL3A1,COL1A1,COL1A2,VASN,LOX,FBN1,DKK3,HTRA1,SFRP1
Orange	GO:BP	cellular response to acid chemical	GO:0071229	0.00006579180283725488	COL6A1,MMP2,COL3A1,COL1A1,COL1A2,COL16A1,PDGFRA
Orange	GO:BP	negative regulation of developmental process	GO:0051093	0.00006952726522330634	CAV1,COL5A1,THY1,GREM1,IGFBP5,VASN,LOXL2,THBS2,EID2B,DCN,FBN1,SEMA5A,FBLN1,NFATC4,EFNA3,CCND1,SFRP1
Orange	GO:BP	bone trabecula formation	GO:0060346	0.00008348052568794888	MMP2,COL1A1,GREM1,SFRP1
Orange	GO:BP	regulation of multicellular organismal process	GO:0051239	0.00008992238676808495	CAV1,MMP2,CXCL12,COL1A1,CYR61,THY1,GREM1,IGFBP5,VASN,FN1,LOXL2,THBS2,LUM,DCN,LOX,FBN1,SEMA5A,NETO1,GPNMB,FBLN1,NFATC4,PLPP3,EFNA3,SERPINE2,EGR1,F2RL1,CCND1,PDGFRA,SFRP1
Orange	GO:BP	endoderm formation	GO:0001706	0.00013040955193241297	COL5A1,COL6A1,COL12A1,MMP2,FN1,LAMB1
Orange	GO:BP	cell differentiation	GO:0030154	0.00013156672385091454	CAV1,COL5A1,COL6A1,COL12A1,MMP2,COL3A1,CXCL12,COL1A1,CYR61,THY1,GREM1,IGFBP5,VASN,FN1,LOXL2,TNC,EID2B,SLIT3,LOX,FBN1,SEMA5A,FBLN1,NFATC4,TENM1,WNT16,EFNA3,SERPINE2,VLDLR,EHD2,EGR1,F2RL1,LAMB1,CCND1,NHLH1,PDGFRA,HTRA1,SFRP1
Orange	GO:BP	cellular response to endogenous stimulus	GO:0071495	0.0001355289528157514	CAV1,COL6A1,MMP2,COL3A1,COL1A1,CYR61,COL1A2,GREM1,IGFBP5,VASN,SLIT3,LOX,FBN1,DKK3,COL16A1,EGR1,CSTF2,PDGFRA,HTRA1,SFRP1
Orange	GO:BP	multicellular organismal process	GO:0032501	0.0001591420075787426	CAV1,COL5A1,COL6A1,COL12A1,MMP2,COL3A1,CXCL12,COL1A1,CYR61,THY1,COL1A2,GREM1,IGFBP5,VASN,FN1,LOXL2,TNC,FKBP10,THBS2,LUM,EID2B,SLIT3,DCN,COL6A3,CLDN11,LOX,FBN1,SEMA5A,NETO1,GPNMB,FBLN1,NFATC4,CEMIP,MACROD2,TENM1,WNT16,PLPP3,EFNA3,DKK3,SERPINE2,COL16A1,VLDLR,CCDC62,EGR1,DPF3,F2RL1,LAMB1,CCND1,NHLH1,PDGFRA,HTRA1,SFRP1
Orange	GO:BP	positive regulation of biological process	GO:0048518	0.00019421962690967072	CAV1,MMP2,COL3A1,CXCL12,COL1A1,CYR61,THY1,GREM1,IGFBP5,C1S,FN1,FBLN2,LOXL2,TNC,THBS2,LUM,DCN,SEMA5A,NETO1,MMP1,GPNMB,FBLN1,NFATC4,CEMIP,CAVIN1,TENM1,PARM1,WNT16,PLPP3,EFNA3,SERPINE2,COL16A1,VLDLR,CENPE,ZNF658,EHD2,CCDC62,EGR1,DPF3,F2RL1,LAMB1,CCND1,NHLH1,PDGFRA,HTRA1,SFRP1
Orange	GO:BP	cell-substrate adhesion	GO:0031589	0.00021581710534856926	COL3A1,COL1A1,CYR61,THY1,GREM1,FN1,FBLN2,FBLN1,COL16A1,LAMB1,SFRP1
Orange	GO:BP	cellular developmental process	GO:0048869	0.00022366121968078252	CAV1,COL5A1,COL6A1,COL12A1,MMP2,COL3A1,CXCL12,COL1A1,CYR61,THY1,GREM1,IGFBP5,VASN,FN1,LOXL2,TNC,EID2B,SLIT3,LOX,FBN1,SEMA5A,FBLN1,NFATC4,TENM1,WNT16,EFNA3,SERPINE2,VLDLR,EHD2,EGR1,F2RL1,LAMB1,CCND1,NHLH1,PDGFRA,HTRA1,SFRP1
Orange	GO:BP	regulation of cell-substrate adhesion	GO:0010810	0.0002360389925013453	COL1A1,CYR61,THY1,GREM1,FN1,FBLN2,FBLN1,COL16A1,SFRP1
Orange	GO:BP	regulation of signal transduction	GO:0009966	0.00026646778660568027	CAV1,COL3A1,CXCL12,COL1A1,CYR61,THY1,GREM1,IGFBP5,VASN,FN1,POSTN,SLIT3,DCN,LOX,FBN1,SEMA5A,NETO1,GPNMB,FBLN1,NFATC4,TENM1,WNT16,PLPP3,DKK3,SERPINE2,EGR1,F2RL1,PDGFRA,HTRA1,SFRP1
Orange	GO:BP	regulation of developmental process	GO:0050793	0.0002699754402670423	CAV1,COL5A1,CXCL12,COL1A1,CYR61,THY1,GREM1,IGFBP5,VASN,FN1,LOXL2,THBS2,EID2B,DCN,LOX,FBN1,SEMA5A,GPNMB,FBLN1,NFATC4,EFNA3,SERPINE2,VLDLR,EHD2,CCND1,PDGFRA,SFRP1
Orange	GO:BP	bone trabecula morphogenesis	GO:0061430	0.0002817740200144454	MMP2,COL1A1,GREM1,SFRP1
Orange	GO:BP	regulation of cellular response to growth factor stimulus	GO:0090287	0.00037731529339135	CAV1,CYR61,GREM1,VASN,DCN,LOX,FBN1,DKK3,HTRA1,SFRP1
Orange	GO:BP	regulation of cell differentiation	GO:0045595	0.0004036459486214425	CAV1,COL5A1,CXCL12,COL1A1,CYR61,THY1,GREM1,IGFBP5,VASN,FN1,LOXL2,EID2B,LOX,FBN1,SEMA5A,FBLN1,NFATC4,SERPINE2,CCND1,PDGFRA,SFRP1
Orange	GO:BP	response to amino acid	GO:0043200	0.0005791676350844108	COL6A1,MMP2,COL3A1,COL1A1,COL1A2,COL16A1,PDGFRA
Orange	GO:BP	response to stimulus	GO:0050896	0.0007112648733135548	CAV1,MXRA5,COL5A1,COL6A1,MMP2,COL3A1,CXCL12,COL1A1,CYR61,THY1,COL1A2,GREM1,IGFBP5,VASN,C1S,FN1,POSTN,LOXL2,TNC,FKBP10,TRAV38-1,SLIT3,DCN,TRBJ1-3,PTPRN2,HBG2,LOX,FBN1,ITIH4,SEMA5A,NETO1,MMP1,GPNMB,FBLN1,HBG1,NFATC4,MACROD2,TENM1,WNT16,PLPP3,EFNA3,DKK3,SERPINE2,COL16A1,DIRAS1,VLDLR,GSTM1,ZNF658,CCDC62,EGR1,F2RL1,CSTF2,CCND1,PDGFRA,HTRA1,SFRP1
Orange	GO:BP	cellular response to organic substance	GO:0071310	0.0007944232463771495	CAV1,COL6A1,MMP2,COL3A1,CXCL12,COL1A1,CYR61,COL1A2,GREM1,IGFBP5,VASN,SLIT3,DCN,PTPRN2,LOX,FBN1,DKK3,COL16A1,CCDC62,EGR1,F2RL1,CSTF2,CCND1,PDGFRA,HTRA1,SFRP1
Orange	GO:BP	positive regulation of cell-substrate adhesion	GO:0010811	0.000968191747055085	CYR61,THY1,FN1,FBLN2,FBLN1,COL16A1,SFRP1
Orange	GO:BP	cell population proliferation	GO:0008283	0.0010975139807578441	CAV1,MMP2,CXCL12,CYR61,GREM1,IGFBP5,FN1,LOXL2,TNC,SLIT3,SEMA5A,GPNMB,FBLN1,TENM1,WNT16,SERPINE2,EGR1,F2RL1,LAMB1,CCND1,PDGFRA,HTRA1,SFRP1
Orange	GO:BP	regulation of transmembrane receptor protein serine/threonine kinase signaling pathway	GO:0090092	0.0011235251639418501	CAV1,CYR61,GREM1,VASN,LOX,FBN1,DKK3,HTRA1,SFRP1
Orange	GO:BP	transforming growth factor beta receptor signaling pathway	GO:0007179	0.0012756357035416932	CAV1,COL3A1,COL1A2,VASN,LOX,FBN1,DKK3,HTRA1
Orange	GO:BP	endoderm development	GO:0007492	0.0013497801946382119	COL5A1,COL6A1,COL12A1,MMP2,FN1,LAMB1
Orange	GO:BP	positive regulation of catalytic activity	GO:0043085	0.001419015060193107	CAV1,CYR61,THY1,GREM1,FN1,FBLN1,CEMIP,TENM1,PARM1,EFNA3,VLDLR,CENPE,EGR1,F2RL1,CCND1,PDGFRA,SFRP1
Orange	GO:BP	response to acid chemical	GO:0001101	0.0014793782086757368	COL6A1,MMP2,COL3A1,COL1A1,COL1A2,COL16A1,PDGFRA
Orange	GO:BP	response to organic substance	GO:0010033	0.0017578202438171787	CAV1,MXRA5,COL6A1,MMP2,COL3A1,CXCL12,COL1A1,CYR61,COL1A2,GREM1,IGFBP5,VASN,POSTN,SLIT3,DCN,PTPRN2,LOX,FBN1,ITIH4,DKK3,COL16A1,CCDC62,EGR1,F2RL1,CSTF2,CCND1,PDGFRA,HTRA1,SFRP1
Orange	GO:BP	negative regulation of cell differentiation	GO:0045596	0.0023016967908414203	CAV1,COL5A1,THY1,GREM1,IGFBP5,VASN,EID2B,FBN1,SEMA5A,FBLN1,NFATC4,CCND1,SFRP1
Orange	GO:BP	cell surface receptor signaling pathway involved in cell-cell signaling	GO:1905114	0.003223360962369848	CAV1,COL1A1,GREM1,SEMA5A,NETO1,NFATC4,WNT16,PLPP3,DKK3,EGR1,CCND1,SFRP1
Orange	GO:BP	Wnt signaling pathway	GO:0016055	0.003231251538407183	CAV1,COL1A1,GREM1,SEMA5A,NFATC4,WNT16,PLPP3,DKK3,EGR1,CCND1,SFRP1
Orange	GO:BP	heart development	GO:0007507	0.0033430361082672022	COL5A1,MMP2,COL3A1,CYR61,GREM1,FN1,SLIT3,LOX,FBN1,NFATC4,WNT16,PDGFRA
Orange	GO:BP	cell-cell signaling by wnt	GO:0198738	0.003367605063278198	CAV1,COL1A1,GREM1,SEMA5A,NFATC4,WNT16,PLPP3,DKK3,EGR1,CCND1,SFRP1
Orange	GO:BP	negative regulation of response to stimulus	GO:0048585	0.0034259945290413246	CAV1,COL3A1,CXCL12,THY1,GREM1,IGFBP5,VASN,SLIT3,DCN,FBN1,SEMA5A,FBLN1,NFATC4,DKK3,SERPINE2,EGR1,F2RL1,PDGFRA,HTRA1,SFRP1
Orange	GO:BP	regulation of multicellular organismal development	GO:2000026	0.003440703252376166	CAV1,CXCL12,CYR61,THY1,GREM1,FN1,LOXL2,THBS2,DCN,LOX,FBN1,SEMA5A,GPNMB,NFATC4,EFNA3,SERPINE2,CCND1,SFRP1
Orange	GO:BP	positive regulation of cell population proliferation	GO:0008284	0.0037884950081613217	MMP2,CXCL12,CYR61,GREM1,IGFBP5,FN1,TNC,SEMA5A,FBLN1,EGR1,LAMB1,CCND1,PDGFRA,HTRA1,SFRP1
Orange	GO:BP	regulation of cell communication	GO:0010646	0.003937999291309175	CAV1,COL3A1,CXCL12,COL1A1,CYR61,THY1,GREM1,IGFBP5,VASN,FN1,POSTN,SLIT3,DCN,LOX,FBN1,SEMA5A,NETO1,GPNMB,FBLN1,NFATC4,TENM1,WNT16,PLPP3,DKK3,SERPINE2,EGR1,F2RL1,PDGFRA,HTRA1,SFRP1
Orange	GO:BP	regulation of signaling	GO:0023051	0.004306827927179508	CAV1,COL3A1,CXCL12,COL1A1,CYR61,THY1,GREM1,IGFBP5,VASN,FN1,POSTN,SLIT3,DCN,LOX,FBN1,SEMA5A,NETO1,GPNMB,FBLN1,NFATC4,TENM1,WNT16,PLPP3,DKK3,SERPINE2,EGR1,F2RL1,PDGFRA,HTRA1,SFRP1
Orange	GO:BP	negative regulation of BMP signaling pathway	GO:0030514	0.004383645654685637	CAV1,GREM1,FBN1,HTRA1,SFRP1
Orange	GO:BP	trabecula formation	GO:0060343	0.004815161564277194	MMP2,COL1A1,GREM1,SFRP1
Orange	GO:BP	osteoblast differentiation	GO:0001649	0.0048829008449258965	COL6A1,COL1A1,CYR61,GREM1,IGFBP5,TNC,LOX,SFRP1
Orange	GO:BP	BMP signaling pathway	GO:0030509	0.00494383115240469	CAV1,CYR61,GREM1,FBN1,EGR1,HTRA1,SFRP1
Orange	GO:BP	regulation of protein phosphorylation	GO:0001932	0.005031051118326835	CAV1,CYR61,THY1,GREM1,FN1,LOX,GPNMB,FBLN1,CEMIP,TENM1,PLPP3,VLDLR,CENPE,EGR1,CCND1,SFRP1
Orange	GO:BP	cell-cell signaling	GO:0007267	0.005102504616616026	CAV1,CXCL12,COL1A1,THY1,GREM1,TNC,PTPRN2,SEMA5A,NETO1,GPNMB,NFATC4,WNT16,PLPP3,EFNA3,DKK3,SERPINE2,EGR1,F2RL1,CCND1,SFRP1
Orange	GO:BP	regulation of cell population proliferation	GO:0042127	0.005198454335001413	CAV1,MMP2,CXCL12,CYR61,GREM1,IGFBP5,FN1,TNC,SLIT3,SEMA5A,GPNMB,FBLN1,TENM1,SERPINE2,EGR1,LAMB1,CCND1,PDGFRA,HTRA1,SFRP1
Orange	GO:BP	regulation of BMP signaling pathway	GO:0030510	0.0052567024525629	CAV1,CYR61,GREM1,FBN1,HTRA1,SFRP1
Orange	GO:BP	negative regulation of cellular response to growth factor stimulus	GO:0090288	0.0055650565328397225	CAV1,GREM1,DCN,FBN1,HTRA1,SFRP1
Orange	GO:BP	regulation of phosphorylation	GO:0042325	0.00576110312919779	CAV1,CYR61,THY1,GREM1,FN1,LOX,GPNMB,FBLN1,CEMIP,TENM1,PLPP3,VLDLR,CENPE,EGR1,CCND1,PDGFRA,SFRP1
Orange	GO:BP	epithelial cell proliferation	GO:0050673	0.005810225665654011	CAV1,CXCL12,IGFBP5,LOXL2,SEMA5A,WNT16,LAMB1,CCND1,HTRA1,SFRP1
Orange	GO:BP	mesenchymal cell differentiation	GO:0048762	0.0063214890633161835	COL1A1,GREM1,VASN,FN1,LOXL2,SEMA5A,WNT16,SFRP1
Orange	GO:BP	embryonic morphogenesis	GO:0048598	0.006393206581819873	COL5A1,COL6A1,COL12A1,MMP2,CYR61,GREM1,FN1,FBN1,WNT16,LAMB1,PDGFRA,SFRP1
Orange	GO:BP	ossification	GO:0001503	0.006778239520295848	COL6A1,MMP2,COL1A1,CYR61,COL1A2,GREM1,IGFBP5,TNC,LOX,SFRP1
Orange	GO:BP	tissue remodeling	GO:0048771	0.006863105030933979	CAV1,MMP2,GREM1,IGFBP5,GPNMB,WNT16,SFRP1
Orange	GO:BP	negative regulation of locomotion	GO:0040013	0.006957164388593454	COL3A1,CXCL12,THY1,GREM1,IGFBP5,DCN,SEMA5A,FBLN1,SFRP1
Orange	GO:BP	negative regulation of signal transduction	GO:0009968	0.007090276170077908	CAV1,CXCL12,THY1,GREM1,IGFBP5,VASN,SLIT3,DCN,FBN1,FBLN1,NFATC4,DKK3,SERPINE2,EGR1,F2RL1,HTRA1,SFRP1
Orange	GO:BP	cellular response to BMP stimulus	GO:0071773	0.00772703748843834	CAV1,CYR61,GREM1,FBN1,EGR1,HTRA1,SFRP1
Orange	GO:BP	response to BMP	GO:0071772	0.00772703748843834	CAV1,CYR61,GREM1,FBN1,EGR1,HTRA1,SFRP1
Orange	GO:BP	cellular response to organonitrogen compound	GO:0071417	0.00781067681519402	CAV1,COL6A1,MMP2,COL3A1,COL1A1,COL1A2,IGFBP5,FBN1,COL16A1,EGR1,PDGFRA,SFRP1
Orange	GO:BP	canonical Wnt signaling pathway	GO:0060070	0.008099593125923649	CAV1,COL1A1,GREM1,SEMA5A,WNT16,PLPP3,DKK3,EGR1,SFRP1
Orange	GO:BP	regulation of phosphatidylinositol 3-kinase signaling	GO:0014066	0.00816220025248365	FN1,DCN,WNT16,SERPINE2,F2RL1,PDGFRA
Orange	GO:BP	cellular response to stimulus	GO:0051716	0.008426677924495805	CAV1,COL6A1,MMP2,COL3A1,CXCL12,COL1A1,CYR61,THY1,COL1A2,GREM1,IGFBP5,VASN,FN1,POSTN,TNC,SLIT3,DCN,PTPRN2,HBG2,LOX,FBN1,SEMA5A,NETO1,MMP1,GPNMB,FBLN1,HBG1,NFATC4,MACROD2,TENM1,WNT16,PLPP3,EFNA3,DKK3,SERPINE2,COL16A1,DIRAS1,VLDLR,GSTM1,ZNF658,CCDC62,EGR1,F2RL1,CSTF2,CCND1,PDGFRA,HTRA1,SFRP1
Orange	GO:BP	positive regulation of cellular component organization	GO:0051130	0.01263728351366682	CAV1,CXCL12,THY1,GREM1,FN1,THBS2,DCN,SEMA5A,MMP1,TENM1,COL16A1,VLDLR,EHD2,F2RL1,SFRP1
Orange	GO:BP	positive regulation of cell adhesion	GO:0045785	0.01321192727575214	CAV1,CXCL12,CYR61,THY1,FN1,FBLN2,FBLN1,PLPP3,COL16A1,SFRP1
Orange	GO:BP	regulation of Wnt signaling pathway	GO:0030111	0.01377800283868799	CAV1,COL1A1,GREM1,SEMA5A,NFATC4,PLPP3,DKK3,EGR1,SFRP1
Orange	GO:BP	gastrulation	GO:0007369	0.014017798777024979	COL5A1,COL6A1,COL12A1,MMP2,FN1,LAMB1,SFRP1
Orange	GO:BP	regulation of transforming growth factor beta receptor signaling pathway	GO:0017015	0.014168614771710827	CAV1,VASN,LOX,FBN1,DKK3,HTRA1
Orange	GO:BP	formation of primary germ layer	GO:0001704	0.014168614771710827	COL5A1,COL6A1,COL12A1,MMP2,FN1,LAMB1
Orange	GO:BP	regulation of cellular response to transforming growth factor beta stimulus	GO:1903844	0.016314070485782747	CAV1,VASN,LOX,FBN1,DKK3,HTRA1
Orange	GO:BP	cellular response to nitrogen compound	GO:1901699	0.01904736953926047	CAV1,COL6A1,MMP2,COL3A1,COL1A1,COL1A2,IGFBP5,FBN1,COL16A1,EGR1,PDGFRA,SFRP1
Orange	GO:BP	positive regulation of molecular function	GO:0044093	0.019938508089776163	CAV1,CYR61,THY1,GREM1,FN1,FBLN1,CEMIP,TENM1,PARM1,PLPP3,EFNA3,VLDLR,CENPE,EGR1,F2RL1,CCND1,PDGFRA,SFRP1
Orange	GO:BP	negative regulation of cell communication	GO:0010648	0.020818253019641828	CAV1,CXCL12,THY1,GREM1,IGFBP5,VASN,SLIT3,DCN,FBN1,FBLN1,NFATC4,DKK3,SERPINE2,EGR1,F2RL1,HTRA1,SFRP1
Orange	GO:BP	negative regulation of transmembrane receptor protein serine/threonine kinase signaling pathway	GO:0090101	0.021396303431159103	CAV1,GREM1,VASN,FBN1,HTRA1,SFRP1
Orange	GO:BP	negative regulation of signaling	GO:0023057	0.021433825675832824	CAV1,CXCL12,THY1,GREM1,IGFBP5,VASN,SLIT3,DCN,FBN1,FBLN1,NFATC4,DKK3,SERPINE2,EGR1,F2RL1,HTRA1,SFRP1
Orange	GO:BP	negative regulation of cellular process	GO:0048523	0.02154580981648165	CAV1,COL5A1,MMP2,COL3A1,CXCL12,COL1A1,CYR61,THY1,GREM1,IGFBP5,VASN,LOXL2,EID2B,SLIT3,DCN,COL6A3,FBN1,ITIH4,SEMA5A,GPNMB,FBLN1,NFATC4,CEMIP,TENM1,WNT16,PLPP3,DKK3,SERPINE2,ZNF658,EGR1,DPF3,F2RL1,CCND1,PDGFRA,HTRA1,SFRP1
Orange	GO:BP	regulation of phosphate metabolic process	GO:0019220	0.025241469642128738	CAV1,CYR61,THY1,GREM1,FN1,LOX,GPNMB,FBLN1,CEMIP,TENM1,PLPP3,VLDLR,CENPE,EGR1,CCND1,PDGFRA,SFRP1
Orange	GO:BP	negative regulation of cell motility	GO:2000146	0.02544773975664353	COL3A1,CXCL12,THY1,GREM1,IGFBP5,DCN,FBLN1,SFRP1
Orange	GO:BP	regulation of phosphorus metabolic process	GO:0051174	0.025727171613758017	CAV1,CYR61,THY1,GREM1,FN1,LOX,GPNMB,FBLN1,CEMIP,TENM1,PLPP3,VLDLR,CENPE,EGR1,CCND1,PDGFRA,SFRP1
Orange	GO:BP	positive regulation of phosphatidylinositol 3-kinase signaling	GO:0014068	0.026446849950775383	FN1,DCN,WNT16,F2RL1,PDGFRA
Orange	GO:BP	embryo development	GO:0009790	0.026990326447924224	COL5A1,COL6A1,COL12A1,MMP2,COL1A1,CYR61,GREM1,FN1,FKBP10,FBN1,WNT16,CCDC62,LAMB1,PDGFRA,SFRP1
Orange	GO:BP	response to nitrogen compound	GO:1901698	0.026990326447924224	CAV1,COL6A1,MMP2,COL3A1,CXCL12,COL1A1,COL1A2,IGFBP5,FBN1,COL16A1,GSTM1,EGR1,CCND1,PDGFRA,SFRP1
Orange	GO:BP	regulation of response to stimulus	GO:0048583	0.02824913851472576	CAV1,COL3A1,CXCL12,COL1A1,CYR61,THY1,GREM1,IGFBP5,VASN,C1S,FN1,POSTN,SLIT3,DCN,LOX,FBN1,SEMA5A,NETO1,GPNMB,FBLN1,NFATC4,TENM1,WNT16,PLPP3,DKK3,SERPINE2,EGR1,F2RL1,PDGFRA,HTRA1,SFRP1
Orange	GO:BP	regulation of localization	GO:0032879	0.028280556985014124	CAV1,MMP2,COL3A1,CXCL12,COL1A1,CYR61,THY1,GREM1,IGFBP5,FN1,DCN,SEMA5A,NETO1,GPNMB,FBLN1,CEMIP,CAVIN1,TENM1,PLPP3,SERPINE2,EHD2,F2RL1,LAMB1,PDGFRA,SFRP1
Orange	GO:BP	negative regulation of cellular component movement	GO:0051271	0.031124809290487245	COL3A1,CXCL12,THY1,GREM1,IGFBP5,DCN,FBLN1,SFRP1
Orange	GO:BP	mesenchyme development	GO:0060485	0.03269977046678675	COL1A1,GREM1,VASN,FN1,LOXL2,SEMA5A,WNT16,SFRP1
Orange	GO:BP	phosphatidylinositol 3-kinase signaling	GO:0014065	0.03833072511085672	FN1,DCN,WNT16,SERPINE2,F2RL1,PDGFRA
Orange	GO:BP	response to UV-A	GO:0070141	0.03900751774321346	MMP2,MMP1,CCND1
Orange	GO:BP	muscle structure development	GO:0061061	0.04352359595632139	CAV1,COL3A1,GREM1,IGFBP5,EID2B,COL6A3,LOX,NFATC4,EHD2,EGR1,PDGFRA
Orange	GO:BP	regulation of cellular component organization	GO:0051128	0.04656674458859337	CAV1,COL5A1,CXCL12,THY1,GREM1,IGFBP5,FN1,THBS2,SLIT3,DCN,SEMA5A,MMP1,NFATC4,TENM1,SERPINE2,COL16A1,VLDLR,CENPE,EHD2,F2RL1,PDGFRA,SFRP1
Orange	GO:BP	response to organonitrogen compound	GO:0010243	0.046679175308351174	CAV1,COL6A1,MMP2,COL3A1,CXCL12,COL1A1,COL1A2,IGFBP5,FBN1,COL16A1,EGR1,CCND1,PDGFRA,SFRP1
Orange	GO:BP	regulation of transferase activity	GO:0051338	0.04677487352831987	CAV1,CYR61,THY1,GREM1,CEMIP,TENM1,PARM1,VLDLR,CENPE,EGR1,CCND1,PDGFRA,SFRP1
Orange	GO:BP	blood coagulation	GO:0007596	0.048477376883361956	CAV1,COL3A1,FN1,FBLN1,SERPINE2,F2RL1,PDGFRA
Orange	GO:CC	extracellular matrix	GO:0031012	1.37199e-09	MXRA5,COL5A1,COL6A1,COL12A1,MMP2,COL3A1,CXCL12,COL1A1,CYR61,COL1A2,GREM1,VASN,FN1,POSTN,FBLN2,LOXL2,TNC,THBS2,LUM,DCN,COL6A3,LOX,FBN1,ITIH4,MMP1,FBLN1,SERPINE2,COL16A1,LAMB1,HTRA1,SFRP1
Orange	GO:CC	external encapsulating structure	GO:0030312	1.44878e-09	MXRA5,COL5A1,COL6A1,COL12A1,MMP2,COL3A1,CXCL12,COL1A1,CYR61,COL1A2,GREM1,VASN,FN1,POSTN,FBLN2,LOXL2,TNC,THBS2,LUM,DCN,COL6A3,LOX,FBN1,ITIH4,MMP1,FBLN1,SERPINE2,COL16A1,LAMB1,HTRA1,SFRP1
Orange	GO:CC	collagen-containing extracellular matrix	GO:0062023	5.63149e-10	MXRA5,COL5A1,COL6A1,COL12A1,MMP2,COL3A1,CXCL12,COL1A1,CYR61,COL1A2,GREM1,FN1,POSTN,FBLN2,LOXL2,TNC,THBS2,LUM,DCN,COL6A3,FBN1,ITIH4,FBLN1,SERPINE2,COL16A1,LAMB1,HTRA1,SFRP1
Orange	GO:CC	extracellular region	GO:0005576	841.205	MXRA5,COL5A1,COL6A1,COL12A1,MMP2,COL3A1,CXCL12,COL1A1,ISLR,CYR61,THY1,COL1A2,GREM1,IGFBP5,VASN,C1S,FN1,POSTN,FBLN2,LOXL2,TNC,TRAV38-1,THBS2,LUM,SLIT3,DCN,COL6A3,KLHL34,HBG2,LOX,FBN1,ITIH4,SEMA5A,NETO1,MMP1,FBLN1,CEMIP,TENM1,WNT16,DKK3,SERPINE2,COL16A1,VLDLR,GSTM1,EHD2,LAMB1,HTRA1,SFRP1
Orange	GO:CC	endoplasmic reticulum lumen	GO:0005788	14499.4	COL5A1,COL6A1,COL12A1,COL3A1,COL1A1,CYR61,COL1A2,IGFBP5,FN1,TNC,FKBP10,COL6A3,FBN1,P4HA2,COL16A1,LAMB1
Orange	GO:CC	fibrillar collagen trimer	GO:0005583	721612	COL5A1,COL3A1,COL1A1,COL1A2,LUM,COL16A1
Orange	GO:CC	banded collagen fibril	GO:0098643	721612	COL5A1,COL3A1,COL1A1,COL1A2,LUM,COL16A1
Orange	GO:CC	extracellular space	GO:0005615	729831	MXRA5,COL5A1,COL6A1,COL12A1,MMP2,COL3A1,CXCL12,COL1A1,ISLR,THY1,COL1A2,GREM1,IGFBP5,VASN,C1S,FN1,POSTN,LOXL2,TNC,TRAV38-1,LUM,SLIT3,DCN,COL6A3,KLHL34,HBG2,LOX,FBN1,ITIH4,SEMA5A,FBLN1,WNT16,DKK3,SERPINE2,COL16A1,VLDLR,EHD2,LAMB1,HTRA1,SFRP1
Orange	GO:CC	collagen trimer	GO:0005581	734326	COL5A1,COL6A1,COL12A1,COL3A1,COL1A1,COL1A2,LUM,COL6A3,LOX,COL16A1
Orange	GO:CC	cell periphery	GO:0071944	3.00811e+08	CAV1,MXRA5,COL5A1,COL6A1,COL12A1,MMP2,COL3A1,CXCL12,COL1A1,CYR61,THY1,COL1A2,GREM1,VASN,FN1,POSTN,FBLN2,LOXL2,TNC,TRAV38-1,THBS2,LUM,DCN,TRBJ1-3,COL6A3,PTPRN2,CLDN11,LOX,FBN1,ITIH4,SEMA5A,NETO1,MMP1,GPNMB,FBLN1,CEMIP,CAVIN1,TENM1,PARM1,PLPP3,EFNA3,SERPINE2,COL16A1,DIRAS1,VLDLR,EHD2,CCDC62,F2RL1,LAMB1,PDGFRA,HTRA1,SFRP1
Orange	GO:CC	complex of collagen trimers	GO:0098644	4.12308e+07	COL5A1,COL3A1,COL1A1,COL1A2,LUM,COL16A1
Orange	GO:CC	basement membrane	GO:0005604	0.0000010892742238258545	COL5A1,FN1,LOXL2,TNC,THBS2,FBN1,FBLN1,LAMB1
Orange	GO:CC	endomembrane system	GO:0012505	0.0000701540087181183	CAV1,COL5A1,COL6A1,A4GALT,COL12A1,COL3A1,COL1A1,ISLR,CYR61,THY1,COL1A2,IGFBP5,FN1,POSTN,LOXL2,TNC,FKBP10,THBS2,LUM,DCN,COL6A3,PTPRN2,FBN1,ITIH4,GPNMB,CEMIP,CAVIN1,TENM1,PARM1,P4HA2,PLPP3,SERPINE2,COL16A1,VLDLR,EHD2,F2RL1,LAMB1,CCND1,PDGFRA
Orange	GO:CC	endoplasmic reticulum	GO:0005783	0.00008690538921444807	CAV1,COL5A1,COL6A1,COL12A1,COL3A1,COL1A1,CYR61,THY1,COL1A2,IGFBP5,FN1,LOXL2,TNC,FKBP10,COL6A3,FBN1,CEMIP,CAVIN1,TENM1,P4HA2,PLPP3,COL16A1,LAMB1,PDGFRA
Orange	GO:CC	collagen type I trimer	GO:0005584	0.00439137030423424	COL1A1,COL1A2
Orange	GO:CC	collagen beaded filament	GO:0098647	0.00439137030423424	COL6A1,COL6A3
Orange	GO:CC	collagen type VI trimer	GO:0005589	0.00439137030423424	COL6A1,COL6A3
Orange	GO:CC	collagen type V trimer	GO:0005588	0.02621708807788091	COL5A1,COL16A1
Orange	GO:CC	supramolecular fiber	GO:0099512	0.02810204056058918	COL5A1,COL6A1,MMP2,COL3A1,COL1A1,COL1A2,LUM,COL6A3,CLDN11,FBN1,FBLN1,COL16A1,CENPE
Orange	GO:CC	supramolecular polymer	GO:0099081	0.03046902534627715	COL5A1,COL6A1,MMP2,COL3A1,COL1A1,COL1A2,LUM,COL6A3,CLDN11,FBN1,FBLN1,COL16A1,CENPE
Orange	GO:CC	extracellular vesicle	GO:1903561	0.03715343098576234	MXRA5,COL6A1,COL12A1,CXCL12,ISLR,THY1,COL1A2,VASN,FN1,FBLN2,LUM,COL6A3,ITIH4,SEMA5A,FBLN1,SERPINE2,EHD2,LAMB1,HTRA1,SFRP1
Orange	GO:CC	extracellular organelle	GO:0043230	0.037392948530531246	MXRA5,COL6A1,COL12A1,CXCL12,ISLR,THY1,COL1A2,VASN,FN1,FBLN2,LUM,COL6A3,ITIH4,SEMA5A,FBLN1,SERPINE2,EHD2,LAMB1,HTRA1,SFRP1
Orange	GO:CC	extracellular membrane-bounded organelle	GO:0065010	0.037392948530531246	MXRA5,COL6A1,COL12A1,CXCL12,ISLR,THY1,COL1A2,VASN,FN1,FBLN2,LUM,COL6A3,ITIH4,SEMA5A,FBLN1,SERPINE2,EHD2,LAMB1,HTRA1,SFRP1
Orange	GO:CC	extracellular matrix	GO:0031012	1.37199e-09	MXRA5,COL5A1,COL6A1,COL12A1,MMP2,COL3A1,CXCL12,COL1A1,CYR61,COL1A2,GREM1,VASN,FN1,POSTN,FBLN2,LOXL2,TNC,THBS2,LUM,DCN,COL6A3,LOX,FBN1,ITIH4,MMP1,FBLN1,SERPINE2,COL16A1,LAMB1,HTRA1,SFRP1
Orange	GO:CC	external encapsulating structure	GO:0030312	1.44878e-09	MXRA5,COL5A1,COL6A1,COL12A1,MMP2,COL3A1,CXCL12,COL1A1,CYR61,COL1A2,GREM1,VASN,FN1,POSTN,FBLN2,LOXL2,TNC,THBS2,LUM,DCN,COL6A3,LOX,FBN1,ITIH4,MMP1,FBLN1,SERPINE2,COL16A1,LAMB1,HTRA1,SFRP1
Orange	GO:CC	collagen-containing extracellular matrix	GO:0062023	5.63149e-10	MXRA5,COL5A1,COL6A1,COL12A1,MMP2,COL3A1,CXCL12,COL1A1,CYR61,COL1A2,GREM1,FN1,POSTN,FBLN2,LOXL2,TNC,THBS2,LUM,DCN,COL6A3,FBN1,ITIH4,FBLN1,SERPINE2,COL16A1,LAMB1,HTRA1,SFRP1
Orange	GO:CC	extracellular region	GO:0005576	841.205	MXRA5,COL5A1,COL6A1,COL12A1,MMP2,COL3A1,CXCL12,COL1A1,ISLR,CYR61,THY1,COL1A2,GREM1,IGFBP5,VASN,C1S,FN1,POSTN,FBLN2,LOXL2,TNC,TRAV38-1,THBS2,LUM,SLIT3,DCN,COL6A3,KLHL34,HBG2,LOX,FBN1,ITIH4,SEMA5A,NETO1,MMP1,FBLN1,CEMIP,TENM1,WNT16,DKK3,SERPINE2,COL16A1,VLDLR,GSTM1,EHD2,LAMB1,HTRA1,SFRP1
Orange	GO:CC	endoplasmic reticulum lumen	GO:0005788	14499.4	COL5A1,COL6A1,COL12A1,COL3A1,COL1A1,CYR61,COL1A2,IGFBP5,FN1,TNC,FKBP10,COL6A3,FBN1,P4HA2,COL16A1,LAMB1
Orange	GO:CC	fibrillar collagen trimer	GO:0005583	721612	COL5A1,COL3A1,COL1A1,COL1A2,LUM,COL16A1
Orange	GO:CC	banded collagen fibril	GO:0098643	721612	COL5A1,COL3A1,COL1A1,COL1A2,LUM,COL16A1
Orange	GO:CC	extracellular space	GO:0005615	729831	MXRA5,COL5A1,COL6A1,COL12A1,MMP2,COL3A1,CXCL12,COL1A1,ISLR,THY1,COL1A2,GREM1,IGFBP5,VASN,C1S,FN1,POSTN,LOXL2,TNC,TRAV38-1,LUM,SLIT3,DCN,COL6A3,KLHL34,HBG2,LOX,FBN1,ITIH4,SEMA5A,FBLN1,WNT16,DKK3,SERPINE2,COL16A1,VLDLR,EHD2,LAMB1,HTRA1,SFRP1
Orange	GO:CC	collagen trimer	GO:0005581	734326	COL5A1,COL6A1,COL12A1,COL3A1,COL1A1,COL1A2,LUM,COL6A3,LOX,COL16A1
Orange	GO:CC	cell periphery	GO:0071944	3.00811e+08	CAV1,MXRA5,COL5A1,COL6A1,COL12A1,MMP2,COL3A1,CXCL12,COL1A1,CYR61,THY1,COL1A2,GREM1,VASN,FN1,POSTN,FBLN2,LOXL2,TNC,TRAV38-1,THBS2,LUM,DCN,TRBJ1-3,COL6A3,PTPRN2,CLDN11,LOX,FBN1,ITIH4,SEMA5A,NETO1,MMP1,GPNMB,FBLN1,CEMIP,CAVIN1,TENM1,PARM1,PLPP3,EFNA3,SERPINE2,COL16A1,DIRAS1,VLDLR,EHD2,CCDC62,F2RL1,LAMB1,PDGFRA,HTRA1,SFRP1
Orange	GO:CC	complex of collagen trimers	GO:0098644	4.12308e+07	COL5A1,COL3A1,COL1A1,COL1A2,LUM,COL16A1
Orange	GO:CC	basement membrane	GO:0005604	0.0000010892742238258545	COL5A1,FN1,LOXL2,TNC,THBS2,FBN1,FBLN1,LAMB1
Orange	GO:CC	endomembrane system	GO:0012505	0.0000701540087181183	CAV1,COL5A1,COL6A1,A4GALT,COL12A1,COL3A1,COL1A1,ISLR,CYR61,THY1,COL1A2,IGFBP5,FN1,POSTN,LOXL2,TNC,FKBP10,THBS2,LUM,DCN,COL6A3,PTPRN2,FBN1,ITIH4,GPNMB,CEMIP,CAVIN1,TENM1,PARM1,P4HA2,PLPP3,SERPINE2,COL16A1,VLDLR,EHD2,F2RL1,LAMB1,CCND1,PDGFRA
Orange	GO:CC	endoplasmic reticulum	GO:0005783	0.00008690538921444807	CAV1,COL5A1,COL6A1,COL12A1,COL3A1,COL1A1,CYR61,THY1,COL1A2,IGFBP5,FN1,LOXL2,TNC,FKBP10,COL6A3,FBN1,CEMIP,CAVIN1,TENM1,P4HA2,PLPP3,COL16A1,LAMB1,PDGFRA
Orange	GO:CC	collagen type I trimer	GO:0005584	0.00439137030423424	COL1A1,COL1A2
Orange	GO:CC	collagen beaded filament	GO:0098647	0.00439137030423424	COL6A1,COL6A3
Orange	GO:CC	collagen type VI trimer	GO:0005589	0.00439137030423424	COL6A1,COL6A3
Orange	GO:CC	collagen type V trimer	GO:0005588	0.02621708807788091	COL5A1,COL16A1
Orange	GO:CC	supramolecular fiber	GO:0099512	0.02810204056058918	COL5A1,COL6A1,MMP2,COL3A1,COL1A1,COL1A2,LUM,COL6A3,CLDN11,FBN1,FBLN1,COL16A1,CENPE
Orange	GO:CC	supramolecular polymer	GO:0099081	0.03046902534627715	COL5A1,COL6A1,MMP2,COL3A1,COL1A1,COL1A2,LUM,COL6A3,CLDN11,FBN1,FBLN1,COL16A1,CENPE
Orange	GO:CC	extracellular vesicle	GO:1903561	0.03715343098576234	MXRA5,COL6A1,COL12A1,CXCL12,ISLR,THY1,COL1A2,VASN,FN1,FBLN2,LUM,COL6A3,ITIH4,SEMA5A,FBLN1,SERPINE2,EHD2,LAMB1,HTRA1,SFRP1
Orange	GO:CC	extracellular organelle	GO:0043230	0.037392948530531246	MXRA5,COL6A1,COL12A1,CXCL12,ISLR,THY1,COL1A2,VASN,FN1,FBLN2,LUM,COL6A3,ITIH4,SEMA5A,FBLN1,SERPINE2,EHD2,LAMB1,HTRA1,SFRP1
Orange	GO:CC	extracellular membrane-bounded organelle	GO:0065010	0.037392948530531246	MXRA5,COL6A1,COL12A1,CXCL12,ISLR,THY1,COL1A2,VASN,FN1,FBLN2,LUM,COL6A3,ITIH4,SEMA5A,FBLN1,SERPINE2,EHD2,LAMB1,HTRA1,SFRP1
Orange	KEGG	Focal adhesion	KEGG:04510	5.07117e+07	CAV1,COL6A1,COL1A1,COL1A2,FN1,TNC,THBS2,COL6A3,LAMB1,CCND1,PDGFRA
Orange	KEGG	ECM-receptor interaction	KEGG:04512	0.0000015022741504163894	COL6A1,COL1A1,COL1A2,FN1,TNC,THBS2,COL6A3,LAMB1
Orange	KEGG	Protein digestion and absorption	KEGG:04974	0.0000052312888512882975	COL5A1,COL6A1,COL12A1,COL3A1,COL1A1,COL1A2,COL6A3,COL16A1
Orange	KEGG	AGE-RAGE signaling pathway in diabetic complications	KEGG:04933	0.00007652386947915996	MMP2,COL3A1,COL1A1,COL1A2,FN1,EGR1,CCND1
Orange	KEGG	Proteoglycans in cancer	KEGG:05205	0.00009812191180821674	CAV1,MMP2,COL1A1,COL1A2,FN1,LUM,DCN,WNT16,CCND1
Orange	KEGG	PI3K-Akt signaling pathway	KEGG:04151	0.00016406597933628903	COL6A1,COL1A1,COL1A2,FN1,TNC,THBS2,COL6A3,EFNA3,LAMB1,CCND1,PDGFRA
Orange	KEGG	Human papillomavirus infection	KEGG:05165	0.0006828164133986406	COL6A1,COL1A1,COL1A2,FN1,TNC,THBS2,COL6A3,WNT16,LAMB1,CCND1
Orange	KEGG	Amoebiasis	KEGG:05146	0.016182976228153224	COL3A1,COL1A1,COL1A2,FN1,LAMB1
Orange	REAC	Extracellular matrix organization	REAC:R-HSA-1474244	0.00801532	COL5A1,COL6A1,COL12A1,MMP2,COL3A1,COL1A1,COL1A2,FN1,FBLN2,LOXL2,TNC,LUM,DCN,COL6A3,LOX,FBN1,MMP1,FBLN1,P4HA2,COL16A1,LAMB1,HTRA1
Orange	REAC	Degradation of the extracellular matrix	REAC:R-HSA-1474228	8.72025	COL5A1,COL6A1,COL12A1,MMP2,COL3A1,COL1A1,COL1A2,FN1,DCN,COL6A3,FBN1,MMP1,COL16A1,LAMB1,HTRA1
Orange	REAC	ECM proteoglycans	REAC:R-HSA-3000178	35723	COL5A1,COL6A1,COL3A1,COL1A1,COL1A2,FN1,TNC,LUM,DCN,COL6A3,LAMB1
Orange	REAC	Integrin cell surface interactions	REAC:R-HSA-216083	1.30837e+06	COL5A1,COL6A1,COL3A1,COL1A1,COL1A2,FN1,TNC,LUM,COL6A3,FBN1,COL16A1
Orange	REAC	Collagen formation	REAC:R-HSA-1474290	2.52326e+06	COL5A1,COL6A1,COL12A1,COL3A1,COL1A1,COL1A2,LOXL2,COL6A3,LOX,P4HA2,COL16A1
Orange	REAC	Collagen degradation	REAC:R-HSA-1442490	26756.5	COL5A1,COL6A1,COL12A1,MMP2,COL3A1,COL1A1,COL1A2,COL6A3,MMP1,COL16A1
Orange	REAC	Assembly of collagen fibrils and other multimeric structures	REAC:R-HSA-2022090	6.03019e+06	COL5A1,COL6A1,COL12A1,COL3A1,COL1A1,COL1A2,LOXL2,COL6A3,LOX
Orange	REAC	Collagen biosynthesis and modifying enzymes	REAC:R-HSA-1650814	1.69654e+07	COL5A1,COL6A1,COL12A1,COL3A1,COL1A1,COL1A2,COL6A3,P4HA2,COL16A1
Orange	REAC	Collagen chain trimerization	REAC:R-HSA-8948216	1.7162e+07	COL5A1,COL6A1,COL12A1,COL3A1,COL1A1,COL1A2,COL6A3,COL16A1
Orange	REAC	Syndecan interactions	REAC:R-HSA-3000170	0.0000011210838131840564	COL5A1,COL3A1,COL1A1,COL1A2,FN1,TNC
Orange	REAC	MET activates PTK2 signaling	REAC:R-HSA-8874081	0.000002845519922249882	COL5A1,COL3A1,COL1A1,COL1A2,FN1,LAMB1
Orange	REAC	Non-integrin membrane-ECM interactions	REAC:R-HSA-3000171	0.000006013469846220118	COL5A1,COL3A1,COL1A1,COL1A2,FN1,TNC,LAMB1
Orange	REAC	MET promotes cell motility	REAC:R-HSA-8875878	0.000017674497824037097	COL5A1,COL3A1,COL1A1,COL1A2,FN1,LAMB1
Orange	REAC	Elastic fibre formation	REAC:R-HSA-1566948	0.00003198964960635135	FN1,FBLN2,LOXL2,LOX,FBN1,FBLN1
Orange	REAC	Regulation of Insulin-like Growth Factor (IGF) transport and uptake by Insulin-like Growth Factor Binding Proteins (IGFBPs)	REAC:R-HSA-381426	0.00007749792877046294	MMP2,CYR61,IGFBP5,FN1,TNC,FBN1,MMP1,LAMB1
Orange	REAC	Signaling by PDGF	REAC:R-HSA-186797	0.00011246061756327384	COL5A1,COL6A1,COL3A1,THBS2,COL6A3,PDGFRA
Orange	REAC	Signaling by Receptor Tyrosine Kinases	REAC:R-HSA-9006934	0.00031547297568819036	CAV1,COL5A1,COL6A1,COL3A1,CXCL12,COL1A1,COL1A2,FN1,THBS2,COL6A3,EGR1,LAMB1,PDGFRA
Orange	REAC	Crosslinking of collagen fibrils	REAC:R-HSA-2243919	0.0006668386818839231	COL1A1,COL1A2,LOXL2,LOX
Orange	REAC	Signaling by MET	REAC:R-HSA-6806834	0.0008719043716460698	COL5A1,COL3A1,COL1A1,COL1A2,FN1,LAMB1
Orange	REAC	Post-translational protein phosphorylation	REAC:R-HSA-8957275	0.0063688905052735065	CYR61,IGFBP5,FN1,TNC,FBN1,LAMB1
Orange	REAC	Molecules associated with elastic fibres	REAC:R-HSA-2129379	0.013372951474706952	FN1,FBLN2,FBN1,FBLN1
Orange	REAC	NCAM1 interactions	REAC:R-HSA-419037	0.022230282569712514	COL5A1,COL6A1,COL3A1,COL6A3
Orange	REAC	Axon guidance	REAC:R-HSA-422475	0.03534796863868127	COL5A1,COL6A1,MMP2,COL3A1,CXCL12,SLIT3,COL6A3,SEMA5A,EFNA3,VLDLR,LAMB1
Orange	REAC	Scavenging by Class A Receptors	REAC:R-HSA-3000480	0.04264766725400095	COL3A1,COL1A1,COL1A2
Orange	REAC	Hemostasis	REAC:R-HSA-109582	0.04894575586862533	CAV1,COL1A1,ISLR,COL1A2,FN1,HBG2,ITIH4,MMP1,HBG1,SERPINE2,CENPE,EHD2
Orange	WP	miRNA targets in ECM and membrane receptors	WP:WP2911	9.72094e+08	COL5A1,COL6A1,COL3A1,COL1A2,FN1,THBS2,COL6A3
Orange	WP	Burn wound healing	WP:WP5055	0.0000030614436494569106	MMP2,CXCL12,COL1A1,COL1A2,FN1,TNC,DCN,FBN1,MMP1
Orange	WP	miR-509-3p alteration of YAP1/ECM axis	WP:WP3967	0.000011994334140375424	COL5A1,COL3A1,COL1A1,FN1,THBS2
Orange	WP	Type I collagen synthesis in the context of osteogenesis imperfecta	WP:WP4786	0.0002288520495038632	COL1A1,COL1A2,FKBP10,LOX,P4HA2
Orange	WP	Inflammatory response pathway	WP:WP453	0.0002288520495038632	COL3A1,COL1A1,COL1A2,FN1,LAMB1
Orange	WP	Focal adhesion	WP:WP306	0.0005247103521891454	CAV1,COL1A1,COL1A2,FN1,TNC,THBS2,LAMB1,CCND1,PDGFRA
Orange	WP	PI3K-Akt signaling pathway	WP:WP4172	0.001065743149996655	COL6A1,COL1A1,COL1A2,FN1,TNC,THBS2,COL6A3,EFNA3,LAMB1,CCND1,PDGFRA
Orange	WP	Focal adhesion: PI3K-Akt-mTOR-signaling pathway	WP:WP3932	0.0025744009796973277	COL5A1,COL3A1,COL1A1,COL1A2,FN1,TNC,THBS2,EFNA3,LAMB1,PDGFRA
Orange	WP	Canonical and non-canonical TGF-B signaling	WP:WP3874	0.01983314195778494	GREM1,LOXL2,LOX
Orange	WP	TGF-beta signaling pathway	WP:WP366	0.023578203473690953	CAV1,COL1A2,FN1,TNC,MMP1,CCND1
Orange	MIRNA	hsa-miR-29b-3p	MIRNA:hsa-miR-29b-3p	0.0003052023722073452	COL5A1,MMP2,COL3A1,COL1A1,LOXL2,THBS2,COL6A3,LOX,FBN1,PDGFRA
Brown	GO:MF	protein binding	GO:0005515	1.12527e-06	PDK4,AGAP4,COLQ,SULT1A2,ATP1B3,DIP2A,OGT,GIMAP5,C16ORF58,TENT4A,ATL3,ARGLU1,TRAF3IP3,FNBP4,OBSCN,ZNF251,HEMK1,TBC1D4,EXOSC8,ZNF83,ACAD11,FBF1,ZNF276,EXD3,PCGF3,SFT2D2,ACCS,ODC1,PCOLCE,SOWAHC,ARF3,SFSWAP,CCNL2,ZMYM3,IQCB1,CFAP70,SLC7A6,EIF4A1,NXPE3,CLIC3,TRIM17,TAF13,TTC31,DNHD1,FAHD2A,KCTD7,SUPT7L,LENG8,PHYKPL,CETN2,KCNAB3,ARHGEF4,OGFOD2,BARD1,ZAP70,CPSF2,TMC6,STAU1,B4GALT1,L3MBTL1,IRAK2,SGSM2,SR…
Brown	GO:MF	catalytic activity	GO:0003824	7805.51	PDK4,ARSD,SULT1A2,RPP14,DIP2A,OGT,PLCH2,TENT4A,ATL3,ENGASE,OBSCN,LMLN,HEMK1,PIGL,ACAD11,EXD3,USP43,TARBP1,ACCS,ODC1,ARF3,EIF4A1,NRBP2,TRIM17,TRMT5,FAHD2A,SUPT7L,PHYKPL,KCNAB3,OGFOD2,BARD1,ZAP70,B4GALT1,IRAK2,CDC42BPG,ARF6,YWHAZ,THUMPD2,P4HA1,HK1,PGM3,NSUN6,ENOSF1,UBA7,PKM,ARL10,HSPA1L,MDM2,TNK1,ZMPSTE24,BRAP,NEIL1,TRIB2,ARSB,PPP1CB,DDX39B,ICMT,GGT7,PTP4A2,RAB21,STK24,NEURL4,FAM20B,PAFAH1B2,USP20,…
Brown	GO:MF	nucleotide binding	GO:0000166	6.11095e+06	PDK4,GIMAP5,ABCA10,TENT4A,ATL3,OBSCN,ACAD11,ARF3,EIF4A1,NRBP2,DNHD1,ZAP70,IRAK2,CDC42BPG,ARF6,HK1,UBA7,PKM,ARL10,HSPA1L,ABCA2,TNK1,TRIB2,DDX39B,RAB21,STK24,FAM20B,BDH2,OXSR1,CLK2,INSR,HSPD1,FLT4,RHOA,RAB5B,CDK10,LIG1,HADHA,KRAS,TRMU,DNAH10,UBE2H,EIF5B,NRAS,GSK3B,ATAD3B,KIF3B,ERO1A,DHX57,DSTYK,CDK11A,TUBB,DHX16,H6PD,ACTR1B,RHEBL1,CSNK2A2,NLRP1,CUL9,SOAT1,TTLL11,PAK2,PAPOLG,DUS1L,CSNK2A1,TAOK3,ASNS…
Brown	GO:MF	nucleoside phosphate binding	GO:1901265	6.37436e+06	PDK4,GIMAP5,ABCA10,TENT4A,ATL3,OBSCN,ACAD11,ARF3,EIF4A1,NRBP2,DNHD1,ZAP70,IRAK2,CDC42BPG,ARF6,HK1,UBA7,PKM,ARL10,HSPA1L,ABCA2,TNK1,TRIB2,DDX39B,RAB21,STK24,FAM20B,BDH2,OXSR1,CLK2,INSR,HSPD1,FLT4,RHOA,RAB5B,CDK10,LIG1,HADHA,KRAS,TRMU,DNAH10,UBE2H,EIF5B,NRAS,GSK3B,ATAD3B,KIF3B,ERO1A,DHX57,DSTYK,CDK11A,TUBB,DHX16,H6PD,ACTR1B,RHEBL1,CSNK2A2,NLRP1,CUL9,SOAT1,TTLL11,PAK2,PAPOLG,DUS1L,CSNK2A1,TAOK3,ASNS…
Brown	GO:MF	small molecule binding	GO:0036094	1.43166e+08	PDK4,GIMAP5,ABCA10,TENT4A,ATL3,OBSCN,ACAD11,ACCS,ARF3,EIF4A1,NRBP2,DNHD1,PHYKPL,OGFOD2,ZAP70,IRAK2,CDC42BPG,ARF6,P4HA1,HK1,UBA7,PKM,ARL10,HSPA1L,ABCA2,TNK1,TRIB2,DDX39B,RAB21,STK24,FAM20B,BDH2,OXSR1,CLK2,INSR,HSPD1,FLT4,RHOA,RAB5B,CDK10,LIG1,HADHA,KRAS,TRMU,DNAH10,UBE2H,EIF5B,NRAS,GSK3B,ATAD3B,KIF3B,ERO1A,DHX57,DSTYK,CDK11A,TUBB,DHX16,H6PD,ITPR3,ACTR1B,RHEBL1,CSNK2A2,NLRP1,CUL9,SOAT1,TTLL11,PAK2,…
Brown	GO:MF	purine nucleotide binding	GO:0017076	4.01512e+07	PDK4,GIMAP5,ABCA10,TENT4A,ATL3,OBSCN,ARF3,EIF4A1,NRBP2,DNHD1,ZAP70,IRAK2,CDC42BPG,ARF6,HK1,UBA7,PKM,ARL10,HSPA1L,ABCA2,TNK1,TRIB2,DDX39B,RAB21,STK24,FAM20B,OXSR1,CLK2,INSR,HSPD1,FLT4,RHOA,RAB5B,CDK10,LIG1,HADHA,KRAS,TRMU,DNAH10,UBE2H,EIF5B,NRAS,GSK3B,ATAD3B,KIF3B,DHX57,DSTYK,CDK11A,TUBB,DHX16,ACTR1B,RHEBL1,CSNK2A2,NLRP1,CUL9,SOAT1,TTLL11,PAK2,PAPOLG,CSNK2A1,TAOK3,ASNS,CMPK1,MYO19,DHX37,DDX6,RAB6A…
Brown	GO:MF	ion binding	GO:0043167	8.61399e+07	ZFP28,PDK4,AGAP4,ARSD,OGT,GIMAP5,ABCA10,PLCH2,TENT4A,ATL3,OBSCN,LMLN,ZNF251,ZNF83,ACAD11,ZNF276,EXD3,PCGF3,ACCS,ZNF749,ARF3,ZMYM3,EIF4A1,NRBP2,TRIM17,DNHD1,FAHD2A,PHYKPL,CETN2,OGFOD2,BARD1,ZAP70,B4GALT1,L3MBTL1,IRAK2,CDC42BPG,ARF6,P4HA1,HK1,PGM3,ZNF514,ENOSF1,ZNF76,UBA7,PKM,PLEKHA2,ARL10,HSPA1L,MDM2,ZNF426,ABCA2,TNK1,ZMPSTE24,BRAP,NEIL1,TRIB2,ARSB,PPP1CB,DDX39B,RAB21,STK24,RORC,ZNF419,PLSCR3,FAM2…
Brown	GO:MF	catalytic activity, acting on a nucleic acid	GO:0140640	9.47288e+06	TARBP1,EIF4A1,TRMT5,THUMPD2,NSUN6,NEIL1,DDX39B,FAN1,LIG1,TRMU,PAN2,DHX57,DHX16,DNASE1,DUS1L,ANG,DUS3L,POLD3,MUTYH,TRMT1,DHX37,DDX6,PUS1,DCLRE1C,DTD2,DCP2,POLRMT,DDX51,AARS2,TOP3B,DNMT1,POLG,FTSJ1,WDR4,POLD1,POLE,POLG2,MCM5,DDX56,MUS81,DDX39A,DXO,CRCP,RECQL5,RAD9A,POLR2H,RTEL1-TNFRSF6B,RAD50,CARS2,TERF2,NOP2,METTL16,DDX47,CHTF18,MSH6,YBEY,HELLS,EXOG,CNOT6,CPSF3,DHX9,TRMT1L,PUS3,TRMT10A,POLM,DDX49,…
Brown	GO:MF	adenyl nucleotide binding	GO:0030554	1.18854e+09	PDK4,ABCA10,TENT4A,OBSCN,EIF4A1,NRBP2,DNHD1,ZAP70,IRAK2,CDC42BPG,HK1,UBA7,PKM,HSPA1L,ABCA2,TNK1,TRIB2,DDX39B,STK24,FAM20B,OXSR1,CLK2,INSR,HSPD1,FLT4,CDK10,LIG1,HADHA,TRMU,DNAH10,UBE2H,GSK3B,ATAD3B,KIF3B,DHX57,DSTYK,CDK11A,DHX16,ACTR1B,CSNK2A2,NLRP1,CUL9,SOAT1,TTLL11,PAK2,PAPOLG,CSNK2A1,TAOK3,ASNS,CMPK1,MYO19,DHX37,DDX6,STK4,GALK2,FASTK,WNK1,SPG7,PLK1,CLCN3,IKBKB,KIFC2,DDX51,ABCB8,AARS2,CCT4,PNKP,…
Brown	GO:MF	purine ribonucleotide binding	GO:0032555	1.31776e+09	PDK4,GIMAP5,ABCA10,TENT4A,ATL3,OBSCN,ARF3,EIF4A1,NRBP2,DNHD1,ZAP70,IRAK2,CDC42BPG,ARF6,HK1,UBA7,PKM,ARL10,HSPA1L,ABCA2,TNK1,TRIB2,DDX39B,RAB21,STK24,FAM20B,OXSR1,CLK2,INSR,HSPD1,FLT4,RHOA,RAB5B,CDK10,LIG1,HADHA,KRAS,TRMU,DNAH10,UBE2H,EIF5B,NRAS,GSK3B,ATAD3B,KIF3B,DHX57,DSTYK,CDK11A,TUBB,DHX16,ACTR1B,RHEBL1,CSNK2A2,NLRP1,CUL9,SOAT1,TTLL11,PAK2,PAPOLG,CSNK2A1,TAOK3,ASNS,CMPK1,MYO19,DHX37,DDX6,RAB6A…
Brown	GO:MF	anion binding	GO:0043168	1.58732e+09	PDK4,OGT,GIMAP5,ABCA10,TENT4A,ATL3,OBSCN,ACAD11,ACCS,ARF3,EIF4A1,NRBP2,DNHD1,PHYKPL,OGFOD2,ZAP70,IRAK2,CDC42BPG,ARF6,P4HA1,HK1,UBA7,PKM,PLEKHA2,ARL10,HSPA1L,ABCA2,TNK1,TRIB2,DDX39B,RAB21,STK24,FAM20B,OXSR1,CLK2,INSR,HSPD1,FLT4,RHOA,RAB5B,CDK10,LIG1,HADHA,KRAS,TRMU,DNAH10,UBE2H,EIF5B,GLTP,NRAS,GSK3B,ATAD3B,KIF3B,ERO1A,DHX57,DSTYK,CDK11A,TUBB,DHX16,ITPR3,ACTR1B,ZFYVE1,RHEBL1,CSNK2A2,NLRP1,CUL9,TTLL…
Brown	GO:MF	adenyl ribonucleotide binding	GO:0032559	2.44832e+08	PDK4,ABCA10,TENT4A,OBSCN,EIF4A1,NRBP2,DNHD1,ZAP70,IRAK2,CDC42BPG,HK1,UBA7,PKM,HSPA1L,ABCA2,TNK1,TRIB2,DDX39B,STK24,FAM20B,OXSR1,CLK2,INSR,HSPD1,FLT4,CDK10,LIG1,HADHA,TRMU,DNAH10,UBE2H,GSK3B,ATAD3B,KIF3B,DHX57,DSTYK,CDK11A,DHX16,ACTR1B,CSNK2A2,NLRP1,CUL9,SOAT1,TTLL11,PAK2,PAPOLG,CSNK2A1,TAOK3,ASNS,CMPK1,MYO19,DHX37,DDX6,STK4,GALK2,FASTK,WNK1,SPG7,PLK1,CLCN3,IKBKB,KIFC2,DDX51,ABCB8,AARS2,CCT4,PNKP,…
Brown	GO:MF	ribonucleotide binding	GO:0032553	2.65791e+09	PDK4,GIMAP5,ABCA10,TENT4A,ATL3,OBSCN,ARF3,EIF4A1,NRBP2,DNHD1,ZAP70,IRAK2,CDC42BPG,ARF6,HK1,UBA7,PKM,ARL10,HSPA1L,ABCA2,TNK1,TRIB2,DDX39B,RAB21,STK24,FAM20B,OXSR1,CLK2,INSR,HSPD1,FLT4,RHOA,RAB5B,CDK10,LIG1,HADHA,KRAS,TRMU,DNAH10,UBE2H,EIF5B,NRAS,GSK3B,ATAD3B,KIF3B,DHX57,DSTYK,CDK11A,TUBB,DHX16,ACTR1B,RHEBL1,CSNK2A2,NLRP1,CUL9,SOAT1,TTLL11,PAK2,PAPOLG,CSNK2A1,TAOK3,ASNS,CMPK1,MYO19,DHX37,DDX6,RAB6A…
Brown	GO:MF	purine ribonucleoside triphosphate binding	GO:0035639	7.12898e+08	PDK4,GIMAP5,ABCA10,TENT4A,ATL3,OBSCN,ARF3,EIF4A1,NRBP2,DNHD1,ZAP70,IRAK2,CDC42BPG,ARF6,HK1,UBA7,PKM,ARL10,HSPA1L,ABCA2,TNK1,TRIB2,DDX39B,RAB21,STK24,FAM20B,OXSR1,CLK2,INSR,HSPD1,FLT4,RHOA,RAB5B,CDK10,LIG1,KRAS,TRMU,DNAH10,UBE2H,EIF5B,NRAS,GSK3B,ATAD3B,KIF3B,DHX57,DSTYK,CDK11A,TUBB,DHX16,ACTR1B,RHEBL1,CSNK2A2,NLRP1,CUL9,TTLL11,PAK2,PAPOLG,CSNK2A1,TAOK3,ASNS,CMPK1,MYO19,DHX37,DDX6,RAB6A,STK4,GALK2,…
Brown	GO:MF	ATP binding	GO:0005524	0.000001787048353521107	PDK4,ABCA10,TENT4A,OBSCN,EIF4A1,NRBP2,DNHD1,ZAP70,IRAK2,CDC42BPG,HK1,UBA7,PKM,HSPA1L,ABCA2,TNK1,TRIB2,DDX39B,STK24,FAM20B,OXSR1,CLK2,INSR,HSPD1,FLT4,CDK10,LIG1,TRMU,DNAH10,UBE2H,GSK3B,ATAD3B,KIF3B,DHX57,DSTYK,CDK11A,DHX16,ACTR1B,CSNK2A2,NLRP1,CUL9,TTLL11,PAK2,PAPOLG,CSNK2A1,TAOK3,ASNS,CMPK1,MYO19,DHX37,DDX6,STK4,GALK2,FASTK,WNK1,SPG7,PLK1,CLCN3,IKBKB,KIFC2,DDX51,ABCB8,AARS2,CCT4,PNKP,HIPK2,MCCC1,…
Brown	GO:MF	transferase activity	GO:0016740	0.0000019924443643083714	PDK4,SULT1A2,RPP14,OGT,TENT4A,OBSCN,HEMK1,TARBP1,ACCS,NRBP2,TRIM17,TRMT5,SUPT7L,PHYKPL,BARD1,ZAP70,B4GALT1,IRAK2,CDC42BPG,YWHAZ,THUMPD2,HK1,NSUN6,UBA7,PKM,MDM2,TNK1,BRAP,TRIB2,ICMT,GGT7,STK24,NEURL4,FAM20B,PAFAH1B2,OXSR1,FBXO4,PRDM15,CLK2,PIGG,INSR,RC3H1,FLT4,CDK10,POFUT2,SETD6,RBBP5,RNF20,HADHA,CALM1,TRMU,UBE2H,GSK3B,POMT1,B4GALT7,DSTYK,PRMT7,DPH1,CDK11A,KAT2A,CSNK2A2,CUL9,SOAT1,PAK2,DTX3,METTL2…
Brown	GO:MF	transferase activity, transferring phosphorus-containing groups	GO:0016772	0.000003768664915821227	PDK4,TENT4A,OBSCN,NRBP2,ZAP70,IRAK2,CDC42BPG,YWHAZ,HK1,PKM,TNK1,TRIB2,STK24,FAM20B,OXSR1,CLK2,PIGG,INSR,FLT4,CDK10,CALM1,GSK3B,DSTYK,CDK11A,CSNK2A2,PAK2,NPRL2,PAPOLG,FKRP,CSNK2A1,TAOK3,CMPK1,POLD3,STK4,GALK2,NRP2,PACSIN1,FASTK,WNK1,PLK1,IKBKB,POLRMT,PNKP,PIGO,HIPK2,POLG,POLD1,POLE,ULK4,GALT,POLG2,TYK2,MTPAP,PIP5K1A,GRK4,STK25,CIITA,CRCP,POLR2H,TAOK2,UCKL1,ULK3,CCNK,ACVR1C,NME3,CDK9,TERF2,TAMM41,R…
Brown	GO:MF	carbohydrate derivative binding	GO:0097367	0.000004190876835393849	PDK4,COLQ,GIMAP5,ABCA10,TENT4A,ATL3,OBSCN,PCOLCE,ARF3,EIF4A1,NRBP2,DNHD1,ZAP70,IRAK2,CDC42BPG,ARF6,HK1,UBA7,PKM,ARL10,HSPA1L,ABCA2,TNK1,TRIB2,DDX39B,CD44,RAB21,STK24,FAM20B,COL5A3,OXSR1,CLK2,INSR,HSPD1,FLT4,RHOA,RAB5B,CDK10,LIG1,HADHA,KRAS,TRMU,DNAH10,UBE2H,EIF5B,CRISPLD2,GLTP,NRAS,GSK3B,ATAD3B,KIF3B,DHX57,DSTYK,CDK11A,TUBB,DHX16,ACTR1B,RHEBL1,CSNK2A2,NLRP1,CUL9,SOAT1,TTLL11,PAK2,PAPOLG,CTSB,ANG,…
Brown	GO:MF	catalytic activity, acting on a protein	GO:0140096	0.00005409387425661552	PDK4,OGT,OBSCN,LMLN,HEMK1,USP43,NRBP2,TRIM17,SUPT7L,BARD1,ZAP70,IRAK2,CDC42BPG,P4HA1,UBA7,MDM2,TNK1,ZMPSTE24,BRAP,TRIB2,PPP1CB,ICMT,GGT7,PTP4A2,STK24,NEURL4,USP20,OXSR1,FBXO4,CLK2,OTUD7A,USP6,INSR,PTPN18,RC3H1,FLT4,ERAP2,CAPN10,CDK10,POFUT2,SETD6,RBBP5,RNF20,PPP2CB,UBE2H,PGP,PCSK4,GSK3B,POMT1,B4GALT7,ERO1A,DSTYK,PRMT7,CDK11A,UNC5CL,KAT2A,CSNK2A2,AGBL3,NLRP1,TTLL11,PAK2,DTX3,METTL22,NPRL2,METTL9,C…
Brown	GO:MF	tRNA (guanine) methyltransferase activity	GO:0016423	0.00007921929616029184	TARBP1,TRMT5,THUMPD2,TRMT1,FTSJ1,WDR4,TRMT1L,TRMT10A
Brown	GO:MF	binding	GO:0005488	0.0001929411343595193	ZFP28,PDK4,AGAP4,ARSD,COLQ,SULT1A2,ATP1B3,DIP2A,OGT,GIMAP5,C16ORF58,ABCA10,PLCH2,TENT4A,ATL3,ARGLU1,TRAF3IP3,FNBP4,OBSCN,LMLN,ZNF251,HEMK1,TBC1D4,EXOSC8,ZNF83,ACAD11,FBF1,ZNF276,EXD3,PCGF3,TARBP1,SFT2D2,ACCS,ODC1,ZNF749,PCOLCE,SOWAHC,ARF3,SFSWAP,CCNL2,ZMYM3,IQCB1,CFAP70,SLC7A6,EIF4A1,NXPE3,CLIC3,NRBP2,TRIM17,TAF13,TTC31,DNHD1,FAHD2A,KCTD7,SUPT7L,LENG8,PHYKPL,CETN2,KCNAB3,ARHGEF4,OGFOD2,BARD1,ZAP7…
Brown	GO:MF	catalytic activity, acting on RNA	GO:0140098	0.00024543176138348106	TARBP1,EIF4A1,TRMT5,THUMPD2,NSUN6,DDX39B,TRMU,PAN2,DHX57,DHX16,DUS1L,ANG,DUS3L,TRMT1,DHX37,DDX6,PUS1,DTD2,DCP2,POLRMT,DDX51,AARS2,FTSJ1,WDR4,DDX56,DDX39A,DXO,CRCP,POLR2H,CARS2,NOP2,METTL16,DDX47,YBEY,EXOG,CNOT6,CPSF3,DHX9,TRMT1L,PUS3,TRMT10A,DDX49,RTCA,CNOT7,MOV10,DHX58,CNOT2,RRNAD1,REXO2,VARS2
Brown	GO:MF	S-adenosylmethionine-dependent methyltransferase activity	GO:0008757	0.00031478519857380436	HEMK1,TARBP1,TRMT5,THUMPD2,NSUN6,ICMT,SETD6,RBBP5,PRMT7,METTL22,METTL9,TRMT1,PRMT2,SMYD2,DNMT1,FTSJ1,WDR4,NOP2,METTL16,KMT2B,ASH2L,SETD7,TRMT1L,TRMT10A,SETD3,NSD1,RRNAD1
Brown	GO:MF	exonuclease activity	GO:0004527	0.0005922363514578278	EXD3,FAN1,PAN2,DCLRE1C,DCP2,POLG,POLD1,POLE,DXO,RAD9A,RAD50,EXOG,CNOT6,CPSF3,CNOT7,HAUS7,CNOT2,REXO2
Brown	GO:MF	methyltransferase activity	GO:0008168	0.0012078402797601597	HEMK1,TARBP1,TRMT5,THUMPD2,NSUN6,ICMT,PRDM15,SETD6,RBBP5,TRMU,PRMT7,METTL22,METTL9,TRMT1,METTL17,PRMT2,SMYD2,DNMT1,FTSJ1,WDR4,NOP2,METTL16,KMT2B,ASH2L,SETD7,TRMT1L,TRMT10A,SETD3,PRDM8,FAM98B,NSD1,RRNAD1
Brown	GO:MF	kinase activity	GO:0016301	0.0020042844474469014	PDK4,OBSCN,NRBP2,ZAP70,IRAK2,CDC42BPG,YWHAZ,HK1,PKM,TNK1,TRIB2,STK24,FAM20B,OXSR1,CLK2,INSR,FLT4,CDK10,CALM1,GSK3B,DSTYK,CDK11A,CSNK2A2,PAK2,NPRL2,CSNK2A1,TAOK3,CMPK1,STK4,GALK2,NRP2,PACSIN1,FASTK,WNK1,PLK1,IKBKB,PNKP,HIPK2,ULK4,TYK2,PIP5K1A,GRK4,STK25,CIITA,TAOK2,UCKL1,ULK3,CCNK,ACVR1C,NME3,CDK9,RIPK1,RIPK3,CHKB,CSNK1G3,MAPK12,FGFR4,LTK,GRK5,UCK1,MINK1,CSNK1G1,PLK3,FGFRL1,TRIM24,STK36,MAP3K14,AD…
Brown	GO:MF	phosphotransferase activity, alcohol group as acceptor	GO:0016773	0.0024030035376490645	PDK4,OBSCN,NRBP2,ZAP70,IRAK2,CDC42BPG,HK1,PKM,TNK1,TRIB2,STK24,FAM20B,OXSR1,CLK2,INSR,FLT4,CDK10,GSK3B,DSTYK,CDK11A,CSNK2A2,PAK2,NPRL2,CSNK2A1,TAOK3,STK4,GALK2,NRP2,FASTK,WNK1,PLK1,IKBKB,PNKP,HIPK2,ULK4,TYK2,PIP5K1A,GRK4,STK25,CIITA,TAOK2,ULK3,CCNK,ACVR1C,CDK9,RIPK1,RIPK3,CHKB,CSNK1G3,MAPK12,FGFR4,LTK,GRK5,MINK1,CSNK1G1,PLK3,FGFRL1,TRIM24,STK36,MAP3K14,ADCK5,NADK2,MAP4K2,TTN,PIP4K2C,HIPK1,DYRK1A,…
Brown	GO:MF	hydrolase activity	GO:0016787	0.0025292453842979882	ARSD,PLCH2,ATL3,ENGASE,LMLN,PIGL,EXD3,USP43,ARF3,EIF4A1,FAHD2A,ARF6,ARL10,HSPA1L,ZMPSTE24,NEIL1,ARSB,PPP1CB,DDX39B,GGT7,PTP4A2,RAB21,PAFAH1B2,USP20,OTUD7A,EME2,USP6,HSPD1,PTPN18,FAN1,PLA2G6,RHOA,ERAP2,CAPN10,RAB5B,JMJD7-PLA2G4B,KRAS,PLCG1,PPP2CB,PGP,PAN2,EIF5B,INPP5E,NRAS,PCSK4,ATAD3B,KIF3B,DHX57,TUBB,DHX16,H6PD,DNASE1,UNC5CL,RHEBL1,IDUA,AGBL3,MOGS,ADA,NLRP1,CTSB,ANG,ABHD17A,LNPEP,SPPL2A,MYO19,MU…
Brown	GO:MF	transferase activity, transferring one-carbon groups	GO:0016741	0.0031544218388798832	HEMK1,TARBP1,TRMT5,THUMPD2,NSUN6,ICMT,PRDM15,SETD6,RBBP5,TRMU,PRMT7,METTL22,METTL9,TRMT1,METTL17,PRMT2,SMYD2,DNMT1,FTSJ1,WDR4,NOP2,METTL16,KMT2B,ASH2L,SETD7,TRMT1L,TRMT10A,SETD3,PRDM8,FAM98B,NSD1,RRNAD1
Brown	GO:MF	protein kinase activity	GO:0004672	0.006335159079723626	PDK4,OBSCN,NRBP2,ZAP70,IRAK2,CDC42BPG,TNK1,TRIB2,STK24,OXSR1,CLK2,INSR,FLT4,CDK10,GSK3B,DSTYK,CDK11A,CSNK2A2,PAK2,NPRL2,CSNK2A1,TAOK3,STK4,NRP2,FASTK,WNK1,PLK1,IKBKB,HIPK2,ULK4,TYK2,GRK4,STK25,CIITA,TAOK2,ULK3,CCNK,ACVR1C,CDK9,RIPK1,RIPK3,CSNK1G3,MAPK12,FGFR4,LTK,GRK5,MINK1,CSNK1G1,PLK3,FGFRL1,TRIM24,STK36,MAP3K14,ADCK5,MAP4K2,TTN,HIPK1,DYRK1A,SPEG,MAP3K10,MAPK11
Brown	GO:MF	pyrophosphatase activity	GO:0016462	0.010673798654700509	ATL3,ARF3,EIF4A1,ARF6,ARL10,HSPA1L,DDX39B,RAB21,HSPD1,RHOA,RAB5B,KRAS,EIF5B,NRAS,ATAD3B,KIF3B,DHX57,TUBB,DHX16,RHEBL1,NLRP1,MYO19,DHX37,DDX6,RAB6A,IFT27,SPG7,RHOT2,DCP2,KIFC2,DDX51,CCT4,ATAD3A,YME1L1,TRAP1,AFG3L2,MCM5,DDX56,DDX39A,DXO,RECQL5,RTEL1-TNFRSF6B,ARF4,PLPP5,SPAST,RAD50,SAR1A,RAB22A,ENTPD6,HBS1L,DDX47,CHTF18,RAB15,TBCC,GMPS,GNAL,RABL2A,DUT,DHX9,PEX6,DDX49,CCT8,ARL15,RECQL4,ERCC3,MTG1,BMS…
Brown	GO:MF	hydrolase activity, acting on acid anhydrides, in phosphorus-containing anhydrides	GO:0016818	0.012241653572249975	ATL3,ARF3,EIF4A1,ARF6,ARL10,HSPA1L,DDX39B,RAB21,HSPD1,RHOA,RAB5B,KRAS,EIF5B,NRAS,ATAD3B,KIF3B,DHX57,TUBB,DHX16,RHEBL1,NLRP1,MYO19,DHX37,DDX6,RAB6A,IFT27,SPG7,RHOT2,DCP2,KIFC2,DDX51,CCT4,ATAD3A,YME1L1,TRAP1,AFG3L2,MCM5,DDX56,DDX39A,DXO,RECQL5,RTEL1-TNFRSF6B,ARF4,PLPP5,SPAST,RAD50,SAR1A,RAB22A,ENTPD6,HBS1L,DDX47,CHTF18,RAB15,TBCC,GMPS,GNAL,RABL2A,DUT,DHX9,PEX6,DDX49,CCT8,ARL15,RECQL4,ERCC3,MTG1,BMS…
Brown	GO:MF	hydrolase activity, acting on acid anhydrides	GO:0016817	0.012241653572249975	ATL3,ARF3,EIF4A1,ARF6,ARL10,HSPA1L,DDX39B,RAB21,HSPD1,RHOA,RAB5B,KRAS,EIF5B,NRAS,ATAD3B,KIF3B,DHX57,TUBB,DHX16,RHEBL1,NLRP1,MYO19,DHX37,DDX6,RAB6A,IFT27,SPG7,RHOT2,DCP2,KIFC2,DDX51,CCT4,ATAD3A,YME1L1,TRAP1,AFG3L2,MCM5,DDX56,DDX39A,DXO,RECQL5,RTEL1-TNFRSF6B,ARF4,PLPP5,SPAST,RAD50,SAR1A,RAB22A,ENTPD6,HBS1L,DDX47,CHTF18,RAB15,TBCC,GMPS,GNAL,RABL2A,DUT,DHX9,PEX6,DDX49,CCT8,ARL15,RECQL4,ERCC3,MTG1,BMS…
Brown	GO:MF	ATP hydrolysis activity	GO:0016887	0.013934552962955845	EIF4A1,HSPA1L,DDX39B,HSPD1,ATAD3B,KIF3B,DHX57,DHX16,NLRP1,MYO19,DHX37,DDX6,SPG7,KIFC2,DDX51,CCT4,ATAD3A,YME1L1,TRAP1,AFG3L2,MCM5,DDX56,DDX39A,RECQL5,RTEL1-TNFRSF6B,SPAST,RAD50,DDX47,CHTF18,DHX9,PEX6,DDX49,CCT8,RECQL4,ERCC3,MOV10,DHX58,ABCA7
Brown	GO:MF	nucleoside-triphosphatase activity	GO:0017111	0.016591990991025457	ATL3,ARF3,EIF4A1,ARF6,ARL10,HSPA1L,DDX39B,RAB21,HSPD1,RHOA,RAB5B,KRAS,EIF5B,NRAS,ATAD3B,KIF3B,DHX57,TUBB,DHX16,RHEBL1,NLRP1,MYO19,DHX37,DDX6,RAB6A,IFT27,SPG7,RHOT2,KIFC2,DDX51,CCT4,ATAD3A,YME1L1,TRAP1,AFG3L2,MCM5,DDX56,DDX39A,RECQL5,RTEL1-TNFRSF6B,ARF4,SPAST,RAD50,SAR1A,RAB22A,ENTPD6,HBS1L,DDX47,CHTF18,RAB15,TBCC,GNAL,RABL2A,DHX9,PEX6,DDX49,CCT8,ARL15,RECQL4,ERCC3,MTG1,BMS1,MOV10,DHX58,ABCA7
Brown	GO:MF	protein serine/threonine kinase activity	GO:0004674	0.02795912606335753	OBSCN,NRBP2,IRAK2,CDC42BPG,STK24,OXSR1,CLK2,CDK10,GSK3B,DSTYK,CDK11A,CSNK2A2,PAK2,CSNK2A1,TAOK3,STK4,FASTK,WNK1,PLK1,IKBKB,HIPK2,ULK4,GRK4,STK25,TAOK2,ULK3,CCNK,ACVR1C,CDK9,RIPK1,RIPK3,CSNK1G3,MAPK12,GRK5,MINK1,CSNK1G1,PLK3,STK36,MAP3K14,ADCK5,MAP4K2,TTN,HIPK1,DYRK1A,SPEG,MAP3K10,MAPK11
Brown	GO:MF	N-methyltransferase activity	GO:0008170	0.03106747155978516	HEMK1,SETD6,RBBP5,PRMT7,METTL22,METTL9,TRMT1,PRMT2,SMYD2,METTL16,KMT2B,ASH2L,SETD7,TRMT1L,SETD3,NSD1,RRNAD1
Brown	GO:MF	catalytic activity, acting on DNA	GO:0140097	0.0387108097579077	NEIL1,FAN1,LIG1,DNASE1,POLD3,MUTYH,DCLRE1C,TOP3B,DNMT1,POLG,POLD1,POLE,POLG2,MCM5,MUS81,RECQL5,RAD9A,RTEL1-TNFRSF6B,RAD50,TERF2,CHTF18,MSH6,EXOG,DHX9,POLM,RECQL4,ERCC3,DNASE1L3,REXO2
Brown	GO:MF	3'-5' exonuclease activity	GO:0008408	0.04692783052106363	EXD3,PAN2,POLG,POLD1,POLE,RAD9A,RAD50,CNOT6,CNOT7,HAUS7,CNOT2,REXO2
Brown	GO:MF	tRNA methyltransferase activity	GO:0008175	0.04997584803502098	TARBP1,TRMT5,THUMPD2,NSUN6,TRMT1,FTSJ1,WDR4,TRMT1L,TRMT10A
Brown	GO:BP	cellular macromolecule metabolic process	GO:0044260	0.00711661	PDK4,DIP2A,OGT,TENT4A,ENGASE,OBSCN,HEMK1,PIGL,EXOSC8,PCGF3,USP43,TARBP1,PCOLCE,EIF4A1,NRBP2,TRIM17,TRMT5,SUPT7L,CETN2,BARD1,ZAP70,B4GALT1,IRAK2,CDC42BPG,YWHAZ,THUMPD2,ILF3,P4HA1,TBRG4,PGM3,KLHL3,NSUN6,UBA7,PKM,MDM2,FOXO3,ABCA2,EIF2B5,TNK1,ZMPSTE24,BRAP,NEIL1,TRIB2,PPP1CB,ICMT,ARRDC4,CD44,GGT7,PTP4A2,STK24,NEURL4,SPIRE1,FAM20B,NSMCE4A,USP20,CHP1,PHC1,OXSR1,FBXO4,CLK2,PIGG,OTUD7A,EME2,USP6,INSR,TOB…
Brown	GO:BP	organonitrogen compound metabolic process	GO:1901564	53336.2	PDK4,SULT1A2,RPP14,DIP2A,OGT,TENT4A,ENGASE,OBSCN,LMLN,HEMK1,PIGL,EXOSC8,PCGF3,USP43,ACCS,ODC1,PCOLCE,EIF4A1,TSPAN32,CLIC3,NRBP2,TRIM17,SUPT7L,BARD1,ZAP70,B4GALT1,IRAK2,CDC42BPG,YWHAZ,ILF3,P4HA1,HK1,PGM3,KLHL3,ENOSF1,UBA7,PKM,MDM2,FOXO3,ABCA2,EIF2B5,TNK1,ZMPSTE24,BRAP,NEIL1,TRIB2,PPP1CB,ICMT,ARRDC4,CD44,GGT7,PTP4A2,STK24,NEURL4,ORMDL1,FAM20B,USP20,BDH2,CHP1,PHC1,OXSR1,FBXO4,CLK2,PIGG,OTUD7A,USP6,I…
Brown	GO:BP	protein metabolic process	GO:0019538	64858.5	PDK4,DIP2A,OGT,TENT4A,ENGASE,OBSCN,LMLN,HEMK1,PIGL,EXOSC8,PCGF3,USP43,ODC1,PCOLCE,EIF4A1,TSPAN32,NRBP2,TRIM17,SUPT7L,BARD1,ZAP70,B4GALT1,IRAK2,CDC42BPG,YWHAZ,ILF3,P4HA1,PGM3,KLHL3,UBA7,PKM,MDM2,FOXO3,ABCA2,EIF2B5,TNK1,ZMPSTE24,BRAP,TRIB2,PPP1CB,ICMT,ARRDC4,CD44,GGT7,PTP4A2,STK24,NEURL4,FAM20B,USP20,CHP1,PHC1,OXSR1,FBXO4,CLK2,PIGG,OTUD7A,USP6,INSR,TOB1,HSPD1,HUS1,EIF4EBP2,ACO1,PTPN18,RC3H1,PLA2G6,…
Brown	GO:BP	cellular protein metabolic process	GO:0044267	389546	PDK4,DIP2A,OGT,TENT4A,ENGASE,OBSCN,HEMK1,PIGL,EXOSC8,PCGF3,USP43,PCOLCE,EIF4A1,NRBP2,TRIM17,SUPT7L,BARD1,ZAP70,B4GALT1,IRAK2,CDC42BPG,YWHAZ,ILF3,P4HA1,PGM3,KLHL3,UBA7,PKM,MDM2,FOXO3,ABCA2,EIF2B5,TNK1,ZMPSTE24,BRAP,TRIB2,PPP1CB,ICMT,ARRDC4,CD44,GGT7,PTP4A2,STK24,NEURL4,USP20,CHP1,PHC1,OXSR1,FBXO4,CLK2,PIGG,OTUD7A,USP6,INSR,TOB1,HSPD1,HUS1,EIF4EBP2,ACO1,PTPN18,RC3H1,PLA2G6,MOB1A,FLT4,RHOA,CDK10,POF…
Brown	GO:BP	organelle organization	GO:0006996	1.3731e+07	OGT,TENT4A,ATL3,OBSCN,TBC1D4,FBF1,PCGF3,ZMYM3,IQCB1,CFAP70,TSPAN32,CETN2,L3MBTL1,EVL,CDC42BPG,TUBGCP6,CREBZF,ARF6,YWHAZ,CCDC57,VPS33A,HSPA1L,MMGT1,HPS4,ZMPSTE24,TMEM170A,ARSB,CFAP410,SPIRE1,PLSCR3,VPS16,CHP1,FBXO4,EME2,INSR,HSPD1,HUS1,RC3H1,PLA2G6,RHOA,CAPN10,RAB5B,CDK10,RBBP5,BCORL1,RNF20,KRAS,CNTNAP1,WDR90,CALM1,SEH1L,PPP2CB,YWHAH,WASF2,PAN2,PABPC1L,RCCD1,ALS2CL,YWHAB,WRAP73,GSK3B,MTA1,ATAD3B,P…
Brown	GO:BP	catabolic process	GO:0009056	2.26672e+07	COLQ,SULT1A2,SOGA1,OGT,PLCH2,TENT4A,EXOSC8,ACAD11,USP43,ODC1,NRBP2,TRIM17,BARD1,HK1,TBRG4,KLHL3,VPS33A,ENOSF1,UBA7,PKM,MDM2,FOXO3,ABCA2,ZMPSTE24,NEIL1,TRIB2,ARSB,PPP1CB,CD44,GGT7,PAFAH1B2,VPS16,USP20,BDH2,FBXO4,OTUD7A,USP6,INSR,TOB1,RC3H1,PLA2G6,ERAP2,JMJD7-PLA2G4B,RNF20,HADHA,PLCG1,PPP2CB,YWHAH,UBE2H,ANAPC2,PAN2,INPP5E,GSK3B,MTA1,AZIN2,GID8,DNASE1,ZFYVE1,RDX,FBXO45,CSNK2A2,IDUA,DDIT4,ADA,GPR137B…
Brown	GO:BP	cellular response to DNA damage stimulus	GO:0006974	2.77022e+08	TENT4A,USP43,CETN2,BARD1,UBA7,MDM2,FOXO3,ZMPSTE24,NEIL1,DDX39B,CD44,CFAP410,SPIRE1,NSMCE4A,FBXO4,EME2,HUS1,FAN1,LIG1,RBBP5,MTA1,ZMAT3,FBXO45,DDIT4,RAD52,TAOK3,POLD3,MUTYH,MMS19,ACTR5,CENPX,DCLRE1C,PLK1,PPP1R10,DDB1,SMYD2,CTC1,PNKP,HIPK2,PAXX,POLG,SKIL,WDR4,POLD1,POLE,PIDD1,POLG2,MCM5,MUS81,RECQL5,RAD9A,RTEL1-TNFRSF6B,TAOK2,TONSL,CCNK,RAD50,CDK9,TERF2,NUDT16L1,PSME4,MAPK12,CDC5L,MSH6,TRIP12,NUCKS1…
Brown	GO:BP	macromolecule catabolic process	GO:0009057	9.87686e+07	OGT,TENT4A,EXOSC8,USP43,ODC1,BARD1,TBRG4,KLHL3,UBA7,MDM2,ABCA2,ZMPSTE24,TRIB2,PPP1CB,CD44,USP20,FBXO4,OTUD7A,USP6,TOB1,RC3H1,RNF20,PPP2CB,UBE2H,ANAPC2,PAN2,GSK3B,MTA1,AZIN2,GID8,DNASE1,RDX,FBXO45,CSNK2A2,IDUA,SMG7,CUL9,DNAJC3,TMEM259,ANAPC5,CTSB,TRIP4,ANG,CSNK2A1,ABHD17A,LNPEP,SGSM3,VPS35,OSBPL7,EDEM1,AUP1,FASTK,PLK1,AZIN1,TBL1XR1,DDB1,UBXN2A,DCP2,CSDE1,BNIP3,CTSF,HIPK2,TRIM3,FBXL6,HDAC6,YME1L1,C…
Brown	GO:BP	organic substance catabolic process	GO:1901575	1.58545e+08	COLQ,SULT1A2,OGT,PLCH2,TENT4A,EXOSC8,ACAD11,USP43,ODC1,BARD1,HK1,TBRG4,KLHL3,ENOSF1,UBA7,PKM,MDM2,ABCA2,ZMPSTE24,NEIL1,TRIB2,PPP1CB,CD44,GGT7,PAFAH1B2,USP20,BDH2,FBXO4,OTUD7A,USP6,INSR,TOB1,RC3H1,PLA2G6,ERAP2,JMJD7-PLA2G4B,RNF20,HADHA,PLCG1,PPP2CB,YWHAH,UBE2H,ANAPC2,PAN2,INPP5E,GSK3B,MTA1,AZIN2,GID8,DNASE1,RDX,FBXO45,CSNK2A2,IDUA,DDIT4,ADA,SMG7,CUL9,DNAJC3,THNSL2,TMEM259,ANAPC5,CTSB,TRIP4,ANG,CSN…
Brown	GO:BP	regulation of cellular process	GO:0050794	3.08907e+08	ZFP28,PDK4,COLQ,SOGA1,ATP1B3,DIP2A,OGT,PLCH2,TENT4A,ATL3,OBSCN,GRIK4,ZNF251,TBC1D4,LTB4R2,EXOSC8,ZNF83,ZNF276,PCGF3,TARBP1,ODC1,ZNF749,PCOLCE,SFSWAP,CCNL2,IQCB1,TSPAN32,CLIC3,NRBP2,SUPT7L,CETN2,KCNAB3,ARHGEF4,BARD1,ZAP70,STAU1,B4GALT1,L3MBTL1,IRAK2,SRSF2,EVL,CDC42BPG,CREBZF,MAPK8IP3,ARF6,YWHAZ,ILF3,KPNA6,TBRG4,CCDC57,ZNF514,ZNF76,PKM,PSD,HSPA1L,HPS4,TMC8,MDM2,ZNF426,FOXO3,ABCA2,EIF2B5,TNK1,ZMPSTE…
Brown	GO:BP	cellular response to stress	GO:0033554	4.35046e+08	PDK4,TENT4A,USP43,CETN2,BARD1,STAU1,MAPK8IP3,UBA7,HSPA1L,MDM2,FOXO3,EIF2B5,ZMPSTE24,NEIL1,DDX39B,CD44,STK24,CFAP410,SPIRE1,NSMCE4A,OXSR1,FBXO4,EME2,HSPD1,HUS1,FAN1,PLA2G6,RBPJ,FLT4,RHOA,LIG1,RBBP5,SEH1L,PPP2CB,GSK3B,MTA1,ITFG2,ERO1A,ZMAT3,UNC5CL,ZFYVE1,FBXO45,NR4A2,DDIT4,TRAF1,SERINC3,INSIG1,DNAJC3,NPRL2,TMEM259,DSC2,RAD52,AVPR1A,TAOK3,ASNS,DHFR,POLD3,MUTYH,MMS19,WDR59,ZNF277,ACTR5,EDEM1,AUP1,CEN…
Brown	GO:BP	cellular catabolic process	GO:0044248	5.24855e+07	COLQ,SOGA1,OGT,TENT4A,EXOSC8,ACAD11,USP43,NRBP2,TRIM17,TBRG4,KLHL3,VPS33A,ENOSF1,UBA7,MDM2,FOXO3,ABCA2,ZMPSTE24,NEIL1,TRIB2,ARSB,PPP1CB,GGT7,PAFAH1B2,VPS16,USP20,BDH2,FBXO4,OTUD7A,USP6,INSR,TOB1,RC3H1,PLA2G6,ERAP2,JMJD7-PLA2G4B,RNF20,HADHA,PLCG1,PPP2CB,UBE2H,ANAPC2,PAN2,GSK3B,MTA1,GID8,DNASE1,ZFYVE1,RDX,FBXO45,CSNK2A2,IDUA,ADA,GPR137B,SMG7,CUL9,DNAJC3,THNSL2,NPRL2,TMEM259,ANAPC5,CTSB,TRIP4,ANG,CS…
Brown	GO:BP	macromolecule modification	GO:0043412	5.69395e+08	PDK4,DIP2A,OGT,ENGASE,OBSCN,HEMK1,PIGL,PCGF3,USP43,TARBP1,NRBP2,TRIM17,TRMT5,SUPT7L,BARD1,ZAP70,B4GALT1,IRAK2,CDC42BPG,YWHAZ,THUMPD2,ILF3,P4HA1,PGM3,KLHL3,NSUN6,UBA7,MDM2,ABCA2,TNK1,ZMPSTE24,BRAP,NEIL1,TRIB2,PPP1CB,ICMT,ARRDC4,CD44,PTP4A2,STK24,NEURL4,USP20,CHP1,PHC1,OXSR1,FBXO4,CLK2,PIGG,OTUD7A,USP6,INSR,HUS1,PTPN18,RC3H1,PLA2G6,MOB1A,FLT4,RHOA,CDK10,POFUT2,SETD6,RBBP5,RNF20,KRAS,CALM1,PPP2CB,TR…
Brown	GO:BP	cellular macromolecule catabolic process	GO:0044265	9.90315e+08	OGT,TENT4A,EXOSC8,USP43,TBRG4,KLHL3,UBA7,MDM2,ABCA2,ZMPSTE24,TRIB2,USP20,FBXO4,OTUD7A,USP6,TOB1,RC3H1,RNF20,PPP2CB,UBE2H,ANAPC2,PAN2,GSK3B,MTA1,GID8,DNASE1,RDX,FBXO45,CSNK2A2,SMG7,CUL9,DNAJC3,TMEM259,ANAPC5,CTSB,TRIP4,ANG,CSNK2A1,VPS35,OSBPL7,EDEM1,AUP1,FASTK,PLK1,TBL1XR1,DDB1,UBXN2A,DCP2,CSDE1,BNIP3,CTSF,HIPK2,TRIM3,FBXL6,HDAC6,YME1L1,TNRC6B,THRAP3,FBXL4,MTPAP,KCTD2,MUS81,ZSWIM8,DXO,USP19,HNRNPU…
Brown	GO:BP	regulation of cellular macromolecule biosynthetic process	GO:2000112	0.0000010245950832036728	TENT4A,EXOSC8,ILF3,PKM,FOXO3,ABCA2,EIF2B5,ZMPSTE24,PPP1CB,CHP1,FBXO4,INSR,TOB1,EIF4EBP2,ACO1,RC3H1,RHOA,PAN2,EIF5B,INPP5E,GSK3B,POMT1,DPH1,PTCD3,SOAT1,DNAJC3,POLDIP3,ANG,DHFR,EIF2B4,DDX6,DCP2,CTC1,CSDE1,CCT4,PNKP,PPP1R3E,TRAP1,LSM14A,SH2B1,TNRC6B,PA2G4,POLG2,CDAN1,LSM14B,HNRNPU,PPP1R3F,TERF2,METTL16,HBS1L,TMED2,CHTF18,FGFR4,CNOT6,NUCKS1,LARP4B,PLEKHN1,TARBP2,DHX9,SMG5,GLE1,CCT8,UNK,POMT2,CNOT7,NE…
Brown	GO:BP	positive regulation of cellular process	GO:0048522	0.000007964233402028526	ATP1B3,DIP2A,OGT,TENT4A,ATL3,EXOSC8,ODC1,PCOLCE,SUPT7L,BARD1,ZAP70,STAU1,B4GALT1,EVL,MAPK8IP3,ARF6,YWHAZ,ILF3,KPNA6,TBRG4,CCDC57,ZNF76,PKM,HSPA1L,HPS4,MDM2,FOXO3,ABCA2,EIF2B5,TRIB2,ARSB,DDX39B,ARRDC4,CD44,RAB21,STK24,RORC,SPIRE1,PAFAH1B2,NSMCE4A,CHP1,ZNF711,OXSR1,FBXO4,MTCH2,PRDM15,INSR,TOB1,ELK3,HSPD1,RC3H1,PLA2G6,RBPJ,MOB1A,FLT4,RHOA,CAPN10,NKAP,CDK10,SSR1,POFUT2,TIAM1,RNF20,KRAS,PIEZO1,PLCG1,C…
Brown	GO:BP	regulation of cellular metabolic process	GO:0031323	0.00004871948277859699	ZFP28,PDK4,SOGA1,DIP2A,OGT,TENT4A,ZNF251,EXOSC8,ZNF83,ZNF276,PCGF3,TARBP1,ZNF749,PCOLCE,SFSWAP,CCNL2,NRBP2,SUPT7L,BARD1,L3MBTL1,IRAK2,SRSF2,CREBZF,ILF3,KPNA6,TBRG4,ZNF514,ZNF76,PKM,MDM2,ZNF426,FOXO3,ABCA2,EIF2B5,ZMPSTE24,NEIL1,TRIB2,PPP1CB,DDX39B,ARRDC4,CD44,RORC,ORMDL1,ZNF419,SPIRE1,PAFAH1B2,SMU1,CHP1,ZNF711,PHC1,FBXO4,PRDM15,CLK2,INSR,TOB1,ELK3,HSPD1,HUS1,EIF4EBP2,ACO1,RC3H1,PLA2G6,RBPJ,MOB1A,F…
Brown	GO:BP	protein modification process	GO:0036211	0.00004886291235712029	PDK4,DIP2A,OGT,ENGASE,OBSCN,HEMK1,PIGL,PCGF3,USP43,NRBP2,TRIM17,SUPT7L,BARD1,ZAP70,B4GALT1,IRAK2,CDC42BPG,YWHAZ,ILF3,P4HA1,PGM3,KLHL3,UBA7,MDM2,ABCA2,TNK1,ZMPSTE24,BRAP,TRIB2,PPP1CB,ICMT,ARRDC4,CD44,PTP4A2,STK24,NEURL4,USP20,CHP1,PHC1,OXSR1,FBXO4,CLK2,PIGG,OTUD7A,USP6,INSR,HUS1,PTPN18,RC3H1,PLA2G6,MOB1A,FLT4,RHOA,CDK10,POFUT2,SETD6,RBBP5,RNF20,KRAS,CALM1,PPP2CB,UBE2H,ANAPC2,PGP,SLC39A10,YWHAB,GSK…
Brown	GO:BP	cellular protein modification process	GO:0006464	0.00004886291235712029	PDK4,DIP2A,OGT,ENGASE,OBSCN,HEMK1,PIGL,PCGF3,USP43,NRBP2,TRIM17,SUPT7L,BARD1,ZAP70,B4GALT1,IRAK2,CDC42BPG,YWHAZ,ILF3,P4HA1,PGM3,KLHL3,UBA7,MDM2,ABCA2,TNK1,ZMPSTE24,BRAP,TRIB2,PPP1CB,ICMT,ARRDC4,CD44,PTP4A2,STK24,NEURL4,USP20,CHP1,PHC1,OXSR1,FBXO4,CLK2,PIGG,OTUD7A,USP6,INSR,HUS1,PTPN18,RC3H1,PLA2G6,MOB1A,FLT4,RHOA,CDK10,POFUT2,SETD6,RBBP5,RNF20,KRAS,CALM1,PPP2CB,UBE2H,ANAPC2,PGP,SLC39A10,YWHAB,GSK…
Brown	GO:BP	positive regulation of biological process	GO:0048518	0.00006767005172685131	ATP1B3,DIP2A,OGT,TENT4A,ATL3,EXOSC8,ODC1,PCOLCE,KCTD7,SUPT7L,BARD1,ZAP70,STAU1,B4GALT1,EVL,MAPK8IP3,ARF6,YWHAZ,ILF3,HK1,KPNA6,TBRG4,CCDC57,ZNF76,PKM,HSPA1L,HPS4,MDM2,FOXO3,ABCA2,EIF2B5,ZMPSTE24,TRIB2,ARSB,DDX39B,ARRDC4,CD44,RAB21,STK24,RORC,SPIRE1,PAFAH1B2,NSMCE4A,CHP1,ZNF711,OXSR1,FBXO4,MTCH2,PRDM15,INSR,TOB1,ELK3,HSPD1,RC3H1,PLA2G6,RBPJ,MOB1A,FLT4,RHOA,CAPN10,NKAP,CDK10,SSR1,POFUT2,TIAM1,RNF20,…
Brown	GO:BP	regulation of primary metabolic process	GO:0080090	0.00010033786089839107	ZFP28,PDK4,SOGA1,DIP2A,OGT,TENT4A,ZNF251,EXOSC8,ZNF83,ZNF276,PCGF3,TARBP1,ODC1,ZNF749,PCOLCE,SFSWAP,CCNL2,SUPT7L,BARD1,L3MBTL1,IRAK2,SRSF2,CREBZF,ILF3,KPNA6,TBRG4,ZNF514,ZNF76,PKM,MDM2,ZNF426,FOXO3,ABCA2,EIF2B5,ZMPSTE24,NEIL1,TRIB2,PPP1CB,DDX39B,ARRDC4,CD44,RORC,ORMDL1,ZNF419,SPIRE1,SMU1,CHP1,ZNF711,PHC1,FBXO4,PRDM15,CLK2,INSR,TOB1,ELK3,HSPD1,HUS1,EIF4EBP2,ACO1,RC3H1,PLA2G6,RBPJ,MOB1A,FLT4,RHOA,N…
Brown	GO:BP	DNA repair	GO:0006281	0.00010785991202903988	TENT4A,USP43,CETN2,BARD1,ZMPSTE24,NEIL1,SPIRE1,NSMCE4A,EME2,HUS1,FAN1,LIG1,MTA1,RAD52,TAOK3,POLD3,MUTYH,MMS19,ACTR5,CENPX,DCLRE1C,DDB1,PNKP,PAXX,POLG,POLD1,POLE,POLG2,MCM5,MUS81,RECQL5,RAD9A,RTEL1-TNFRSF6B,TONSL,RAD50,CDK9,TERF2,NUDT16L1,PSME4,CDC5L,MSH6,TRIP12,NUCKS1,INTS3,DHX9,CGAS,POLM,HDAC10,CEP164,RECQL4,FANCA,ERCC3,KAT7,INO80B,DDB2,HAUS7,PARP3,PTTG1,MRNIP
Brown	GO:BP	regulation of cellular amide metabolic process	GO:0034248	0.00010833316865790983	PDK4,TENT4A,EXOSC8,ILF3,PKM,FOXO3,ABCA2,EIF2B5,ORMDL1,TOB1,EIF4EBP2,ACO1,RC3H1,PLA2G6,RHOA,PAN2,EIF5B,INPP5E,DPH1,PTCD3,DNAJC3,POLDIP3,ANG,DHFR,EIF2B4,DDX6,DCP2,CSDE1,TMED10,TRAP1,LSM14A,TNRC6B,PA2G4,LSM14B,METTL16,HBS1L,TMED2,CNOT6,LARP4B,PLEKHN1,TARBP2,DHX9,CASP3,GLE1,UNK,CNOT7,MTG1,SELENOW,MOV10,AIRE,CNOT2,PPP1R15B,ABCA7
Brown	GO:BP	cellular biosynthetic process	GO:0044249	0.0001313160561535551	ZFP28,PDK4,SULT1A2,SOGA1,RPP14,DIP2A,OGT,TENT4A,ZNF251,PIGL,EXOSC8,ZNF83,ZNF276,PCGF3,USP43,TARBP1,ODC1,ZNF749,CCNL2,EIF4A1,TAF13,SUPT7L,B4GALT1,L3MBTL1,IRAK2,SRSF2,CREBZF,ILF3,KPNA6,PGM3,ZNF514,ZNF76,PKM,MDM2,ZNF426,FOXO3,ABCA2,EIF2B5,ZMPSTE24,PPP1CB,DDX39B,GGT7,RORC,ORMDL1,ZNF419,PLSCR3,FAM20B,BDH2,CHP1,ZNF711,PHC1,FBXO4,PRDM15,CLK2,PIGG,EME2,INSR,TOB1,ELK3,EIF4EBP2,ACO1,RC3H1,PLA2G6,RBPJ,RHOA,…
Brown	GO:BP	biological regulation	GO:0065007	0.0001840922439764466	ZFP28,PDK4,AGAP4,KRT17P8,COLQ,SOGA1,ATP1B3,DIP2A,OGT,PLCH2,TENT4A,ATL3,CCDC154,OBSCN,GRIK4,ZNF251,TBC1D4,LTB4R2,EXOSC8,ZNF83,ZNF276,PCGF3,TARBP1,ODC1,ZNF749,PCOLCE,SFSWAP,CCNL2,ZMYM3,IQCB1,TSPAN32,CLIC3,NRBP2,TRIM17,KCTD7,SUPT7L,CETN2,KCNAB3,ARHGEF4,BARD1,ZAP70,STAU1,B4GALT1,L3MBTL1,IRAK2,SGSM2,SRSF2,EVL,CDC42BPG,CREBZF,MAPK8IP3,ARF6,YWHAZ,ILF3,HK1,KPNA6,TBRG4,CCDC57,KLHL3,ZNF514,VPS33A,ZNF76,PKM…
Brown	GO:BP	regulation of nitrogen compound metabolic process	GO:0051171	0.00024803928761924453	ZFP28,PDK4,DIP2A,OGT,TENT4A,ZNF251,EXOSC8,ZNF83,ZNF276,PCGF3,TARBP1,ODC1,ZNF749,PCOLCE,SFSWAP,CCNL2,SUPT7L,BARD1,L3MBTL1,IRAK2,SRSF2,CREBZF,ILF3,KPNA6,TBRG4,ZNF514,ZNF76,PKM,MDM2,ZNF426,FOXO3,ABCA2,EIF2B5,ZMPSTE24,NEIL1,TRIB2,DDX39B,ARRDC4,CD44,RORC,ORMDL1,ZNF419,SPIRE1,SMU1,CHP1,ZNF711,PHC1,FBXO4,PRDM15,CLK2,INSR,TOB1,ELK3,HSPD1,HUS1,EIF4EBP2,ACO1,RC3H1,PLA2G6,RBPJ,MOB1A,FLT4,RHOA,NKAP,MED18,SET…
Brown	GO:BP	organonitrogen compound catabolic process	GO:1901565	0.0005661038590343226	OGT,USP43,ODC1,BARD1,KLHL3,ENOSF1,UBA7,MDM2,ABCA2,ZMPSTE24,NEIL1,TRIB2,CD44,GGT7,USP20,FBXO4,OTUD7A,USP6,RC3H1,PLA2G6,ERAP2,RNF20,PPP2CB,UBE2H,ANAPC2,GSK3B,MTA1,AZIN2,GID8,RDX,FBXO45,CSNK2A2,IDUA,ADA,CUL9,DNAJC3,THNSL2,TMEM259,ANAPC5,CTSB,TRIP4,CSNK2A1,ABHD17A,LNPEP,SGSM3,SLC44A1,VPS35,OSBPL7,EDEM1,AUP1,PLK1,AZIN1,TBL1XR1,DDB1,UBXN2A,ACE,BNIP3,CTSF,GOT1,HIPK2,MCCC1,TRIM3,FBXL6,HDAC6,ADA2,YME1L1,C…
Brown	GO:BP	biosynthetic process	GO:0009058	0.0005849653657115095	ZFP28,PDK4,SULT1A2,SOGA1,RPP14,DIP2A,OGT,TENT4A,ZNF251,PIGL,EXOSC8,ZNF83,ZNF276,PCGF3,USP43,TARBP1,ACCS,ODC1,ZNF749,CCNL2,EIF4A1,TAF13,SUPT7L,B4GALT1,L3MBTL1,IRAK2,SRSF2,CREBZF,ILF3,KPNA6,PGM3,ZNF514,ZNF76,PKM,MDM2,ZNF426,FOXO3,ABCA2,EIF2B5,ZMPSTE24,PPP1CB,DDX39B,GGT7,RORC,ORMDL1,ZNF419,PLSCR3,FAM20B,BDH2,CHP1,ZNF711,PHC1,FBXO4,PRDM15,CLK2,PIGG,EME2,INSR,TOB1,ELK3,EIF4EBP2,ACO1,RC3H1,PLA2G6,RBPJ,…
Brown	GO:BP	organic substance biosynthetic process	GO:1901576	0.000592324656727614	ZFP28,PDK4,SULT1A2,SOGA1,RPP14,DIP2A,OGT,TENT4A,ZNF251,PIGL,EXOSC8,ZNF83,ZNF276,PCGF3,USP43,TARBP1,ODC1,ZNF749,CCNL2,EIF4A1,TAF13,SUPT7L,B4GALT1,L3MBTL1,IRAK2,SRSF2,CREBZF,ILF3,KPNA6,PGM3,ZNF514,ZNF76,PKM,MDM2,ZNF426,FOXO3,ABCA2,EIF2B5,ZMPSTE24,PPP1CB,DDX39B,GGT7,RORC,ORMDL1,ZNF419,PLSCR3,FAM20B,BDH2,CHP1,ZNF711,PHC1,FBXO4,PRDM15,CLK2,PIGG,EME2,INSR,TOB1,ELK3,EIF4EBP2,ACO1,RC3H1,PLA2G6,RBPJ,RHOA,…
Brown	GO:BP	cellular protein catabolic process	GO:0044257	0.0007199167343054742	OGT,USP43,KLHL3,UBA7,MDM2,ABCA2,ZMPSTE24,TRIB2,USP20,FBXO4,OTUD7A,USP6,RC3H1,RNF20,PPP2CB,UBE2H,ANAPC2,GSK3B,MTA1,GID8,RDX,FBXO45,CSNK2A2,CUL9,DNAJC3,TMEM259,ANAPC5,CTSB,TRIP4,CSNK2A1,VPS35,OSBPL7,EDEM1,AUP1,PLK1,TBL1XR1,DDB1,UBXN2A,BNIP3,CTSF,HIPK2,TRIM3,FBXL6,HDAC6,YME1L1,FBXL4,KCTD2,ZSWIM8,USP19,DDI2,WNT10B,RIPK1,PSMD11,PSME4,RNF41,PLAA,TRIP12,PLK3,DVL1,DNAJB9,PSMD12,USP35,SUFU,TCIRG1,WNT1,BAG…
Brown	GO:BP	DNA metabolic process	GO:0006259	0.0009070406523911181	TENT4A,HEMK1,USP43,CETN2,BARD1,ZMPSTE24,NEIL1,SPIRE1,NSMCE4A,FBXO4,EME2,HSPD1,HUS1,FAN1,LIG1,MTA1,PRMT7,DNASE1,RAD52,TAOK3,POLD3,MUTYH,MMS19,ACTR5,CENPX,DCLRE1C,PPP1R10,DDB1,DCP2,CTC1,CCT4,PNKP,TOP3B,DNMT1,PAXX,POLG,TELO2,POLD1,POLE,SH2B1,POLG2,MCM5,MUS81,RECQL5,RAD9A,RTEL1-TNFRSF6B,TONSL,RAD50,HNRNPU,CDK9,TERF2,NUDT16L1,PSME4,CDC5L,CHTF18,MSH6,FGFR4,HELLS,TRIP12,EXOG,NUCKS1,INTS3,TSN,DHX9,SMG5,C…
Brown	GO:BP	regulation of biological process	GO:0050789	0.0009624960853951035	ZFP28,PDK4,KRT17P8,COLQ,SOGA1,ATP1B3,DIP2A,OGT,PLCH2,TENT4A,ATL3,OBSCN,GRIK4,ZNF251,TBC1D4,LTB4R2,EXOSC8,ZNF83,ZNF276,PCGF3,TARBP1,ODC1,ZNF749,PCOLCE,SFSWAP,CCNL2,ZMYM3,IQCB1,TSPAN32,CLIC3,NRBP2,TRIM17,KCTD7,SUPT7L,CETN2,KCNAB3,ARHGEF4,BARD1,ZAP70,STAU1,B4GALT1,L3MBTL1,IRAK2,SRSF2,EVL,CDC42BPG,CREBZF,MAPK8IP3,ARF6,YWHAZ,ILF3,HK1,KPNA6,TBRG4,CCDC57,ZNF514,VPS33A,ZNF76,PKM,PSD,HSPA1L,HPS4,TMC8,MDM2…
Brown	GO:BP	cellular nitrogen compound biosynthetic process	GO:0044271	0.0010109202409447008	ZFP28,PDK4,SULT1A2,RPP14,DIP2A,OGT,TENT4A,ZNF251,EXOSC8,ZNF83,ZNF276,PCGF3,USP43,TARBP1,ODC1,ZNF749,CCNL2,EIF4A1,TAF13,SUPT7L,L3MBTL1,IRAK2,SRSF2,CREBZF,ILF3,KPNA6,PGM3,ZNF514,ZNF76,PKM,MDM2,ZNF426,FOXO3,ABCA2,EIF2B5,ZMPSTE24,DDX39B,GGT7,RORC,ORMDL1,ZNF419,BDH2,CHP1,ZNF711,PHC1,FBXO4,PRDM15,INSR,TOB1,ELK3,EIF4EBP2,ACO1,RC3H1,PLA2G6,RBPJ,RHOA,NKAP,MED18,LIG1,SETD6,RNF20,TAF1C,ZNF652,PPP2CB,YWHAH,R…
Brown	GO:BP	regulation of translation	GO:0006417	0.0010284970736354536	TENT4A,EXOSC8,ILF3,PKM,FOXO3,EIF2B5,TOB1,EIF4EBP2,ACO1,RC3H1,RHOA,PAN2,EIF5B,INPP5E,DPH1,PTCD3,DNAJC3,POLDIP3,ANG,DHFR,EIF2B4,DDX6,DCP2,CSDE1,TRAP1,LSM14A,TNRC6B,PA2G4,LSM14B,METTL16,HBS1L,TMED2,CNOT6,LARP4B,PLEKHN1,TARBP2,DHX9,GLE1,UNK,CNOT7,MTG1,SELENOW,MOV10,AIRE,CNOT2,PPP1R15B
Brown	GO:BP	protein catabolic process	GO:0030163	0.001064286120187915	OGT,USP43,ODC1,BARD1,KLHL3,UBA7,MDM2,ABCA2,ZMPSTE24,TRIB2,USP20,FBXO4,OTUD7A,USP6,RC3H1,RNF20,PPP2CB,UBE2H,ANAPC2,GSK3B,MTA1,AZIN2,GID8,RDX,FBXO45,CSNK2A2,CUL9,DNAJC3,TMEM259,ANAPC5,CTSB,TRIP4,CSNK2A1,ABHD17A,LNPEP,SGSM3,VPS35,OSBPL7,EDEM1,AUP1,PLK1,AZIN1,TBL1XR1,DDB1,UBXN2A,BNIP3,CTSF,HIPK2,TRIM3,FBXL6,HDAC6,YME1L1,FBXL4,KCTD2,ZSWIM8,USP19,DDI2,WNT10B,RIPK1,PSMD11,PSME4,RNF41,PLAA,TRIP12,PLK3,TR…
Brown	GO:BP	cellular macromolecule biosynthetic process	GO:0034645	0.0011005771024453863	OGT,TENT4A,PIGL,EXOSC8,USP43,EIF4A1,B4GALT1,ILF3,PGM3,PKM,FOXO3,ABCA2,EIF2B5,ZMPSTE24,PPP1CB,GGT7,FAM20B,CHP1,FBXO4,PIGG,EME2,INSR,TOB1,EIF4EBP2,ACO1,RC3H1,RHOA,LIG1,POFUT2,RPL17,PAN2,EIF5B,INPP5E,GSK3B,POMT1,B4GALT7,MAGT1,DPH1,PTCD3,MOGS,NFIA,SOAT1,DNAJC3,B3GALT2,FKRP,POLDIP3,TRIP4,ANG,DHFR,EIF2B4,POLD3,DDX6,METTL17,CENPX,GLCE,PIGH,DCP2,CTC1,CSDE1,AARS2,CCT4,PNKP,PIGO,MRPL41,ATG16L1,B3GNT5,PPP1R…
Brown	GO:BP	regulation of cellular component organization	GO:0051128	0.001576028577731933	COLQ,ATL3,TBC1D4,L3MBTL1,EVL,ARF6,YWHAZ,TMC8,ABCA2,ZMPSTE24,ARSB,CD44,RAB21,STK24,SPIRE1,PLSCR3,FBXO4,INSR,PLA2G6,RHOA,RAB5B,CDK10,TIAM1,PIEZO1,CALM1,YWHAH,WASF2,ANAPC2,PAN2,YWHAB,WRAP73,GSK3B,NDRG3,PDLIM5,CAPZB,CDK11A,TUBB,RDX,KAT2A,CSNK2A2,TMOD3,CUL9,PAK2,NPRL2,CARMIL2,SYNGAP1,MPP7,PPP1R35,ANAPC5,AVPR1A,CSNK2A1,JADE1,ABHD17A,MYO19,VPS35,RASGRP2,NRP2,LRRC24,PACSIN1,AHI1,DVL2,ARFIP2,VDAC2,CDC73,M…
Brown	GO:BP	protein localization	GO:0008104	0.002651018257075336	COLQ,ATP1B3,OBSCN,TBC1D4,SFT2D2,ARF3,TSPAN32,TRIM17,DNAJC14,SUPT7L,CETN2,BARD1,SGSM2,MAPK8IP3,ARF6,YWHAZ,VPS52,HK1,KPNA6,VPS33A,HSPA1L,MMGT1,HPS4,MDM2,ABCA2,GOLGA2P5,NXF1,AFTPH,ICMT,ARRDC4,RAB21,CCDC14,SPIRE1,VPS16,CHP1,FBXO4,MTCH2,USP6,HSPD1,PLA2G6,AP1S3,CAPN10,RAB5B,SSR1,CNTNAP1,CALM1,SEH1L,YWHAH,INPP5E,KPNA4,YWHAB,WRAP73,GSK3B,KIF3B,ZMAT3,RDX,SYS1,CSNK2A2,AFDN,GPR137B,SLC16A1,EPB41,COPG2,INSIG…
Brown	GO:BP	regulation of molecular function	GO:0065009	0.0030701030478240115	AGAP4,ATP1B3,OBSCN,TBC1D4,LTB4R2,PCOLCE,CCNL2,KCTD7,ARHGEF4,IRAK2,SGSM2,CREBZF,PSD,HPS4,TMC8,ABCA2,EIF2B5,ZMPSTE24,NEIL1,TRIB2,ARRDC4,CD44,CHP1,OXSR1,USP6,INSR,HSPD1,PLA2G6,MOB1A,FLT4,RHOA,GRM2,SETD6,TIAM1,CALM1,PPP2CB,YWHAH,SLC39A10,CNIH3,ALS2CL,YWHAB,GSK3B,DSTYK,PRMT7,KLRK1,AZIN2,SLC37A4,GPRC5B,RHEBL1,RDX,NR4A2,AFDN,TRAF1,GPR137B,NLRP1,EPB41,PAK2,DNAJC3,TOR1AIP2,NPRL2,ARHGEF1,SYNGAP1,PPP1R35,CT…
Brown	GO:BP	macromolecule biosynthetic process	GO:0009059	0.003375023057543177	ZFP28,OGT,TENT4A,ZNF251,PIGL,EXOSC8,ZNF83,ZNF276,PCGF3,USP43,TARBP1,ZNF749,CCNL2,EIF4A1,TAF13,SUPT7L,B4GALT1,L3MBTL1,IRAK2,SRSF2,CREBZF,ILF3,KPNA6,PGM3,ZNF514,ZNF76,PKM,MDM2,ZNF426,FOXO3,ABCA2,EIF2B5,ZMPSTE24,PPP1CB,DDX39B,GGT7,RORC,ORMDL1,ZNF419,FAM20B,CHP1,ZNF711,PHC1,FBXO4,PRDM15,PIGG,EME2,INSR,TOB1,ELK3,EIF4EBP2,ACO1,RC3H1,PLA2G6,RBPJ,RHOA,NKAP,MED18,LIG1,POFUT2,SETD6,RNF20,TAF1C,ZNF652,PPP2C…
Brown	GO:BP	regulation of cellular biosynthetic process	GO:0031326	0.0038065191672784185	ZFP28,PDK4,SOGA1,OGT,TENT4A,ZNF251,EXOSC8,ZNF83,ZNF276,PCGF3,TARBP1,ZNF749,CCNL2,SUPT7L,L3MBTL1,IRAK2,SRSF2,CREBZF,ILF3,KPNA6,ZNF514,ZNF76,PKM,MDM2,ZNF426,FOXO3,ABCA2,EIF2B5,ZMPSTE24,PPP1CB,DDX39B,RORC,ORMDL1,ZNF419,CHP1,ZNF711,PHC1,FBXO4,PRDM15,CLK2,INSR,TOB1,ELK3,EIF4EBP2,ACO1,RC3H1,PLA2G6,RBPJ,RHOA,NKAP,MED18,SETD6,RNF20,ZNF652,PPP2CB,YWHAH,ZNF558,ZNF862,PGP,PAN2,EIF5B,INPP5E,GSK3B,ZNF471,MTA1…
Brown	GO:BP	regulation of protein metabolic process	GO:0051246	0.003925557886482807	DIP2A,OGT,TENT4A,EXOSC8,ODC1,PCOLCE,BARD1,ILF3,PKM,MDM2,FOXO3,ABCA2,EIF2B5,ZMPSTE24,TRIB2,ARRDC4,CD44,CHP1,FBXO4,INSR,TOB1,HSPD1,HUS1,EIF4EBP2,ACO1,RC3H1,PLA2G6,MOB1A,FLT4,RHOA,RNF20,KRAS,CALM1,PAN2,EIF5B,INPP5E,SLC39A10,YWHAB,GSK3B,MTA1,POMT1,DPH1,AZIN2,PTCD3,GPRC5B,RDX,KAT2A,CSNK2A2,DDIT4,GLG1,NLRP1,SOAT1,PAK2,DNAJC3,TMEM259,POLDIP3,ANG,CSNK2A1,TAOK3,SGSM3,DHFR,EIF2B4,SYAP1,VPS35,DDX6,STK4,OSBP…
Brown	GO:BP	intracellular signal transduction	GO:0035556	0.004439291876959905	OGT,PLCH2,OBSCN,NRBP2,ARHGEF4,ZAP70,IRAK2,CDC42BPG,MAPK8IP3,ARF6,YWHAZ,PSD,MDM2,FOXO3,ZMPSTE24,BRAP,PPP1CB,DDX39B,CD44,RAB21,STK24,CHP1,OXSR1,FBXO4,PRDM15,OTUD7A,EME2,INSR,HUS1,EIF4EBP2,RC3H1,PLA2G6,MOB1A,FLT4,RHOA,GRM2,CDK10,TIAM1,KRAS,PLCG1,CALM1,SEH1L,PPP2CB,WASF2,INPP5E,NRAS,GSK3B,ITFG2,ERO1A,DSTYK,ITPR3,TMEM38A,UNC5CL,GPRC5B,RHEBL1,RDX,DDIT4,ADA,TRAF1,SERINC3,GPR137B,AHR,PAK2,NPRL2,ARHGEF1,P…
Brown	GO:BP	non-membrane-bounded organelle assembly	GO:0140694	0.004446563079138039	OBSCN,CETN2,TUBGCP6,CCDC57,RC3H1,RHOA,PAN2,WRAP73,KIF3B,TUBB,ZFYVE1,KAT2A,TMOD3,PPP1R35,CENPT,DHX37,DDX6,AUP1,CENPX,MAPRE1,G3BP2,PLK1,KIFC2,MTERF4,CSDE1,HAUS5,LSM14A,AAAS,HNRNPU,NOP2,WDR62,CNOT6,NCOR1,PRRC2C,ATXN2L,CCDC78,TTN,CNOT7,SPAG5,CAPN3,HAUS7,CNOT2,HAUS2
Brown	GO:BP	phosphorus metabolic process	GO:0006793	0.005645150557868298	PDK4,SULT1A2,RPP14,DIP2A,OGT,PLCH2,OBSCN,PIGL,NRBP2,BARD1,ZAP70,IRAK2,CDC42BPG,YWHAZ,ILF3,HK1,PGM3,PKM,ABCA2,TNK1,ZMPSTE24,NEIL1,TRIB2,PPP1CB,CD44,PTP4A2,STK24,PLSCR3,FAM20B,CHP1,OXSR1,CLK2,PIGG,INSR,HUS1,PTPN18,PLA2G6,MOB1A,FLT4,RHOA,CDK10,JMJD7-PLA2G4B,HADHA,KRAS,PLCG1,CALM1,PPP2CB,PGP,ISYNA1,INPP5E,SLC39A10,YWHAB,GSK3B,DSTYK,CDK11A,H6PD,GPRC5B,CSNK2A2,DDIT4,ADA,SERINC3,SMG7,PAK2,DNAJC3,THNSL2,…
Brown	GO:BP	proteolysis involved in cellular protein catabolic process	GO:0051603	0.0056796109268127505	OGT,USP43,KLHL3,UBA7,MDM2,ZMPSTE24,TRIB2,USP20,FBXO4,OTUD7A,USP6,RC3H1,RNF20,PPP2CB,UBE2H,ANAPC2,GSK3B,MTA1,GID8,FBXO45,CSNK2A2,CUL9,DNAJC3,TMEM259,ANAPC5,CTSB,TRIP4,CSNK2A1,OSBPL7,EDEM1,AUP1,PLK1,TBL1XR1,DDB1,UBXN2A,CTSF,HIPK2,TRIM3,FBXL6,HDAC6,YME1L1,FBXL4,KCTD2,ZSWIM8,USP19,DDI2,WNT10B,PSMD11,PSME4,RNF41,PLAA,TRIP12,PLK3,DVL1,DNAJB9,PSMD12,USP35,SUFU,WNT1,BAG5,RLIM,GET4,FBXW11,SPSB2,KCTD17,WDR…
Brown	GO:BP	regulation of biosynthetic process	GO:0009889	0.006494065898365023	ZFP28,PDK4,SOGA1,OGT,TENT4A,ZNF251,EXOSC8,ZNF83,ZNF276,PCGF3,TARBP1,ZNF749,CCNL2,SUPT7L,L3MBTL1,IRAK2,SRSF2,CREBZF,ILF3,KPNA6,ZNF514,ZNF76,PKM,MDM2,ZNF426,FOXO3,ABCA2,EIF2B5,ZMPSTE24,PPP1CB,DDX39B,RORC,ORMDL1,ZNF419,CHP1,ZNF711,PHC1,FBXO4,PRDM15,CLK2,INSR,TOB1,ELK3,EIF4EBP2,ACO1,RC3H1,PLA2G6,RBPJ,RHOA,NKAP,MED18,SETD6,RNF20,ZNF652,PPP2CB,YWHAH,ZNF558,ZNF862,PGP,PAN2,EIF5B,INPP5E,GSK3B,ZNF471,MTA1…
Brown	GO:BP	transport along microtubule	GO:0010970	0.006790705502313182	MAPK8IP3,RAB21,KIF3B,COPG2,RAB6A,IFT27,SPG7,RHOT2,CALY,HDAC6,PAFAH1B1,IFT140,BICDL1,SPAST,BLOC1S6,HNRNPU,TERF2,CEP131,TRAF3IP1,TTC30B,FBXW11,NEFH,TRIM46,IFT74
Brown	GO:BP	phosphate-containing compound metabolic process	GO:0006796	0.007509073956209432	PDK4,SULT1A2,RPP14,DIP2A,OGT,PLCH2,OBSCN,PIGL,NRBP2,BARD1,ZAP70,IRAK2,CDC42BPG,YWHAZ,ILF3,HK1,PGM3,PKM,ABCA2,TNK1,ZMPSTE24,NEIL1,TRIB2,PPP1CB,CD44,PTP4A2,STK24,PLSCR3,FAM20B,CHP1,OXSR1,CLK2,PIGG,INSR,HUS1,PTPN18,PLA2G6,MOB1A,FLT4,RHOA,CDK10,JMJD7-PLA2G4B,HADHA,KRAS,PLCG1,CALM1,PPP2CB,PGP,ISYNA1,INPP5E,SLC39A10,YWHAB,GSK3B,DSTYK,CDK11A,H6PD,GPRC5B,CSNK2A2,DDIT4,ADA,SERINC3,SMG7,PAK2,DNAJC3,THNSL2,…
Brown	GO:BP	regulation of cellular response to stress	GO:0080135	0.008209853804261116	MAPK8IP3,MDM2,FOXO3,ZMPSTE24,DDX39B,CD44,STK24,SPIRE1,NSMCE4A,FBXO4,FLT4,GSK3B,UNC5CL,TRAF1,SERINC3,INSIG1,TMEM259,RAD52,TAOK3,DHFR,MMS19,ZNF277,PPP1R10,SMYD2,PNKP,HIPK2,ARL6IP5,SASH1,HDAC6,SKIL,TRAP1,PAFAH1B1,ULK4,STK25,RECQL5,RAD9A,RTEL1-TNFRSF6B,TAOK2,RSL1D1,USP19,CDK9,TERF2,NUDT16L1,RIPK1,TMED2,TRIP12,MINK1,NCOR1,DNAJB9,DHX9,CGAS,WNT1,MAP4K2,BAG5,HDAC10,DYRK1A,KAT7,MAP3K10,PARP3,PPP1R15B,FBLN…
Brown	GO:BP	regulation of cellular protein metabolic process	GO:0032268	0.008732105725832233	DIP2A,OGT,TENT4A,EXOSC8,PCOLCE,ILF3,PKM,MDM2,FOXO3,ABCA2,EIF2B5,ZMPSTE24,TRIB2,ARRDC4,CD44,CHP1,FBXO4,INSR,TOB1,HSPD1,HUS1,EIF4EBP2,ACO1,RC3H1,PLA2G6,MOB1A,FLT4,RHOA,RNF20,KRAS,CALM1,PAN2,EIF5B,INPP5E,SLC39A10,YWHAB,GSK3B,MTA1,POMT1,DPH1,PTCD3,GPRC5B,RDX,KAT2A,CSNK2A2,DDIT4,GLG1,NLRP1,PAK2,DNAJC3,TMEM259,POLDIP3,ANG,CSNK2A1,TAOK3,DHFR,EIF2B4,SYAP1,VPS35,DDX6,STK4,OSBPL7,SERPINB9,DVL2,CENPX,C6ORF8…
Brown	GO:BP	establishment of localization	GO:0051234	0.010041610419887196	COLQ,ATP1B3,ABCA10,GRIK4,TBC1D4,SFT2D2,ARF3,SLC7A6,CLIC3,NRBP2,KCTD7,DNAJC14,CETN2,KCNAB3,BARD1,TMC6,SGSM2,MAPK8IP3,ARF6,YWHAZ,VPS52,HK1,KPNA6,SLC17A9,KLHL3,VPS33A,HSPA1L,MMGT1,HPS4,TMC8,MDM2,SLC35E1,ABCA2,ZMPSTE24,GOLGA2P5,NXF1,AFTPH,ARSB,DDX39B,ICMT,ARRDC4,RAB21,SPIRE1,SCNN1D,PLSCR3,VPS16,USP20,CHP1,OXSR1,USP6,INSR,HSPD1,ACO1,PLA2G6,RHOA,AP1S3,GRM2,CAPN10,RAB5B,SSR1,POFUT2,PIEZO1,PLCG1,CALM1,SE…
Brown	GO:BP	negative regulation of cellular process	GO:0048523	0.010411783691705378	PDK4,SOGA1,OGT,TENT4A,TBC1D4,EXOSC8,ZNF749,SFSWAP,IQCB1,TSPAN32,NRBP2,BARD1,B4GALT1,L3MBTL1,SRSF2,EVL,CREBZF,MAPK8IP3,ARF6,YWHAZ,ILF3,TMC8,MDM2,FOXO3,ABCA2,ZMPSTE24,BRAP,NEIL1,TRIB2,DDX39B,CD44,STK24,RORC,ORMDL1,CHP1,PHC1,OXSR1,FBXO4,PRDM15,CLK2,OTUD7A,EME2,TOB1,ELK3,HSPD1,HUS1,EIF4EBP2,PTPN18,RC3H1,PLA2G6,RBPJ,FLT4,RHOA,NKAP,CDK10,RNF20,KRAS,PLCG1,CALM1,PPP2CB,YWHAH,WASF2,ZNF558,PGP,PAN2,INPP5E,…
Brown	GO:BP	peptide metabolic process	GO:0006518	0.010820545150214321	TENT4A,EXOSC8,EIF4A1,CLIC3,ILF3,PKM,FOXO3,ABCA2,EIF2B5,GGT7,BDH2,TOB1,EIF4EBP2,ACO1,RC3H1,RHOA,ERAP2,RPL17,PAN2,EIF5B,INPP5E,PCSK4,ERO1A,DPH1,PTCD3,DNAJC3,POLDIP3,TRIP4,ANG,LNPEP,DHFR,EIF2B4,DDX6,METTL17,DCP2,ACE,CSDE1,AARS2,ARL6IP5,MRPL41,TMED10,FTSJ1,TRAP1,THOP1,LSM14A,TNRC6B,PA2G4,LSM14B,CARS2,PTGES2,METTL16,HBS1L,TMED2,CNOT6,EIF1AD,LARP4B,RPS17,PLEKHN1,TARBP2,DHX9,CASP3,PGLYRP2,GLE1,MRPL52,UN…
Brown	GO:BP	cytoskeleton-dependent intracellular transport	GO:0030705	0.011926306485601453	MAPK8IP3,RAB21,KIF3B,TUBB,COPG2,MYO19,RAB6A,IFT27,SPG7,RHOT2,CALY,HDAC6,PAFAH1B1,IFT140,BICDL1,SPAST,BLOC1S6,HNRNPU,TERF2,CEP131,HOOK3,TRAF3IP1,TTC30B,FBXW11,NEFH,TRIM46,IFT74
Brown	GO:BP	transport	GO:0006810	0.012830524828819294	ATP1B3,ABCA10,GRIK4,TBC1D4,SFT2D2,ARF3,SLC7A6,CLIC3,NRBP2,KCTD7,DNAJC14,CETN2,KCNAB3,BARD1,TMC6,SGSM2,MAPK8IP3,ARF6,YWHAZ,VPS52,KPNA6,SLC17A9,KLHL3,VPS33A,HSPA1L,MMGT1,HPS4,TMC8,SLC35E1,ABCA2,ZMPSTE24,GOLGA2P5,NXF1,AFTPH,ARSB,DDX39B,ICMT,ARRDC4,RAB21,SPIRE1,SCNN1D,PLSCR3,VPS16,USP20,CHP1,OXSR1,USP6,INSR,HSPD1,ACO1,PLA2G6,RHOA,AP1S3,GRM2,CAPN10,RAB5B,SSR1,POFUT2,PIEZO1,PLCG1,CALM1,SEH1L,YWHAH,WASF…
Brown	GO:BP	macromolecule localization	GO:0033036	0.01333239460915096	COLQ,ATP1B3,ABCA10,OBSCN,TBC1D4,SFT2D2,ARF3,TSPAN32,TRIM17,DNAJC14,SUPT7L,CETN2,BARD1,SGSM2,MAPK8IP3,ARF6,YWHAZ,VPS52,HK1,KPNA6,VPS33A,HSPA1L,MMGT1,HPS4,MDM2,ABCA2,GOLGA2P5,NXF1,AFTPH,DDX39B,ICMT,ARRDC4,RAB21,CCDC14,SPIRE1,PLSCR3,VPS16,CHP1,FBXO4,MTCH2,USP6,HSPD1,PLA2G6,AP1S3,CAPN10,RAB5B,SSR1,CNTNAP1,CALM1,SEH1L,YWHAH,INPP5E,GLTP,KPNA4,YWHAB,WRAP73,GSK3B,KIF3B,ZMAT3,ZFYVE1,SRSF7,RDX,SYS1,CSNK2A2…
Brown	GO:BP	proteolysis	GO:0006508	0.01499515641334388	OGT,LMLN,USP43,PCOLCE,KLHL3,UBA7,MDM2,ABCA2,ZMPSTE24,TRIB2,CD44,GGT7,USP20,FBXO4,OTUD7A,USP6,HSPD1,RC3H1,RHOA,ERAP2,CAPN10,RNF20,PPP2CB,UBE2H,ANAPC2,PCSK4,GSK3B,MTA1,ERO1A,GID8,UNC5CL,FBXO45,KAT2A,CSNK2A2,AGBL3,GLG1,NLRP1,CUL9,PAK2,DNAJC3,FKRP,TMEM259,ANAPC5,CTSB,TRIP4,CSNK2A1,LNPEP,SPPL2A,PREP,OSBPL7,EDEM1,SERPINB9,AUP1,SPG7,IST1,PLK1,TBL1XR1,DDB1,TYSND1,UBXN2A,ACE,PDIA3,CTSF,HIPK2,ARL6IP5,TRIM3…
Brown	GO:BP	localization	GO:0051179	0.016511631652111638	COLQ,ATP1B3,ABCA10,OBSCN,GRIK4,TBC1D4,LTB4R2,SFT2D2,ARF3,SLC7A6,TSPAN32,CLIC3,NRBP2,TRIM17,KCTD7,DNAJC14,SUPT7L,CETN2,KCNAB3,BARD1,ZAP70,TMC6,B4GALT1,SGSM2,EVL,MAPK8IP3,ARF6,YWHAZ,VPS52,HK1,KPNA6,SLC17A9,KLHL3,VPS33A,HSPA1L,MMGT1,HPS4,TMC8,MDM2,SLC35E1,FOXO3,ABCA2,ZMPSTE24,GOLGA2P5,NXF1,AFTPH,ARSB,DDX39B,ICMT,ARRDC4,CD44,RAB21,STK24,CCDC14,SPIRE1,SCNN1D,PLSCR3,VPS16,USP20,CHP1,OXSR1,FBXO4,MTCH2,U…
Brown	GO:BP	response to stress	GO:0006950	0.01677217240100333	PDK4,TENT4A,LTB4R2,USP43,TSPAN32,TRIM17,CETN2,BARD1,ZAP70,STAU1,B4GALT1,IRAK2,MAPK8IP3,ILF3,HK1,KPNA6,UBA7,HSPA1L,HPS4,MDM2,FOXO3,EIF2B5,TNK1,ZMPSTE24,NEIL1,DDX39B,CD44,GGT7,STK24,CFAP410,SPIRE1,NSMCE4A,OXSR1,FBXO4,EME2,ELK3,HSPD1,HUS1,FAN1,PLA2G6,RBPJ,FLT4,RHOA,LIG1,SETD6,RBBP5,PLCG1,SEH1L,PPP2CB,GSK3B,MTA1,ITFG2,GNLY,ERO1A,KLRK1,TUBB,LY75,ZMAT3,DNASE1,UNC5CL,ZFYVE1,GPRC5B,FBXO45,NR4A2,DDIT4,ADI…
Brown	GO:BP	regulation of macromolecule biosynthetic process	GO:0010556	0.020472878225784502	ZFP28,OGT,TENT4A,ZNF251,EXOSC8,ZNF83,ZNF276,PCGF3,TARBP1,ZNF749,CCNL2,SUPT7L,L3MBTL1,IRAK2,SRSF2,CREBZF,ILF3,KPNA6,ZNF514,ZNF76,PKM,MDM2,ZNF426,FOXO3,ABCA2,EIF2B5,ZMPSTE24,PPP1CB,DDX39B,RORC,ORMDL1,ZNF419,CHP1,ZNF711,PHC1,FBXO4,PRDM15,INSR,TOB1,ELK3,EIF4EBP2,ACO1,RC3H1,PLA2G6,RBPJ,RHOA,NKAP,MED18,SETD6,RNF20,ZNF652,PPP2CB,YWHAH,ZNF558,ZNF862,PAN2,EIF5B,INPP5E,GSK3B,ZNF471,MTA1,POMT1,DPH1,GMEB1,CD…
Brown	GO:BP	nucleotide-excision repair	GO:0006289	0.021111135097797103	CETN2,HUS1,FAN1,RAD52,POLD3,MMS19,DDB1,PNKP,POLD1,POLE,ERCC3,KAT7,DDB2
Brown	GO:BP	establishment of protein localization	GO:0045184	0.02143528834911162	COLQ,TBC1D4,SFT2D2,ARF3,DNAJC14,CETN2,BARD1,SGSM2,MAPK8IP3,ARF6,YWHAZ,VPS52,HK1,KPNA6,VPS33A,HSPA1L,MMGT1,HPS4,MDM2,GOLGA2P5,NXF1,AFTPH,ICMT,ARRDC4,RAB21,SPIRE1,VPS16,CHP1,USP6,HSPD1,PLA2G6,AP1S3,CAPN10,RAB5B,SSR1,CALM1,SEH1L,YWHAH,KPNA4,YWHAB,GSK3B,KIF3B,ZMAT3,RDX,SYS1,CSNK2A2,AFDN,SLC16A1,COPG2,INSIG1,ANG,TXNIP,SGSM3,VPS35,RNF31,DDX6,RAB6A,STK4,EXOC7,RPH3A,EXOC6B,EDEM1,AUP1,IFT27,SMAD2,ARFIP2,A…
Brown	GO:BP	methylation	GO:0032259	0.021668579801351968	OGT,HEMK1,TARBP1,TRMT5,THUMPD2,NSUN6,ZMPSTE24,ICMT,PRDM15,SETD6,RBBP5,RNF20,TRMU,PRMT7,METTL22,METTL9,TRMT1,METTL17,RAB6A,PRMT2,SMYD2,DNMT1,FTSJ1,WDR4,WDR6,NOP2,METTL16,RTF1,HELLS,KMT2B,ASH2L,PHF19,SETD7,TRMT1L,TRMT10A,SETD3,PRDM8,FAM98B,SUPT6H,NSD1,RRNAD1
Brown	GO:BP	programmed cell death	GO:0012501	0.031123139283153894	PDK4,OGT,NRBP2,BARD1,B4GALT1,MAPK8IP3,ARF6,YWHAZ,PKM,TMC8,MDM2,FOXO3,EIF2B5,ZMPSTE24,CD44,STK24,RORC,PLSCR3,MTCH2,HSPD1,PLA2G6,FLT4,RHOA,CAPN10,KRAS,PLCG1,PPP2CB,YWHAH,SLC39A10,YWHAB,GSK3B,ERO1A,DSTYK,CDK11A,ZMAT3,DNASE1,TNFRSF25,NR4A2,CSNK2A2,DDIT4,ADA,TRAF1,SERINC3,NLRP1,AHR,PAK2,DNAJC3,PLAGL2,SYNGAP1,CTSB,TXNIP,CSNK2A1,ASNS,JADE1,PNMA3,VPS35,STK4,SERPINB9,AHI1,FASTK,VDAC2,CDC73,SPG7,RHOT2,PLK1…
Brown	GO:BP	macromolecule methylation	GO:0043414	0.04132486550715908	OGT,HEMK1,TARBP1,TRMT5,THUMPD2,NSUN6,ZMPSTE24,ICMT,SETD6,RBBP5,RNF20,PRMT7,METTL22,TRMT1,RAB6A,PRMT2,SMYD2,DNMT1,FTSJ1,WDR4,WDR6,NOP2,METTL16,RTF1,HELLS,KMT2B,ASH2L,PHF19,SETD7,TRMT1L,TRMT10A,SETD3,FAM98B,SUPT6H,NSD1,RRNAD1
Brown	GO:BP	negative regulation of cellular metabolic process	GO:0031324	0.04849556244898841	SOGA1,OGT,TENT4A,EXOSC8,ZNF749,SFSWAP,NRBP2,BARD1,L3MBTL1,SRSF2,CREBZF,ILF3,MDM2,FOXO3,ABCA2,ZMPSTE24,NEIL1,TRIB2,CD44,RORC,ORMDL1,CHP1,PHC1,CLK2,TOB1,ELK3,EIF4EBP2,RC3H1,RBPJ,RHOA,NKAP,RNF20,CALM1,ZNF558,PGP,PAN2,INPP5E,YWHAB,GSK3B,MTA1,ZNF555,SRSF7,NR4A2,CSNK2A2,DDIT4,GLG1,GATAD2B,ZNF202,AHR,INSIG1,PAK2,DNAJC3,NPRL2,ZNF266,ZNF557,PPP1R35,ANG,TXNIP,CSNK2A1,CC2D1B,BHLHE40,DHFR,VPS35,DDX6,POU2F1,S…
Brown	GO:CC	cytoplasm	GO:0005737	2.5557e-14	PDK4,ARSD,SULT1A2,ATP1B3,RPP14,DIP2A,OGT,GIMAP5,PLCH2,TENT4A,ATL3,ARGLU1,TRAF3IP3,CCDC154,ENGASE,OBSCN,LMLN,HEMK1,TBC1D4,PIGL,EXOSC8,ACAD11,FBF1,ODC1,ARF3,IQCB1,CFAP70,EIF4A1,CLIC3,NRBP2,TRIM17,TRMT5,DNHD1,KCTD7,DNAJC14,PHYKPL,CETN2,KCNAB3,ARHGEF4,BARD1,ZAP70,TMC6,STAU1,CKAP4,B4GALT1,IRAK2,SGSM2,SRSF2,EVL,CDC42BPG,TUBGCP6,CREBZF,MAPK8IP3,ARF6,YWHAZ,ILF3,P4HA1,VPS52,HK1,KPNA6,TBRG4,CCDC57,SLC17A9,…
Brown	GO:CC	nucleoplasm	GO:0005654	0.235165	OGT,TENT4A,ARGLU1,FNBP4,OBSCN,LTB4R2,EXOSC8,PCGF3,USP43,CCNL2,ZMYM3,IQCB1,CLIC3,TAF13,SUPT7L,CETN2,BARD1,CPSF2,CKAP4,L3MBTL1,SRSF2,CREBZF,YWHAZ,ILF3,KPNA6,UBA7,HSPA1L,LRCH4,MDM2,FOXO3,BRAP,KHDC4,NEIL1,NXF1,AFTPH,PPP1CB,DDX39B,STK24,RORC,SUGP2,SPIRE1,FAM20B,SMU1,NSMCE4A,PHC1,PRDM15,CLK2,ELK3,HUS1,PTPN18,FAN1,RBPJ,MOB1A,FLT4,NKAP,FCF1,LIG1,SETD6,RBBP5,BCORL1,DCTN5,RNF20,TAF1C,WIPF2,ANAPC2,INPP5E,WD…
Brown	GO:CC	cytosol	GO:0005829	127309	SULT1A2,OGT,ARGLU1,ENGASE,OBSCN,LMLN,TBC1D4,EXOSC8,FBF1,ODC1,IQCB1,EIF4A1,KCTD7,CETN2,ARHGEF4,ZAP70,STAU1,CKAP4,IRAK2,SRSF2,EVL,CDC42BPG,TUBGCP6,ARF6,YWHAZ,VPS52,HK1,PGM3,KLHL3,NSUN6,SFI1,UBA7,PKM,HSPA1L,HPS4,MDM2,FOXO3,EIF2B5,BRAP,NEIL1,NXF1,AFTPH,PPP1CB,CD44,PTP4A2,RAB21,STK24,CFAP410,SPIRE1,PLSCR3,PAFAH1B2,USP20,BDH2,OXSR1,FBXO4,OTUD7A,HSPD1,HUS1,ACO1,PTPN18,FAN1,CDV3,PLA2G6,MOB1A,FLT4,RHOA,AP…
Brown	GO:CC	intracellular anatomical structure	GO:0005622	1.84647e+08	ZFP28,PDK4,AGAP4,ARSD,SULT1A2,ATP1B3,RPP14,DIP2A,OGT,GIMAP5,ABCA10,PLCH2,TENT4A,ATL3,ARGLU1,TRAF3IP3,CCDC154,ENGASE,FNBP4,OBSCN,LMLN,INTS6L,ZNF251,HEMK1,TBC1D4,LTB4R2,PIGL,EXOSC8,ZNF83,ACAD11,FBF1,ZNF276,PCGF3,USP43,TARBP1,ODC1,ZNF749,ARF3,SFSWAP,CCNL2,ZMYM3,IQCB1,CFAP70,SLC7A6,EIF4A1,CLIC3,NRBP2,TRIM17,TAF13,TRMT5,DNHD1,KCTD7,DNAJC14,SUPT7L,LENG8,PHYKPL,CETN2,KCNAB3,ARHGEF4,BARD1,ZAP70,CPSF2,TMC…
Brown	GO:CC	intracellular organelle lumen	GO:0070013	1.01459e+09	PDK4,ARSD,RPP14,OGT,TENT4A,ARGLU1,FNBP4,OBSCN,LTB4R2,EXOSC8,PCGF3,USP43,CCNL2,ZMYM3,IQCB1,EIF4A1,CLIC3,TAF13,TRMT5,SUPT7L,PHYKPL,CETN2,BARD1,CPSF2,CKAP4,L3MBTL1,SRSF2,CREBZF,YWHAZ,ILF3,P4HA1,KPNA6,TBRG4,UBA7,PKM,HSPA1L,LRCH4,MDM2,FOXO3,BRAP,KHDC4,NEIL1,NXF1,AFTPH,ARSB,PPP1CB,DDX39B,STK24,RORC,SUGP2,SPIRE1,FAM20B,COL5A3,PAFAH1B2,SMU1,NSMCE4A,PHC1,PRDM15,CLK2,INSR,ELK3,HSPD1,HUS1,PTPN18,FAN1,RBPJ,M…
Brown	GO:CC	organelle lumen	GO:0043233	1.03839e+08	PDK4,ARSD,RPP14,OGT,TENT4A,ARGLU1,FNBP4,OBSCN,LTB4R2,EXOSC8,PCGF3,USP43,CCNL2,ZMYM3,IQCB1,EIF4A1,CLIC3,TAF13,TRMT5,SUPT7L,PHYKPL,CETN2,BARD1,CPSF2,CKAP4,L3MBTL1,SRSF2,CREBZF,YWHAZ,ILF3,P4HA1,KPNA6,TBRG4,UBA7,PKM,HSPA1L,LRCH4,MDM2,FOXO3,BRAP,KHDC4,NEIL1,NXF1,AFTPH,ARSB,PPP1CB,DDX39B,STK24,RORC,SUGP2,SPIRE1,FAM20B,COL5A3,PAFAH1B2,SMU1,NSMCE4A,PHC1,PRDM15,CLK2,INSR,ELK3,HSPD1,HUS1,PTPN18,FAN1,RBPJ,M…
Brown	GO:CC	membrane-enclosed lumen	GO:0031974	1.03839e+08	PDK4,ARSD,RPP14,OGT,TENT4A,ARGLU1,FNBP4,OBSCN,LTB4R2,EXOSC8,PCGF3,USP43,CCNL2,ZMYM3,IQCB1,EIF4A1,CLIC3,TAF13,TRMT5,SUPT7L,PHYKPL,CETN2,BARD1,CPSF2,CKAP4,L3MBTL1,SRSF2,CREBZF,YWHAZ,ILF3,P4HA1,KPNA6,TBRG4,UBA7,PKM,HSPA1L,LRCH4,MDM2,FOXO3,BRAP,KHDC4,NEIL1,NXF1,AFTPH,ARSB,PPP1CB,DDX39B,STK24,RORC,SUGP2,SPIRE1,FAM20B,COL5A3,PAFAH1B2,SMU1,NSMCE4A,PHC1,PRDM15,CLK2,INSR,ELK3,HSPD1,HUS1,PTPN18,FAN1,RBPJ,M…
Brown	GO:CC	mitochondrion	GO:0005739	6.33133e+08	PDK4,RPP14,DIP2A,OGT,ARGLU1,TRAF3IP3,HEMK1,ACAD11,TRMT5,PHYKPL,CREBZF,YWHAZ,ILF3,P4HA1,HK1,TBRG4,ENOSF1,PKM,STARD7,HSPA1L,FOXO3,ARSB,CFAP410,SPIRE1,PLSCR3,MTCH2,ELK3,HSPD1,ACO1,PLA2G6,CAPN10,LIG1,HADHA,KRAS,CALM1,YWHAH,TRMU,SLC25A35,YWHAB,GSK3B,ATAD3B,AZIN2,H6PD,PTCD3,ZFYVE1,DDIT4,IMMT,MYCBP,MRPS25,MRPL38,METTL9,SLC25A25,TXNIP,DHFR,COX15,SLC44A1,MYO19,VPS35,MUTYH,C1ORF43,METTL17,FASTK,VDAC2,SPG7,…
Brown	GO:CC	organelle membrane	GO:0031090	0.0000025102557654210743	OGT,GIMAP5,TENT4A,ATL3,TRAF3IP3,PIGL,ACAD11,ARF3,DNAJC14,TMC6,CKAP4,B4GALT1,IRAK2,MAPK8IP3,ARF6,VPS52,HK1,SLC17A9,VPS33A,STARD7,PSD,MMGT1,HPS4,TMC8,MDM2,FOXO3,ABCA2,ZMPSTE24,BRAP,TMEM170A,AFTPH,ICMT,CD44,RAB21,STK24,ORMDL1,SPIRE1,PLSCR3,FAM20B,VPS16,CHP1,MTCH2,PIGG,INSR,HSPD1,TAPBPL,RHOA,ERAP2,AP1S3,RAB5B,RDH11,SSR1,POFUT2,DCTN5,HADHA,KRAS,PIEZO1,CALM1,SEH1L,SLC25A35,INPP5E,CNIH3,KPNA4,NRAS,PCSK4…
Brown	GO:CC	nuclear body	GO:0016604	0.000003137828618878866	FNBP4,OBSCN,CCNL2,CLIC3,BARD1,CKAP4,SRSF2,LRCH4,MDM2,NXF1,DDX39B,RORC,SUGP2,SMU1,NSMCE4A,PRDM15,CLK2,RBM19,FAM193B,PRPF4,SRSF7,NR4A2,AFDN,GATAD2B,ZNF202,EPB41,DCAF7,PAPOLG,POLDIP3,TRIP4,CENPT,JADE1,ABHD17A,BHLHE40,RBM27,STK4,TEPSIN,DVL2,BRD1,PPP1R10,RNF2,CRNKL1,SF3A1,HIPK2,THOC6,SDCBP2,ZFHX3,ADD1,YME1L1,SKIL,TELO2,THRAP3,FBXL4,ELF4,PIP5K1A,DDX39A,CIITA,EAF1,TONSL,AFF2,HNRNPU,ZNF300,CDK9,TERF2,PSM…
Brown	GO:CC	nuclear lumen	GO:0031981	0.000006098995460067432	RPP14,OGT,TENT4A,ARGLU1,FNBP4,OBSCN,LTB4R2,EXOSC8,PCGF3,USP43,CCNL2,ZMYM3,IQCB1,EIF4A1,CLIC3,TAF13,SUPT7L,CETN2,BARD1,CPSF2,CKAP4,L3MBTL1,SRSF2,CREBZF,YWHAZ,ILF3,KPNA6,UBA7,HSPA1L,LRCH4,MDM2,FOXO3,BRAP,KHDC4,NEIL1,NXF1,AFTPH,PPP1CB,DDX39B,STK24,RORC,SUGP2,SPIRE1,FAM20B,PAFAH1B2,SMU1,NSMCE4A,PHC1,PRDM15,CLK2,INSR,ELK3,HUS1,PTPN18,FAN1,RBPJ,MOB1A,FLT4,NKAP,FCF1,LIG1,SETD6,RBBP5,BCORL1,DCTN5,RNF20,T…
Brown	GO:CC	envelope	GO:0031975	0.000007551233602389536	OGT,TENT4A,TRAF3IP3,ACAD11,CETN2,TMC6,HK1,STARD7,TMC8,FOXO3,ZMPSTE24,BRAP,TMEM170A,NXF1,SPIRE1,PLSCR3,MTCH2,INSR,HSPD1,DCTN5,HADHA,KRAS,CALM1,SEH1L,SLC25A35,KPNA4,MTA1,ATAD3B,TUBB,ITPR3,TMEM120B,TMEM38A,DNASE1,PTCD3,IMMT,MRPS25,TOR1AIP2,MRPL38,TEX2,SLC25A25,TXNIP,CC2D1B,COX15,SLC44A1,MYO19,DHX37,TEPSIN,VDAC2,SPG7,IST1,RHOT2,BRI3BP,LRRC59,ABCB8,BNIP3,GRPEL2,MRPL41,ATAD3A,YME1L1,NPIPA1,TRAP1,MUL1,T…
Brown	GO:CC	organelle envelope	GO:0031967	0.000007551233602389536	OGT,TENT4A,TRAF3IP3,ACAD11,CETN2,TMC6,HK1,STARD7,TMC8,FOXO3,ZMPSTE24,BRAP,TMEM170A,NXF1,SPIRE1,PLSCR3,MTCH2,INSR,HSPD1,DCTN5,HADHA,KRAS,CALM1,SEH1L,SLC25A35,KPNA4,MTA1,ATAD3B,TUBB,ITPR3,TMEM120B,TMEM38A,DNASE1,PTCD3,IMMT,MRPS25,TOR1AIP2,MRPL38,TEX2,SLC25A25,TXNIP,CC2D1B,COX15,SLC44A1,MYO19,DHX37,TEPSIN,VDAC2,SPG7,IST1,RHOT2,BRI3BP,LRRC59,ABCB8,BNIP3,GRPEL2,MRPL41,ATAD3A,YME1L1,NPIPA1,TRAP1,MUL1,T…
Brown	GO:CC	catalytic complex	GO:1902494	0.00003258863329650748	OGT,EXOSC8,PCGF3,CFAP70,TAF13,DNHD1,SUPT7L,BARD1,P4HA1,KLHL3,BRAP,PPP1CB,ORMDL1,PAFAH1B2,NSMCE4A,PHC1,FBXO4,EME2,INSR,RBBP5,RNF20,CALM1,PPP2CB,DNAH10,ANAPC2,MTA1,MAGT1,GID8,GTF2A1,FBXO45,KAT2A,GATAD2B,CUL9,DCAF7,ANAPC5,CSNK2A1,JADE1,KLHL24,POLD3,RNF31,MMS19,ACTR5,GTF2E1,AUP1,CDC73,SPG7,BRD1,PPP1R10,PPP3R1,PIGH,TBL1XR1,IKBKB,DDB1,RNF2,CRNKL1,POLRMT,SF3A1,DPF2,MCCC1,FBXL6,HDAC6,PPP1R3E,POLG,WDR4,PO…
Brown	GO:CC	microtubule organizing center	GO:0005815	0.0000696107228379865	FBF1,IQCB1,CFAP70,CETN2,CDC42BPG,TUBGCP6,CCDC57,SFI1,ABCA2,NEIL1,NEURL4,CFAP410,CCDC14,USP20,PLA2G6,CDK10,DCTN5,WDR90,CALM1,WRAP73,GSK3B,KIF3B,ACTR1B,KAT2A,SLC16A1,TTLL11,PPP1R35,TRIP4,JADE1,MMS19,EXOC7,IFT27,AHI1,MAPRE1,IST1,PLK1,KIFC2,CCT4,DPF2,HAUS5,PAFAH1B1,CCDC170,AAAS,IFT140,BICDL1,SPAST,HNRNPU,SNAP29,RASSF7,CEP131,WDR62,HOOK3,TRAF3IP1,PLK3,AGBL2,TTC30B,DHX9,NLRC5,NAA40,TBCD,EFHC1,TXNDC9,GL…
Brown	GO:CC	membrane-bounded organelle	GO:0043227	0.0001024082477991983	ZFP28,PDK4,AGAP4,ARSD,SOGA1,ATP1B3,RPP14,DIP2A,OGT,GIMAP5,ABCA10,TENT4A,ATL3,ARGLU1,TRAF3IP3,CCDC154,FNBP4,OBSCN,INTS6L,ZNF251,HEMK1,TBC1D4,LTB4R2,PIGL,EXOSC8,ZNF83,ACAD11,FBF1,ZNF276,PCGF3,USP43,TARBP1,SFT2D2,ZNF749,PCOLCE,ARF3,SFSWAP,CCNL2,ZMYM3,IQCB1,CFAP70,SLC7A6,EIF4A1,CLIC3,TAF13,TRMT5,DNHD1,DNAJC14,SUPT7L,LENG8,PHYKPL,CETN2,BARD1,CPSF2,TMC6,STAU1,CKAP4,B4GALT1,L3MBTL1,IRAK2,SGSM2,SRSF2,CRE…
Brown	GO:CC	intracellular membrane-bounded organelle	GO:0043231	0.00012438362264707056	ZFP28,PDK4,AGAP4,ARSD,ATP1B3,RPP14,DIP2A,OGT,GIMAP5,ABCA10,TENT4A,ATL3,ARGLU1,TRAF3IP3,CCDC154,FNBP4,OBSCN,INTS6L,ZNF251,HEMK1,LTB4R2,PIGL,EXOSC8,ZNF83,ACAD11,ZNF276,PCGF3,USP43,TARBP1,ZNF749,ARF3,SFSWAP,CCNL2,ZMYM3,IQCB1,SLC7A6,EIF4A1,CLIC3,TAF13,TRMT5,DNAJC14,SUPT7L,LENG8,PHYKPL,CETN2,BARD1,CPSF2,TMC6,STAU1,CKAP4,B4GALT1,L3MBTL1,IRAK2,SGSM2,SRSF2,CREBZF,MAPK8IP3,ARF6,YWHAZ,ILF3,P4HA1,VPS52,HK1,…
Brown	GO:CC	intracellular protein-containing complex	GO:0140535	0.00020067955020496248	OGT,PCGF3,TAF13,SUPT7L,BARD1,KLHL3,BRAP,PHC1,FBXO4,TOB1,RNF20,PPP2CB,ANAPC2,GID8,GTF2A1,FBXO45,KAT2A,CSNK2A2,AHR,CUL9,DCAF7,ANAPC5,CSNK2A1,JADE1,KLHL24,POLD3,RNF31,MMS19,GTF2E1,AUP1,CDC73,BRD1,DCLRE1C,PPP3R1,DDB1,RNF2,POLRMT,FBXL6,PAXX,POLG,TELO2,POLD1,POLE,DR1,POLG2,FBXL4,KCTD2,ZSWIM8,PHF20,CRCP,RECQL5,POLR2H,PPP3CB,NAA50,OTULIN,RTF1,PSMD11,PSME4,TRAPPC2L,RING1,CNOT6,PSMD12,LZTR1,FBXW11,CNOT7,TA…
Brown	GO:CC	transferase complex	GO:1990234	0.00040442069430390154	OGT,PCGF3,TAF13,SUPT7L,BARD1,KLHL3,BRAP,ORMDL1,NSMCE4A,PHC1,FBXO4,INSR,RBBP5,RNF20,ANAPC2,MAGT1,GID8,GTF2A1,FBXO45,KAT2A,CUL9,DCAF7,ANAPC5,JADE1,KLHL24,POLD3,RNF31,MMS19,GTF2E1,AUP1,CDC73,BRD1,PIGH,IKBKB,DDB1,RNF2,POLRMT,FBXL6,POLG,WDR4,POLD1,POLE,DR1,POLG2,FBXL4,KCTD2,ZSWIM8,PHF20,CRCP,RECQL5,POLR2H,CCNK,ACVR1C,NAA50,CDK9,OTULIN,RTF1,RING1,CCNI2,KMT2B,WDR77,ASH2L,PHF19,LZTR1,PIGP,CCNT1,FBXW11,TA…
Brown	GO:CC	nuclear speck	GO:0016607	0.001570900963933663	FNBP4,CCNL2,BARD1,CKAP4,SRSF2,NXF1,DDX39B,SMU1,CLK2,RBM19,FAM193B,PRPF4,SRSF7,NR4A2,AFDN,GATAD2B,POLDIP3,JADE1,ABHD17A,RBM27,TEPSIN,BRD1,CRNKL1,SF3A1,THOC6,SDCBP2,THRAP3,FBXL4,PIP5K1A,DDX39A,EAF1,AFF2,HNRNPU,PSME4,RING1,CDC5L,GRK5,TRIP12,NSRP1,ATXN2L,HIPK1,CNOT7,DYRK1A,MEF2C,ERBIN,HSF4
Brown	GO:CC	membrane	GO:0016020	0.0015761286710668516	ARSD,COLQ,ATP1B3,DIP2A,OGT,GIMAP5,C16ORF58,ABCA10,PLCH2,TENT4A,ATL3,TRAF3IP3,OBSCN,LMLN,GRIK4,LTB4R2,PIGL,ACAD11,PCGF3,SFT2D2,ARF3,SLC7A6,EIF4A1,TSPAN32,CLIC3,KCTD7,DNAJC14,KCNAB3,ARHGEF4,ZAP70,CPSF2,TMC6,STAU1,CKAP4,B4GALT1,L3MBTL1,IRAK2,EVL,TUBGCP6,MAPK8IP3,ARF6,ILF3,P4HA1,VPS52,HK1,KPNA6,SLC17A9,VPS33A,STARD7,PSD,HSPA1L,MMGT1,HPS4,TMC8,MDM2,SLC35E1,C1QTNF6,FOXO3,ABCA2,TNK1,ZMPSTE24,BRAP,TMEM17…
Brown	GO:CC	endomembrane system	GO:0012505	0.0018181213609246242	ARSD,GIMAP5,TENT4A,ATL3,TRAF3IP3,CCDC154,PIGL,ARF3,NRBP2,DNAJC14,CETN2,TMC6,STAU1,CKAP4,B4GALT1,IRAK2,MAPK8IP3,ARF6,P4HA1,VPS52,SLC17A9,VPS33A,PKM,PSD,MMGT1,HPS4,TMC8,SLC35E1,ABCA2,ZMPSTE24,BRAP,TMEM170A,NXF1,AFTPH,ARSB,ICMT,ARRDC4,CD44,PTP4A2,RAB21,STK24,ORMDL1,FAM20B,COL5A3,PAFAH1B2,VPS16,CHP1,PIGG,USP6,INSR,HSPD1,ACO1,TAPBPL,RHOA,ERAP2,AP1S3,RAB5B,RDH11,SSR1,POFUT2,DCTN5,KRAS,PIEZO1,CALM1,SEH1…
Brown	GO:CC	organelle	GO:0043226	0.0019716382822166888	ZFP28,PDK4,AGAP4,ARSD,SOGA1,ATP1B3,RPP14,DIP2A,OGT,GIMAP5,ABCA10,TENT4A,ATL3,ARGLU1,TRAF3IP3,CCDC154,FNBP4,OBSCN,LMLN,INTS6L,ZNF251,HEMK1,TBC1D4,LTB4R2,PIGL,EXOSC8,ZNF83,ACAD11,FBF1,ZNF276,PCGF3,USP43,TARBP1,SFT2D2,ZNF749,PCOLCE,ARF3,SFSWAP,CCNL2,ZMYM3,IQCB1,CFAP70,SLC7A6,EIF4A1,CLIC3,TAF13,TRMT5,DNHD1,DNAJC14,SUPT7L,LENG8,PHYKPL,CETN2,BARD1,CPSF2,TMC6,STAU1,CKAP4,B4GALT1,L3MBTL1,IRAK2,SGSM2,SRSF…
Brown	GO:CC	intracellular organelle	GO:0043229	0.0030027743106188507	ZFP28,PDK4,AGAP4,ARSD,ATP1B3,RPP14,DIP2A,OGT,GIMAP5,ABCA10,TENT4A,ATL3,ARGLU1,TRAF3IP3,CCDC154,FNBP4,OBSCN,LMLN,INTS6L,ZNF251,HEMK1,LTB4R2,PIGL,EXOSC8,ZNF83,ACAD11,FBF1,ZNF276,PCGF3,USP43,TARBP1,ZNF749,ARF3,SFSWAP,CCNL2,ZMYM3,IQCB1,CFAP70,SLC7A6,EIF4A1,CLIC3,TAF13,TRMT5,DNHD1,DNAJC14,SUPT7L,LENG8,PHYKPL,CETN2,BARD1,CPSF2,TMC6,STAU1,CKAP4,B4GALT1,L3MBTL1,IRAK2,SGSM2,SRSF2,EVL,CDC42BPG,TUBGCP6,CREB…
Brown	GO:CC	mitochondrial envelope	GO:0005740	0.007345276918745378	OGT,TRAF3IP3,ACAD11,HK1,STARD7,FOXO3,SPIRE1,PLSCR3,MTCH2,HSPD1,HADHA,KRAS,CALM1,SLC25A35,ATAD3B,PTCD3,IMMT,MRPS25,MRPL38,SLC25A25,TXNIP,COX15,SLC44A1,MYO19,VDAC2,SPG7,RHOT2,BRI3BP,ABCB8,BNIP3,GRPEL2,MRPL41,ATAD3A,YME1L1,TRAP1,MUL1,THOP1,CYP2E1,AFG3L2,FBXL4,MIGA2,SLC25A22,NDUFA11,SLC25A28,GPAT2,RAB5IF,GABBR1,PMPCA,VAMP1,TAMM41,GNPAT,EXOG,PPOX,TAZ,SARM1,PLEKHN1,MRPL52,ACADVL,CPT2,CPT1B,MTCH1,COQ4,M…
Brown	GO:CC	mitochondrial membrane	GO:0031966	0.009347609827579881	OGT,TRAF3IP3,ACAD11,HK1,STARD7,FOXO3,SPIRE1,PLSCR3,MTCH2,HSPD1,HADHA,KRAS,CALM1,SLC25A35,ATAD3B,PTCD3,IMMT,MRPS25,MRPL38,SLC25A25,COX15,SLC44A1,MYO19,VDAC2,SPG7,RHOT2,BRI3BP,ABCB8,BNIP3,GRPEL2,MRPL41,ATAD3A,YME1L1,TRAP1,MUL1,CYP2E1,AFG3L2,MIGA2,SLC25A22,NDUFA11,SLC25A28,GPAT2,RAB5IF,GABBR1,PMPCA,VAMP1,TAMM41,GNPAT,EXOG,PPOX,TAZ,SARM1,PLEKHN1,MRPL52,ACADVL,CPT2,CPT1B,MTCH1,COQ4,MRPL46,NDUFA13,MRPL…
Brown	GO:CC	centriole	GO:0005814	0.013914594757586458	FBF1,IQCB1,CETN2,CCDC57,SFI1,NEURL4,WDR90,WRAP73,PPP1R35,AHI1,PLK1,IFT140,CEP131,WDR62,AGBL2,GLE1,CCDC78,CEP164,WASHC1,CCHCR1,PARP3
Brown	GO:CC	centrosome	GO:0005813	0.02101852649941342	FBF1,IQCB1,CETN2,CDC42BPG,TUBGCP6,CCDC57,CCDC14,USP20,PLA2G6,DCTN5,CALM1,WRAP73,GSK3B,KIF3B,ACTR1B,KAT2A,SLC16A1,PPP1R35,TRIP4,EXOC7,IFT27,AHI1,MAPRE1,IST1,PLK1,CCT4,DPF2,HAUS5,PAFAH1B1,AAAS,IFT140,BICDL1,SPAST,HNRNPU,SNAP29,RASSF7,CEP131,WDR62,HOOK3,TRAF3IP1,PLK3,DHX9,NLRC5,NAA40,TBCD,EFHC1,TXNDC9,GLE1,ACADS,CCT8,BBS5,CEP164,HIPK1,FBXW11,SPAG5,HAUS7,HAUS2,IFT74
Brown	GO:CC	microtubule cytoskeleton	GO:0015630	0.023221250346703907	FBF1,IQCB1,CFAP70,DNHD1,CETN2,STAU1,CDC42BPG,TUBGCP6,CCDC57,SFI1,ABCA2,NEIL1,NEURL4,CFAP410,CCDC14,USP20,CHP1,PLA2G6,CDK10,DCTN5,WDR90,CALM1,PPP2CB,DNAH10,WRAP73,GSK3B,MTA1,KIF3B,TUBB,ACTR1B,KAT2A,SLC16A1,EPB41,TTLL11,PPP1R35,ANAPC5,TRIP4,JADE1,MMS19,EXOC7,STIM1,IFT27,AHI1,MAPRE1,IST1,PLK1,TBL1XR1,KIFC2,HID1,CCT4,DPF2,HDAC6,HAUS5,LSM14A,PAFAH1B1,CCDC170,AAAS,IFT140,BICDL1,SPAST,ATAT1,HNRNPU,SNAP2…
Brown	GO:CC	axon cytoplasm	GO:1904115	0.04203439476210369	MAPK8IP3,RAB21,KIF3B,SPG7,CALY,HDAC6,PAFAH1B1,SPAST,BLOC1S6,TERF2,FBXW11,TRIM46
Brown	KEGG	Cellular senescence	KEGG:04218	0.03336610536426805	MDM2,FOXO3,PPP1CB,HUS1,KRAS,CALM1,NRAS,ITPR3,LIN52,SMAD2,VDAC2,PPP3R1,HIPK2,RAD9A,RAD50,PPP3CB,TGFB3,MAPK12,HIPK1,FBXW11,HLA-F,MAPK11
Brown	REAC	Cilium Assembly	REAC:R-HSA-5617833	0.030687127701657692	FBF1,IQCB1,CETN2,SFI1,INPP5E,KIF3B,TUBB,EXOC7,IFT27,AHI1,MAPRE1,PLK1,CCT4,HDAC6,HAUS5,PAFAH1B1,YWHAG,IFT140,ARF4,ATAT1,CEP131,TRAF3IP1,TTC30B,CCT8,BBS5,CEP164,HAUS7,HAUS2,IFT74
Brown	WP	DNA repair pathways, full network	WP:WP4946	0.03670884724990683	CETN2,FAN1,LIG1,RAD52,POLD3,MUTYH,CENPX,DCLRE1C,DDB1,PNKP,POLD1,POLE,RAD50,TERF2,MSH6,POLM,FANCA,ERCC3,DDB2
Plum1	GO:MF	histone demethylase activity	GO:0032452	29.63	KDM5D,UTY
Plum1	GO:MF	protein demethylase activity	GO:0140457	29.63	KDM5D,UTY
Plum1	GO:MF	demethylase activity	GO:0032451	41.53	KDM5D,UTY
