# Supplementary material for: Combined – whole blood and skin fibroblasts- transcriptomic analysis in Psoriatic Arthritis reveals molecular signatures of activity, resistance and early response to treatment
Source: Front Immunol. 2022 Sep 8;13:964274. doi: 10.3389/fimmu.2022.964274 (PMC9493103; doi:10.3389/fimmu.2022.964274)
Supplement: Supplementary file 7 [file Table_2.xlsx]

## Sheet: DEGs_PsA.vs.RA
Gene.name	Gene.description	Gene.stable.ID	Gene.type	logFC	PValue	fdr
THY1	Thy-1 cell surface antigen [Source:HGNC Symbol;Acc:HGNC:11801]	ENSG00000154096	protein_coding	-3.15822	2.46895e-06	0.00705229
COL3A1	collagen type III alpha 1 chain [Source:HGNC Symbol;Acc:HGNC:2201]	ENSG00000168542	protein_coding	-3.10967	2.67722e-05	0.0166166
MMP2	matrix metallopeptidase 2 [Source:HGNC Symbol;Acc:HGNC:7166]	ENSG00000087245	protein_coding	-3.07762	5.36768e-06	0.00726881
COL1A2	collagen type I alpha 2 chain [Source:HGNC Symbol;Acc:HGNC:2198]	ENSG00000164692	protein_coding	-3.0147	0.000176388	0.0469191
CYR61	cysteine rich angiogenic inducer 61 [Source:HGNC Symbol;Acc:HGNC:2654]	ENSG00000142871	protein_coding	-2.97299	7.47806e-06	0.00928276
THBS2	thrombospondin 2 [Source:HGNC Symbol;Acc:HGNC:11786]	ENSG00000186340	protein_coding	-2.94764	3.90154e-06	0.00706024
COL12A1	collagen type XII alpha 1 chain [Source:HGNC Symbol;Acc:HGNC:2188]	ENSG00000111799	protein_coding	-2.93994	4.73478e-05	0.0235097
POSTN	periostin [Source:HGNC Symbol;Acc:HGNC:16953]	ENSG00000133110	protein_coding	-2.92106	0.0001097	0.0349063
FN1	fibronectin 1 [Source:HGNC Symbol;Acc:HGNC:3778]	ENSG00000115414	protein_coding	-2.8855	8.9432e-06	0.00952155
COL1A1	collagen type I alpha 1 chain [Source:HGNC Symbol;Acc:HGNC:2197]	ENSG00000108821	protein_coding	-2.83588	3.6915e-05	0.0196388
CCDC80	coiled-coil domain containing 80 [Source:HGNC Symbol;Acc:HGNC:30649]	ENSG00000091986	protein_coding	-2.76456	4.08963e-06	0.00706024
LOX	lysyl oxidase [Source:HGNC Symbol;Acc:HGNC:6664]	ENSG00000113083	protein_coding	-2.54702	5.47762e-07	0.00203987
GREM1	gremlin 1, DAN family BMP antagonist [Source:HGNC Symbol;Acc:HGNC:2001]	ENSG00000166923	protein_coding	-2.49593	0.000382662	0.0638901
DCN	decorin [Source:HGNC Symbol;Acc:HGNC:2705]	ENSG00000011465	protein_coding	-2.47199	0.000405564	0.0656661
COL16A1	collagen type XVI alpha 1 chain [Source:HGNC Symbol;Acc:HGNC:2193]	ENSG00000084636	protein_coding	-2.39596	1.78194e-05	0.0120654
SLIT3	slit guidance ligand 3 [Source:HGNC Symbol;Acc:HGNC:11087]	ENSG00000184347	protein_coding	-2.38217	1.53198e-05	0.0116209
TNC	tenascin C [Source:HGNC Symbol;Acc:HGNC:5318]	ENSG00000041982	protein_coding	-2.09474	0.0016313	0.132786
ADAMTS2	ADAM metallopeptidase with thrombospondin type 1 motif 2 [Source:HGNC Symbol;Acc:HGNC:218]	ENSG00000087116	protein_coding	-2.06433	0.00542	0.222919
FBLN1	fibulin 1 [Source:HGNC Symbol;Acc:HGNC:3600]	ENSG00000077942	protein_coding	-1.99122	0.000285521	0.0567083
CAV1	caveolin 1 [Source:HGNC Symbol;Acc:HGNC:1527]	ENSG00000105974	protein_coding	-1.9911	6.23105e-08	0.000464089
AL034379.1	ribosomal protein S27 (metallopanstimulin 1) (RPS27) pseudogene	ENSG00000237749	processed_pseudogene	-1.91762	0.000300444	0.0576858
OLFM4	olfactomedin 4 [Source:HGNC Symbol;Acc:HGNC:17190]	ENSG00000102837	protein_coding	-1.81991	0.000952716	0.10214
FKBP10	FK506 binding protein 10 [Source:HGNC Symbol;Acc:HGNC:18169]	ENSG00000141756	protein_coding	-1.81182	2.84061e-06	0.00705229
TIMP3	TIMP metallopeptidase inhibitor 3 [Source:HGNC Symbol;Acc:HGNC:11822]	ENSG00000100234	protein_coding	-1.79709	9.37831e-05	0.0327185
CEMIP	cell migration inducing hyaluronidase 1 [Source:HGNC Symbol;Acc:HGNC:29213]	ENSG00000103888	protein_coding	-1.79585	3.42471e-05	0.0188943
MMP1	matrix metallopeptidase 1 [Source:HGNC Symbol;Acc:HGNC:7155]	ENSG00000196611	protein_coding	-1.7766	0.00131479	0.117433
ADAM33	ADAM metallopeptidase domain 33 [Source:HGNC Symbol;Acc:HGNC:15478]	ENSG00000149451	protein_coding	-1.75235	0.00101384	0.10214
COL6A1	collagen type VI alpha 1 chain [Source:HGNC Symbol;Acc:HGNC:2211]	ENSG00000142156	protein_coding	-1.73293	3.77228e-09	5.61918e-05
RN7SL2	RNA, 7SL, cytoplasmic 2 [Source:HGNC Symbol;Acc:HGNC:23134]	ENSG00000274012	misc_RNA	-1.71288	2.19572e-07	0.00109025
APOBEC3B	apolipoprotein B mRNA editing enzyme catalytic subunit 3B [Source:HGNC Symbol;Acc:HGNC:17352]	ENSG00000179750	protein_coding	-1.6562	0.0226741	0.313257
LTF	lactotransferrin [Source:HGNC Symbol;Acc:HGNC:6720]	ENSG00000012223	protein_coding	-1.55737	0.00345384	0.191138
UCKL1-AS1	UCKL1 antisense RNA 1 [Source:HGNC Symbol;Acc:HGNC:31967]	ENSG00000280213	antisense	-1.54254	1.05529e-05	0.00982475
ZDHHC19	zinc finger DHHC-type containing 19 [Source:HGNC Symbol;Acc:HGNC:20713]	ENSG00000163958	protein_coding	-1.49841	4.26572e-06	0.00706024
PGF	placental growth factor [Source:HGNC Symbol;Acc:HGNC:8893]	ENSG00000119630	protein_coding	-1.47682	0.024917	0.320247
DEFA3	defensin alpha 3 [Source:HGNC Symbol;Acc:HGNC:2762]	ENSG00000239839	protein_coding	-1.47003	0.0225871	0.313257
AZU1	azurocidin 1 [Source:HGNC Symbol;Acc:HGNC:913]	ENSG00000172232	protein_coding	-1.43161	0.00179481	0.140713
LCN2	lipocalin 2 [Source:HGNC Symbol;Acc:HGNC:6526]	ENSG00000148346	protein_coding	-1.42811	7.98289e-05	0.0327185
FBN1	fibrillin 1 [Source:HGNC Symbol;Acc:HGNC:3603]	ENSG00000166147	protein_coding	-1.40378	1.87778e-05	0.0121615
SMIM1	small integral membrane protein 1 (Vel blood group) [Source:HGNC Symbol;Acc:HGNC:44204]	ENSG00000235169	protein_coding	-1.40331	0.0120938	0.265182
ELANE	elastase, neutrophil expressed [Source:HGNC Symbol;Acc:HGNC:3309]	ENSG00000197561	protein_coding	-1.39279	0.0124406	0.26664
TRGV5P	T cell receptor gamma variable 5P (pseudogene) [Source:HGNC Symbol;Acc:HGNC:12291]	ENSG00000228668	TR_V_pseudogene	-1.3907	0.000472746	0.069723
C1S	complement C1s [Source:HGNC Symbol;Acc:HGNC:1247]	ENSG00000182326	protein_coding	-1.37686	1.18259e-05	0.0103622
ITLN1	intelectin 1 [Source:HGNC Symbol;Acc:HGNC:18259]	ENSG00000179914	protein_coding	-1.34793	0.000258113	0.0528384
LINC02009	long intergenic non-protein coding RNA 2009 [Source:HGNC Symbol;Acc:HGNC:52845]	ENSG00000283646	lincRNA	-1.34707	0.00974415	0.249912
CAVIN1	caveolae associated protein 1 [Source:HGNC Symbol;Acc:HGNC:9688]	ENSG00000177469	protein_coding	-1.33661	4.99564e-06	0.00726881
BPI	bactericidal permeability increasing protein [Source:HGNC Symbol;Acc:HGNC:1095]	ENSG00000101425	protein_coding	-1.32789	0.000125971	0.0374883
NXN	nucleoredoxin [Source:HGNC Symbol;Acc:HGNC:18008]	ENSG00000167693	protein_coding	-1.32766	9.06151e-05	0.0327185
THEM5	thioesterase superfamily member 5 [Source:HGNC Symbol;Acc:HGNC:26755]	ENSG00000196407	protein_coding	-1.31605	0.000107028	0.0349063
DEFA4	defensin alpha 4 [Source:HGNC Symbol;Acc:HGNC:2763]	ENSG00000164821	protein_coding	-1.31031	0.0252153	0.320247
RN7SL32P	RNA, 7SL, cytoplasmic 32, pseudogene [Source:HGNC Symbol;Acc:HGNC:46048]	ENSG00000263941	misc_RNA	-1.3088	4.10856e-05	0.0211039
EHD2	EH domain containing 2 [Source:HGNC Symbol;Acc:HGNC:3243]	ENSG00000024422	protein_coding	-1.29458	7.36207e-05	0.0319841
CEACAM8	carcinoembryonic antigen related cell adhesion molecule 8 [Source:HGNC Symbol;Acc:HGNC:1820]	ENSG00000124469	protein_coding	-1.29313	0.00656783	0.2308
AP006621.1	novel transcript	ENSG00000255108	antisense	-1.28936	0.00706654	0.23149
MXRA8	matrix remodeling associated 8 [Source:HGNC Symbol;Acc:HGNC:7542]	ENSG00000162576	protein_coding	-1.27674	1.56027e-05	0.0116209
COL5A1	collagen type V alpha 1 chain [Source:HGNC Symbol;Acc:HGNC:2209]	ENSG00000130635	protein_coding	-1.27625	0.000244526	0.0528384
COL6A3	collagen type VI alpha 3 chain [Source:HGNC Symbol;Acc:HGNC:2213]	ENSG00000163359	protein_coding	-1.24665	1.70223e-05	0.0120654
MUC20	mucin 20, cell surface associated [Source:HGNC Symbol;Acc:HGNC:23282]	ENSG00000176945	protein_coding	-1.22385	0.000386556	0.0638901
GPNMB	glycoprotein nmb [Source:HGNC Symbol;Acc:HGNC:4462]	ENSG00000136235	protein_coding	-1.19886	0.00130299	0.117433
COL17A1	collagen type XVII alpha 1 chain [Source:HGNC Symbol;Acc:HGNC:2194]	ENSG00000065618	protein_coding	-1.19804	0.0216025	0.312034
ABCA13	ATP binding cassette subfamily A member 13 [Source:HGNC Symbol;Acc:HGNC:14638]	ENSG00000179869	protein_coding	-1.19172	0.00457488	0.210331
COL5A2	collagen type V alpha 2 chain [Source:HGNC Symbol;Acc:HGNC:2210]	ENSG00000204262	protein_coding	-1.18257	0.000959116	0.10214
IGHGP	immunoglobulin heavy constant gamma P (non-functional) [Source:HGNC Symbol;Acc:HGNC:5529]	ENSG00000253755	IG_C_pseudogene	-1.17429	0.0498948	0.379459
GRIK4	glutamate ionotropic receptor kainate type subunit 4 [Source:HGNC Symbol;Acc:HGNC:4582]	ENSG00000149403	protein_coding	-1.17416	0.0391203	0.364295
AC092139.3	novel transcript	ENSG00000279476	TEC	-1.15829	0.00373333	0.194285
TRBV2	T cell receptor beta variable 2 [Source:HGNC Symbol;Acc:HGNC:12195]	ENSG00000226660	TR_V_gene	-1.15606	5.77404e-05	0.0277452
PILRB	paired immunoglobin-like type 2 receptor beta [Source:HGNC Symbol;Acc:HGNC:18297]	ENSG00000121716	protein_coding	-1.15202	0.000256516	0.0528384
PGAM2	phosphoglycerate mutase 2 [Source:HGNC Symbol;Acc:HGNC:8889]	ENSG00000164708	protein_coding	-1.14935	8.83297e-05	0.0327185
BCAM	basal cell adhesion molecule (Lutheran blood group) [Source:HGNC Symbol;Acc:HGNC:6722]	ENSG00000187244	protein_coding	-1.14757	0.00465157	0.211959
MMP8	matrix metallopeptidase 8 [Source:HGNC Symbol;Acc:HGNC:7175]	ENSG00000118113	protein_coding	-1.13655	0.0328053	0.347008
KRT1	keratin 1 [Source:HGNC Symbol;Acc:HGNC:6412]	ENSG00000167768	protein_coding	-1.12149	0.00221817	0.153383
CAVIN3	caveolae associated protein 3 [Source:HGNC Symbol;Acc:HGNC:9400]	ENSG00000170955	protein_coding	-1.11913	0.000675475	0.0882621
UBBP4	ubiquitin B pseudogene 4 [Source:HGNC Symbol;Acc:HGNC:12467]	ENSG00000263563	transcribed_unprocessed_pseudogene	-1.11741	0.00191407	0.146969
AC006205.2	uncharacterized LOC105369595 [Source:NCBI gene;Acc:105369595]	ENSG00000256020	sense_intronic	-1.11592	0.023893	0.317632
PADI6	peptidyl arginine deiminase 6 [Source:HGNC Symbol;Acc:HGNC:20449]	ENSG00000276747	protein_coding	-1.11493	0.0461475	0.375303
HBD	hemoglobin subunit delta [Source:HGNC Symbol;Acc:HGNC:4829]	ENSG00000223609	protein_coding	-1.10983	0.0107365	0.260051
TWIST2	twist family bHLH transcription factor 2 [Source:HGNC Symbol;Acc:HGNC:20670]	ENSG00000233608	protein_coding	-1.10859	0.0204773	0.309946
AC005392.2	novel transcript	ENSG00000231412	lincRNA	-1.10636	0.0323338	0.346125
MMP9	matrix metallopeptidase 9 [Source:HGNC Symbol;Acc:HGNC:7176]	ENSG00000100985	protein_coding	-1.09981	0.000909408	0.10214
AHSP	alpha hemoglobin stabilizing protein [Source:HGNC Symbol;Acc:HGNC:18075]	ENSG00000169877	protein_coding	-1.09755	0.00645256	0.2308
CEACAM6	carcinoembryonic antigen related cell adhesion molecule 6 [Source:HGNC Symbol;Acc:HGNC:1818]	ENSG00000086548	protein_coding	-1.07367	0.0394185	0.364528
ALAS2	5'-aminolevulinate synthase 2 [Source:HGNC Symbol;Acc:HGNC:397]	ENSG00000158578	protein_coding	-1.06948	0.00875486	0.246949
AL353597.3	TEC	ENSG00000279942	TEC	-1.06517	0.0455941	0.374198
CTSG	cathepsin G [Source:HGNC Symbol;Acc:HGNC:2532]	ENSG00000100448	protein_coding	-1.0642	0.0411126	0.364998
CAMP	cathelicidin antimicrobial peptide [Source:HGNC Symbol;Acc:HGNC:1472]	ENSG00000164047	protein_coding	-1.03436	0.00375631	0.194285
PLSCR3	phospholipid scramblase 3 [Source:HGNC Symbol;Acc:HGNC:16495]	ENSG00000187838	protein_coding	-1.0311	0.000448111	0.0688151
LINC00671	long intergenic non-protein coding RNA 671 [Source:HGNC Symbol;Acc:HGNC:44339]	ENSG00000213373	lincRNA	-1.03087	0.000251702	0.0528384
OLR1	oxidized low density lipoprotein receptor 1 [Source:HGNC Symbol;Acc:HGNC:8133]	ENSG00000173391	protein_coding	-1.02691	0.0224746	0.313257
AL031281.2	novel protein, identical to cell division cycle 42 (GTP binding protein, 25kDa) CDC42	ENSG00000285721	protein_coding	-1.01767	9.44478e-05	0.0327185
MTMR9LP	myotubularin related protein 9-like, pseudogene [Source:HGNC Symbol;Acc:HGNC:27920]	ENSG00000220785	transcribed_unprocessed_pseudogene	-1.01655	0.000256831	0.0528384
AC111170.3	TEC	ENSG00000279801	TEC	-1.01229	0.000563514	0.07631
ANKDD1A	ankyrin repeat and death domain containing 1A [Source:HGNC Symbol;Acc:HGNC:28002]	ENSG00000166839	protein_coding	-1.0098	0.00011248	0.0349063
SERPINE2	serpin family E member 2 [Source:HGNC Symbol;Acc:HGNC:8951]	ENSG00000135919	protein_coding	-1.00793	7.51506e-05	0.0319841
PRSS41	serine protease 41 [Source:HGNC Symbol;Acc:HGNC:30715]	ENSG00000215148	protein_coding	-1.00432	0.0169162	0.292665
CA1	carbonic anhydrase 1 [Source:HGNC Symbol;Acc:HGNC:1368]	ENSG00000133742	protein_coding	-0.995712	0.012506	0.267274
TENT5C	terminal nucleotidyltransferase 5C [Source:HGNC Symbol;Acc:HGNC:24712]	ENSG00000183508	protein_coding	-0.995544	0.000535821	0.0749367
IL27	interleukin 27 [Source:HGNC Symbol;Acc:HGNC:19157]	ENSG00000197272	protein_coding	-0.995347	0.000517072	0.0738295
C20orf204	chromosome 20 open reading frame 204 [Source:HGNC Symbol;Acc:HGNC:27655]	ENSG00000196421	protein_coding	-0.99003	0.0304351	0.338835
MPO	myeloperoxidase [Source:HGNC Symbol;Acc:HGNC:7218]	ENSG00000005381	protein_coding	-0.984618	0.0223788	0.312536
AKR1C1	aldo-keto reductase family 1 member C1 [Source:HGNC Symbol;Acc:HGNC:384]	ENSG00000187134	protein_coding	-0.983467	0.000543311	0.0749367
ACKR1	atypical chemokine receptor 1 (Duffy blood group) [Source:HGNC Symbol;Acc:HGNC:4035]	ENSG00000213088	protein_coding	-0.980592	0.0036099	0.191581
PAQR6	progestin and adipoQ receptor family member 6 [Source:HGNC Symbol;Acc:HGNC:30132]	ENSG00000160781	protein_coding	-0.980253	0.00126767	0.117287
GABPB1-AS1	GABPB1 antisense RNA 1 [Source:HGNC Symbol;Acc:HGNC:44157]	ENSG00000244879	antisense	-0.97902	0.00012835	0.0374883
GJC2	gap junction protein gamma 2 [Source:HGNC Symbol;Acc:HGNC:17494]	ENSG00000198835	protein_coding	-0.968267	0.00033781	0.0592003
CRISP3	cysteine rich secretory protein 3 [Source:HGNC Symbol;Acc:HGNC:16904]	ENSG00000096006	protein_coding	-0.96647	0.0284818	0.332834
PRRT4	proline rich transmembrane protein 4 [Source:HGNC Symbol;Acc:HGNC:37280]	ENSG00000224940	protein_coding	-0.960639	0.00346537	0.191138
AP003108.2	novel transcript	ENSG00000256591	protein_coding	-0.959641	0.000120474	0.036624
AC100835.2	novel transcript	ENSG00000275527	lincRNA	-0.954501	0.0112195	0.262311
MCOLN3	mucolipin 3 [Source:HGNC Symbol;Acc:HGNC:13358]	ENSG00000055732	protein_coding	-0.954209	0.00427262	0.205145
ACCS	1-aminocyclopropane-1-carboxylate synthase homolog (inactive) [Source:HGNC Symbol;Acc:HGNC:23989]	ENSG00000110455	protein_coding	-0.953142	0.000320474	0.0592003
5-Sep	septin 5 [Source:HGNC Symbol;Acc:HGNC:9164]	ENSG00000184702	protein_coding	-0.949681	0.00304164	0.175622
NHLH1	nescient helix-loop-helix 1 [Source:HGNC Symbol;Acc:HGNC:7817]	ENSG00000171786	protein_coding	-0.947544	0.000557102	0.0761339
HBM	hemoglobin subunit mu [Source:HGNC Symbol;Acc:HGNC:4826]	ENSG00000206177	protein_coding	-0.94657	0.0130438	0.27137
JUP	junction plakoglobin [Source:HGNC Symbol;Acc:HGNC:6207]	ENSG00000173801	protein_coding	-0.931172	0.00357163	0.191581
TMEM119	transmembrane protein 119 [Source:HGNC Symbol;Acc:HGNC:27884]	ENSG00000183160	protein_coding	-0.92966	0.0106397	0.260051
SULT1A2	sulfotransferase family 1A member 2 [Source:HGNC Symbol;Acc:HGNC:11454]	ENSG00000197165	protein_coding	-0.928261	0.00484854	0.216634
PLVAP	plasmalemma vesicle associated protein [Source:HGNC Symbol;Acc:HGNC:13635]	ENSG00000130300	protein_coding	-0.914646	0.00349016	0.191138
FADS2	fatty acid desaturase 2 [Source:HGNC Symbol;Acc:HGNC:3575]	ENSG00000134824	protein_coding	-0.914263	0.0161913	0.288635
SFRP2	secreted frizzled related protein 2 [Source:HGNC Symbol;Acc:HGNC:10777]	ENSG00000145423	protein_coding	-0.908955	0.000489935	0.0715497
TMPRSS9	transmembrane serine protease 9 [Source:HGNC Symbol;Acc:HGNC:30079]	ENSG00000178297	protein_coding	-0.908872	0.0121594	0.265182
SLC2A1-AS1	SLC2A1 antisense RNA 1 [Source:HGNC Symbol;Acc:HGNC:44187]	ENSG00000227533	lincRNA	-0.906373	0.000912643	0.10214
AL669831.1	general transcription factor IIi (GTF2I) pseudogene	ENSG00000228327	transcribed_unprocessed_pseudogene	-0.901977	0.00249493	0.164689
DKK3	dickkopf WNT signaling pathway inhibitor 3 [Source:HGNC Symbol;Acc:HGNC:2893]	ENSG00000050165	protein_coding	-0.900579	0.00687268	0.2308
WASH5P	WAS protein family homolog 5, pseudogene [Source:HGNC Symbol;Acc:HGNC:33884]	ENSG00000282458	transcribed_processed_pseudogene	-0.889168	0.0269815	0.327824
OSBP2	oxysterol binding protein 2 [Source:HGNC Symbol;Acc:HGNC:8504]	ENSG00000184792	protein_coding	-0.887951	0.0018388	0.141921
ARHGEF17	Rho guanine nucleotide exchange factor 17 [Source:HGNC Symbol;Acc:HGNC:21726]	ENSG00000110237	protein_coding	-0.885579	0.0244584	0.319313
RAB2B	RAB2B, member RAS oncogene family [Source:HGNC Symbol;Acc:HGNC:20246]	ENSG00000129472	protein_coding	-0.884681	6.52261e-05	0.0303628
HBQ1	hemoglobin subunit theta 1 [Source:HGNC Symbol;Acc:HGNC:4833]	ENSG00000086506	protein_coding	-0.882777	0.021578	0.312034
DMRTC2	DMRT like family C2 [Source:HGNC Symbol;Acc:HGNC:13911]	ENSG00000142025	protein_coding	-0.882163	0.0140789	0.275946
IGFBP6	insulin like growth factor binding protein 6 [Source:HGNC Symbol;Acc:HGNC:5475]	ENSG00000167779	protein_coding	-0.87539	0.00723601	0.232651
POLR2J3	RNA polymerase II subunit J3 [Source:HGNC Symbol;Acc:HGNC:33853]	ENSG00000285437	protein_coding	-0.874656	0.00118317	0.112893
THNSL2	threonine synthase like 2 [Source:HGNC Symbol;Acc:HGNC:25602]	ENSG00000144115	protein_coding	-0.871847	0.0454331	0.373994
JAZF1-AS1	JAZF1 antisense RNA 1 [Source:HGNC Symbol;Acc:HGNC:41218]	ENSG00000234336	antisense	-0.861037	0.00145131	0.12214
FGF13	fibroblast growth factor 13 [Source:HGNC Symbol;Acc:HGNC:3670]	ENSG00000129682	protein_coding	-0.857237	0.0469357	0.375986
LAMB2	laminin subunit beta 2 [Source:HGNC Symbol;Acc:HGNC:6487]	ENSG00000172037	protein_coding	-0.855457	0.00169756	0.137047
AC092384.3	novel transcript	ENSG00000261226	sense_intronic	-0.85238	0.00125295	0.11665
AC006077.2	TEC	ENSG00000279799	TEC	-0.852366	0.0128078	0.271306
AC021028.1	uncharacterized LOC101929574 [Source:NCBI gene;Acc:101929574]	ENSG00000226659	antisense	-0.851847	0.0443412	0.373994
AC099521.2	novel transcript	ENSG00000279693	TEC	-0.844309	0.0119929	0.265182
FLT3LG	fms related tyrosine kinase 3 ligand [Source:HGNC Symbol;Acc:HGNC:3766]	ENSG00000090554	protein_coding	-0.841197	0.00013286	0.0380594
SCO2	SCO2, cytochrome c oxidase assembly protein [Source:HGNC Symbol;Acc:HGNC:10604]	ENSG00000130489	protein_coding	-0.840548	0.0010485	0.103434
AC107959.4	uncharacterized LOC254896 [Source:NCBI gene;Acc:254896]	ENSG00000284948	lincRNA	-0.839556	0.0204368	0.309946
ATP2C2	ATPase secretory pathway Ca2+ transporting 2 [Source:HGNC Symbol;Acc:HGNC:29103]	ENSG00000064270	protein_coding	-0.838404	0.0158112	0.287062
MALAT1	metastasis associated lung adenocarcinoma transcript 1 [Source:HGNC Symbol;Acc:HGNC:29665]	ENSG00000251562	lincRNA	-0.835213	0.000290137	0.0568669
A2M-AS1	A2M antisense RNA 1 [Source:HGNC Symbol;Acc:HGNC:27057]	ENSG00000245105	antisense	-0.835125	0.00668903	0.2308
AC110285.2	novel transcript	ENSG00000262877	lincRNA	-0.832147	0.000390306	0.0638901
MIR34AHG	MIR34A host gene [Source:HGNC Symbol;Acc:HGNC:51913]	ENSG00000228526	lincRNA	-0.831816	0.0217932	0.312139
DRD4	dopamine receptor D4 [Source:HGNC Symbol;Acc:HGNC:3025]	ENSG00000069696	protein_coding	-0.831345	0.00674701	0.2308
SHISA7	shisa family member 7 [Source:HGNC Symbol;Acc:HGNC:35409]	ENSG00000187902	protein_coding	-0.829238	0.0170339	0.292999
AQP1	aquaporin 1 (Colton blood group) [Source:HGNC Symbol;Acc:HGNC:633]	ENSG00000240583	protein_coding	-0.825377	0.00563383	0.225596
HPN	hepsin [Source:HGNC Symbol;Acc:HGNC:5155]	ENSG00000105707	protein_coding	-0.816535	0.01481	0.278773
AC026471.1	novel transcript, antisense to ARMC5	ENSG00000260267	antisense	-0.814816	2.79629e-05	0.0166614
APOL4	apolipoprotein L4 [Source:HGNC Symbol;Acc:HGNC:14867]	ENSG00000100336	protein_coding	-0.810182	0.00885399	0.247125
GNL3L	G protein nucleolar 3 like [Source:HGNC Symbol;Acc:HGNC:25553]	ENSG00000130119	protein_coding	-0.805767	8.94883e-06	0.00952155
AL035661.1	novel transcript	ENSG00000274173	lincRNA	-0.80344	0.0453945	0.373994
AC009533.1	DEAD/H (Asp-Glu-Ala-Asp/His) box polypeptide like pseudogene	ENSG00000111788	unprocessed_pseudogene	-0.797538	0.00892988	0.247563
TMEM158	transmembrane protein 158 (gene/pseudogene) [Source:HGNC Symbol;Acc:HGNC:30293]	ENSG00000249992	protein_coding	-0.793306	0.016719	0.292446
TRIM7	tripartite motif containing 7 [Source:HGNC Symbol;Acc:HGNC:16278]	ENSG00000146054	protein_coding	-0.793195	2.91916e-05	0.0167245
AP002954.1	uncharacterized LOC105369519 [Source:NCBI gene;Acc:105369519]	ENSG00000255422	antisense	-0.792151	0.0210438	0.309946
AP005131.6	novel transcript, sense intronic C18orf1	ENSG00000267702	sense_intronic	-0.791281	0.00431946	0.205145
AL391069.2	uncharacterized LOC100507670 [Source:NCBI gene;Acc:100507670]	ENSG00000232671	antisense	-0.789542	0.00636002	0.2308
CHIT1	chitinase 1 [Source:HGNC Symbol;Acc:HGNC:1936]	ENSG00000133063	protein_coding	-0.78931	0.00583815	0.228899
VNN1	vanin 1 [Source:HGNC Symbol;Acc:HGNC:12705]	ENSG00000112299	protein_coding	-0.787027	0.00522168	0.219704
SNCA	synuclein alpha [Source:HGNC Symbol;Acc:HGNC:11138]	ENSG00000145335	protein_coding	-0.78676	0.0086471	0.246641
PGLYRP1	peptidoglycan recognition protein 1 [Source:HGNC Symbol;Acc:HGNC:8904]	ENSG00000008438	protein_coding	-0.786194	0.00689954	0.2308
TNXB	tenascin XB [Source:HGNC Symbol;Acc:HGNC:11976]	ENSG00000168477	protein_coding	-0.78499	0.000205705	0.0519353
PLA2G4C	phospholipase A2 group IVC [Source:HGNC Symbol;Acc:HGNC:9037]	ENSG00000105499	protein_coding	-0.784416	0.0206488	0.309946
AC138207.4	novel transcript, sense intronic RNF135	ENSG00000264456	sense_intronic	-0.774431	0.00355223	0.191581
ARMH1	armadillo-like helical domain containing 1 [Source:HGNC Symbol;Acc:HGNC:34345]	ENSG00000198520	protein_coding	-0.771848	0.00024581	0.0528384
AC145285.6	novel transcript, antisense to ATXN2L	ENSG00000275807	antisense	-0.771266	0.0101826	0.254496
C9orf106	chromosome 9 open reading frame 106 (putative) [Source:HGNC Symbol;Acc:HGNC:31370]	ENSG00000179082	lincRNA	-0.769631	0.00623359	0.2308
UCN	urocortin [Source:HGNC Symbol;Acc:HGNC:12516]	ENSG00000163794	protein_coding	-0.769394	0.000746618	0.0904861
SELENBP1	selenium binding protein 1 [Source:HGNC Symbol;Acc:HGNC:10719]	ENSG00000143416	protein_coding	-0.766915	0.0183263	0.300979
UTF1	undifferentiated embryonic cell transcription factor 1 [Source:HGNC Symbol;Acc:HGNC:12634]	ENSG00000171794	protein_coding	-0.7644	0.0252816	0.320247
TG	thyroglobulin [Source:HGNC Symbol;Acc:HGNC:11764]	ENSG00000042832	protein_coding	-0.763524	0.00493336	0.216777
ATP2A1	ATPase sarcoplasmic/endoplasmic reticulum Ca2+ transporting 1 [Source:HGNC Symbol;Acc:HGNC:811]	ENSG00000196296	protein_coding	-0.76266	0.000934119	0.10214
AC011379.2	uncharacterized LOC101929719 [Source:NCBI gene;Acc:101929719]	ENSG00000254363	processed_transcript	-0.761193	0.00595011	0.228899
AC067930.6	TEC	ENSG00000279605	TEC	-0.759963	0.00100102	0.10214
AC009318.1	uncharacterized LOC100506606 [Source:NCBI gene;Acc:100506606]	ENSG00000257176	antisense	-0.758988	0.00022844	0.0528384
CPT1B	carnitine palmitoyltransferase 1B [Source:HGNC Symbol;Acc:HGNC:2329]	ENSG00000205560	protein_coding	-0.758528	0.000581492	0.0780351
SPTB	spectrin beta, erythrocytic [Source:HGNC Symbol;Acc:HGNC:11274]	ENSG00000070182	protein_coding	-0.757907	0.00936991	0.247575
AL671710.1	novel transcript, antisense to ALG12	ENSG00000273192	lincRNA	-0.755188	0.00245308	0.164689
VSTM1	V-set and transmembrane domain containing 1 [Source:HGNC Symbol;Acc:HGNC:29455]	ENSG00000189068	protein_coding	-0.754844	0.0322546	0.346125
UBB	ubiquitin B [Source:HGNC Symbol;Acc:HGNC:12463]	ENSG00000170315	protein_coding	-0.753312	0.00872804	0.246949
ZNF321P	zinc finger protein 321, pseudogene [Source:HGNC Symbol;Acc:HGNC:13827]	ENSG00000213801	transcribed_processed_pseudogene	-0.752245	0.0013682	0.119759
MSANTD1	Myb/SANT DNA binding domain containing 1 [Source:HGNC Symbol;Acc:HGNC:33741]	ENSG00000188981	protein_coding	-0.751277	0.00695029	0.2308
SAMD14	sterile alpha motif domain containing 14 [Source:HGNC Symbol;Acc:HGNC:27312]	ENSG00000167100	protein_coding	-0.749674	0.0212062	0.309946
PCGF2	polycomb group ring finger 2 [Source:HGNC Symbol;Acc:HGNC:12929]	ENSG00000277258	protein_coding	-0.747101	0.0216864	0.312116
ARHGAP22	Rho GTPase activating protein 22 [Source:HGNC Symbol;Acc:HGNC:30320]	ENSG00000128805	protein_coding	-0.742139	0.00248913	0.164689
CITED4	Cbp/p300 interacting transactivator with Glu/Asp rich carboxy-terminal domain 4 [Source:HGNC Symbol;Acc:HGNC:18696]	ENSG00000179862	protein_coding	-0.74045	0.0013522	0.119186
AC090948.1	novel transcript, antisense to RFTN1	ENSG00000271964	antisense	-0.73848	0.00316932	0.179506
EBF4	early B cell factor 4 [Source:HGNC Symbol;Acc:HGNC:29278]	ENSG00000088881	protein_coding	-0.737309	0.000995519	0.10214
PRKXP1	PRKX pseudogene 1 [Source:HGNC Symbol;Acc:HGNC:9442]	ENSG00000259205	processed_pseudogene	-0.737047	0.00553186	0.222919
ANKRD24	ankyrin repeat domain 24 [Source:HGNC Symbol;Acc:HGNC:29424]	ENSG00000089847	protein_coding	-0.736306	0.00181714	0.140979
AC008622.2	novel transcript, antisense to SLC1A5	ENSG00000275719	antisense	-0.73628	0.0180331	0.297896
CRABP2	cellular retinoic acid binding protein 2 [Source:HGNC Symbol;Acc:HGNC:2339]	ENSG00000143320	protein_coding	-0.73556	0.00880964	0.246949
ADIRF-AS1	ADIRF antisense RNA 1 [Source:HGNC Symbol;Acc:HGNC:45127]	ENSG00000272734	processed_transcript	-0.735008	0.00101857	0.10214
REELD1	reeler domain containing 1 [Source:HGNC Symbol;Acc:HGNC:53638]	ENSG00000250673	protein_coding	-0.734583	0.00921631	0.247575
ABCG2	ATP binding cassette subfamily G member 2 (Junior blood group) [Source:HGNC Symbol;Acc:HGNC:74]	ENSG00000118777	protein_coding	-0.734383	0.0380655	0.363317
AL121832.2	novel transcript, antisense to RPS21	ENSG00000273619	antisense	-0.734284	0.00324784	0.182565
CYP2D6	cytochrome P450 family 2 subfamily D member 6 [Source:HGNC Symbol;Acc:HGNC:2625]	ENSG00000100197	protein_coding	-0.733843	0.00362687	0.191581
CACNG8	calcium voltage-gated channel auxiliary subunit gamma 8 [Source:HGNC Symbol;Acc:HGNC:13628]	ENSG00000142408	protein_coding	-0.733615	0.0194949	0.306206
AC009041.1	novel transcript	ENSG00000260496	lincRNA	-0.731139	0.00402035	0.199624
AC124319.1	novel transcript	ENSG00000262979	sense_intronic	-0.727465	0.0350923	0.355327
ST20-MTHFS	ST20-MTHFS readthrough [Source:HGNC Symbol;Acc:HGNC:44655]	ENSG00000259332	protein_coding	-0.725931	0.0210212	0.309946
KLC3	kinesin light chain 3 [Source:HGNC Symbol;Acc:HGNC:20717]	ENSG00000104892	protein_coding	-0.724616	0.0249687	0.320247
CCDC183	coiled-coil domain containing 183 [Source:HGNC Symbol;Acc:HGNC:28236]	ENSG00000213213	protein_coding	-0.723945	0.0157784	0.286978
AC022150.4	novel transcript, sense intronic to ZNF83	ENSG00000269825	sense_intronic	-0.723729	0.010802	0.260789
MMP19	matrix metallopeptidase 19 [Source:HGNC Symbol;Acc:HGNC:7165]	ENSG00000123342	protein_coding	-0.72266	0.0202966	0.309946
AC024075.1	novel transcript, sense intronic C19orf42	ENSG00000267904	sense_intronic	-0.722164	0.0098622	0.249912
AC062017.1	uncharacterized LOC101928111 [Source:NCBI gene;Acc:101928111]	ENSG00000222020	antisense	-0.719522	0.00414966	0.201791
SLC4A1	solute carrier family 4 member 1 (Diego blood group) [Source:HGNC Symbol;Acc:HGNC:11027]	ENSG00000004939	protein_coding	-0.715795	0.0187654	0.303177
GYPB	glycophorin B (MNS blood group) [Source:HGNC Symbol;Acc:HGNC:4703]	ENSG00000250361	protein_coding	-0.713773	0.0367851	0.359812
STPG3-AS1	STPG3 antisense RNA 1 [Source:HGNC Symbol;Acc:HGNC:51176]	ENSG00000275549	antisense	-0.71144	0.00900615	0.247563
RHBDL1	rhomboid like 1 [Source:HGNC Symbol;Acc:HGNC:10007]	ENSG00000103269	protein_coding	-0.710471	0.00269233	0.172611
NFIX	nuclear factor I X [Source:HGNC Symbol;Acc:HGNC:7788]	ENSG00000008441	protein_coding	-0.710362	0.00549586	0.222919
PAGE2B	PAGE family member 2B [Source:HGNC Symbol;Acc:HGNC:31805]	ENSG00000238269	protein_coding	-0.709905	0.0149954	0.280617
CA15P1	carbonic anhydrase 15 pseudogene 1 [Source:HGNC Symbol;Acc:HGNC:44364]	ENSG00000241527	unitary_pseudogene	-0.709543	0.0167069	0.292446
TUBA8	tubulin alpha 8 [Source:HGNC Symbol;Acc:HGNC:12410]	ENSG00000183785	protein_coding	-0.70942	0.0366421	0.359595
ENTPD2	ectonucleoside triphosphate diphosphohydrolase 2 [Source:HGNC Symbol;Acc:HGNC:3364]	ENSG00000054179	protein_coding	-0.707842	0.0413011	0.364998
RDH13	retinol dehydrogenase 13 [Source:HGNC Symbol;Acc:HGNC:19978]	ENSG00000160439	protein_coding	-0.706921	8.51011e-05	0.0327185
BEND7	BEN domain containing 7 [Source:HGNC Symbol;Acc:HGNC:23514]	ENSG00000165626	protein_coding	-0.706412	0.00725788	0.232651
AC131009.4	novel transcript	ENSG00000279283	TEC	-0.7052	0.0177626	0.297896
HBB	hemoglobin subunit beta [Source:HGNC Symbol;Acc:HGNC:4827]	ENSG00000244734	protein_coding	-0.703748	0.0451019	0.373994
AC097103.2	uncharacterized LOC100507291 [Source:NCBI gene;Acc:100507291]	ENSG00000248932	antisense	-0.701315	0.0387517	0.364295
AC118344.2	TEC	ENSG00000279759	TEC	-0.700472	0.00247447	0.164689
AC010536.1	uncharacterized LOC100129215 [Source:NCBI gene;Acc:100129215]	ENSG00000226180	lincRNA	-0.700202	0.0386197	0.364295
C1QTNF12	C1q and TNF related 12 [Source:HGNC Symbol;Acc:HGNC:32308]	ENSG00000184163	protein_coding	-0.699804	0.00717806	0.232458
HIST1H3E	histone cluster 1 H3 family member e [Source:HGNC Symbol;Acc:HGNC:4769]	ENSG00000274750	protein_coding	-0.698559	0.0116916	0.265182
IGFBP4	insulin like growth factor binding protein 4 [Source:HGNC Symbol;Acc:HGNC:5473]	ENSG00000141753	protein_coding	-0.698499	0.00490103	0.216634
AC130371.2	novel transcript	ENSG00000274370	lincRNA	-0.698471	0.0043907	0.206174
AC111000.4	novel transcript, antisense to UGT2B11	ENSG00000250696	antisense	-0.698234	0.0301108	0.338258
SMPD5	sphingomyelin phosphodiesterase 5 [Source:HGNC Symbol;Acc:HGNC:52275]	ENSG00000204791	transcribed_unitary_pseudogene	-0.697539	0.0227119	0.313257
CTSE	cathepsin E [Source:HGNC Symbol;Acc:HGNC:2530]	ENSG00000196188	protein_coding	-0.695208	0.0222345	0.312458
AC245297.3	novel transcript	ENSG00000274265	lincRNA	-0.694867	0.0106409	0.260051
ADAMTS7P1	ADAMTS7 pseudogene 1 [Source:HGNC Symbol;Acc:HGNC:49407]	ENSG00000274376	transcribed_unprocessed_pseudogene	-0.694672	0.0287167	0.333206
AL158212.2	novel transcript	ENSG00000233547	antisense	-0.692915	0.0342218	0.352537
AP006284.1	novel transcript	ENSG00000254815	antisense	-0.691889	0.00284628	0.17372
ADD3-AS1	ADD3 antisense RNA 1 [Source:HGNC Symbol;Acc:HGNC:48682]	ENSG00000203876	processed_transcript	-0.691654	0.0246794	0.320231
GPX1	glutathione peroxidase 1 [Source:HGNC Symbol;Acc:HGNC:4553]	ENSG00000233276	polymorphic_pseudogene	-0.688973	0.0051696	0.219704
AC006504.1	novel transcript	ENSG00000261770	lincRNA	-0.688404	0.0271904	0.329023
NOXA1	NADPH oxidase activator 1 [Source:HGNC Symbol;Acc:HGNC:10668]	ENSG00000188747	protein_coding	-0.687794	0.000520415	0.0738295
MST1P2	macrophage stimulating 1 pseudogene 2 [Source:HGNC Symbol;Acc:HGNC:7383]	ENSG00000186301	unprocessed_pseudogene	-0.687208	0.00606713	0.229964
GAS6	growth arrest specific 6 [Source:HGNC Symbol;Acc:HGNC:4168]	ENSG00000183087	protein_coding	-0.686222	0.000258942	0.0528384
FTLP3	ferritin light chain pseudogene 3 [Source:HGNC Symbol;Acc:HGNC:4000]	ENSG00000226608	processed_pseudogene	-0.6855	0.00210566	0.150684
EMILIN1	elastin microfibril interfacer 1 [Source:HGNC Symbol;Acc:HGNC:19880]	ENSG00000138080	protein_coding	-0.684384	0.00281217	0.17372
SLC6A8	solute carrier family 6 member 8 [Source:HGNC Symbol;Acc:HGNC:11055]	ENSG00000130821	protein_coding	-0.684301	0.0194353	0.306206
ANK1	ankyrin 1 [Source:HGNC Symbol;Acc:HGNC:492]	ENSG00000029534	protein_coding	-0.677778	0.00938265	0.247575
HBA1	hemoglobin subunit alpha 1 [Source:HGNC Symbol;Acc:HGNC:4823]	ENSG00000206172	protein_coding	-0.677004	0.0361367	0.359323
AL022328.2	uncharacterized LOC105373095 [Source:NCBI gene;Acc:105373095]	ENSG00000273137	antisense	-0.675755	0.0177396	0.297896
MS4A3	membrane spanning 4-domains A3 [Source:HGNC Symbol;Acc:HGNC:7317]	ENSG00000149516	protein_coding	-0.675253	0.00747369	0.234328
ITGA7	integrin subunit alpha 7 [Source:HGNC Symbol;Acc:HGNC:6143]	ENSG00000135424	protein_coding	-0.675012	0.0102617	0.255146
SLC22A18	solute carrier family 22 member 18 [Source:HGNC Symbol;Acc:HGNC:10964]	ENSG00000110628	protein_coding	-0.674379	0.000515811	0.0738295
Z69706.1	novel transcript	ENSG00000268836	lincRNA	-0.673475	0.0209325	0.309946
ASIC3	acid sensing ion channel subunit 3 [Source:HGNC Symbol;Acc:HGNC:101]	ENSG00000213199	protein_coding	-0.671473	0.000463311	0.0690393
FECH	ferrochelatase [Source:HGNC Symbol;Acc:HGNC:3647]	ENSG00000066926	protein_coding	-0.669438	0.0116235	0.265182
AC007336.1	novel transcript	ENSG00000261997	lincRNA	-0.668807	0.00276824	0.172944
BCL2L1	BCL2 like 1 [Source:HGNC Symbol;Acc:HGNC:992]	ENSG00000171552	protein_coding	-0.666992	0.0147405	0.278773
CALHM6	calcium homeostasis modulator family member 6 [Source:HGNC Symbol;Acc:HGNC:33391]	ENSG00000188820	protein_coding	-0.665712	0.00614838	0.2308
AC073195.1	novel transcript	ENSG00000271855	lincRNA	-0.665202	0.0200318	0.309359
WFIKKN1	WAP, follistatin/kazal, immunoglobulin, kunitz and netrin domain containing 1 [Source:HGNC Symbol;Acc:HGNC:30912]	ENSG00000127578	protein_coding	-0.662999	0.0152255	0.281738
MN1	MN1 proto-oncogene, transcriptional regulator [Source:HGNC Symbol;Acc:HGNC:7180]	ENSG00000169184	protein_coding	-0.662402	0.0108706	0.261519
KLHDC8A	kelch domain containing 8A [Source:HGNC Symbol;Acc:HGNC:25573]	ENSG00000162873	protein_coding	-0.659402	0.0386985	0.364295
IGF2BP2	insulin like growth factor 2 mRNA binding protein 2 [Source:HGNC Symbol;Acc:HGNC:28867]	ENSG00000073792	protein_coding	-0.659296	0.00940691	0.247575
FIRRE	firre intergenic repeating RNA element [Source:HGNC Symbol;Acc:HGNC:49627]	ENSG00000213468	processed_transcript	-0.656823	0.0083831	0.242947
SERPINE1	serpin family E member 1 [Source:HGNC Symbol;Acc:HGNC:8583]	ENSG00000106366	protein_coding	-0.656218	0.00679616	0.2308
FAM201A	family with sequence similarity 201 member A [Source:HGNC Symbol;Acc:HGNC:27239]	ENSG00000204860	antisense	-0.655625	0.0393218	0.364491
GTF2IP13	general transcription factor IIi pseudogene 13 [Source:HGNC Symbol;Acc:HGNC:51725]	ENSG00000272556	transcribed_unprocessed_pseudogene	-0.65433	0.00933597	0.247575
GLRX5	glutaredoxin 5 [Source:HGNC Symbol;Acc:HGNC:20134]	ENSG00000182512	protein_coding	-0.652068	0.027071	0.328379
SCARF1	scavenger receptor class F member 1 [Source:HGNC Symbol;Acc:HGNC:16820]	ENSG00000074660	protein_coding	-0.6518	0.000323941	0.0592003
AC020909.2	novel transcript	ENSG00000268518	lincRNA	-0.651645	0.0318339	0.343622
EFEMP2	EGF containing fibulin extracellular matrix protein 2 [Source:HGNC Symbol;Acc:HGNC:3219]	ENSG00000172638	protein_coding	-0.648772	0.000158695	0.0429804
AC024257.3	novel transcript, antisense to OR10AD1	ENSG00000269514	antisense	-0.647068	0.00441799	0.206211
PPDPF	pancreatic progenitor cell differentiation and proliferation factor [Source:HGNC Symbol;Acc:HGNC:16142]	ENSG00000125534	protein_coding	-0.646437	0.00818723	0.241499
HIST1H2BE	histone cluster 1 H2B family member e [Source:HGNC Symbol;Acc:HGNC:4753]	ENSG00000274290	protein_coding	-0.646112	0.00775587	0.236261
LINC00894	long intergenic non-protein coding RNA 894 [Source:HGNC Symbol;Acc:HGNC:48579]	ENSG00000235703	antisense	-0.645377	0.000645601	0.0851051
AC107464.3	novel transcript, antisense to PDE6B	ENSG00000272927	antisense	-0.64534	0.0113674	0.263512
SLC2A5	solute carrier family 2 member 5 [Source:HGNC Symbol;Acc:HGNC:11010]	ENSG00000142583	protein_coding	-0.64231	0.0114182	0.264035
KCNAB3	potassium voltage-gated channel subfamily A regulatory beta subunit 3 [Source:HGNC Symbol;Acc:HGNC:6230]	ENSG00000170049	protein_coding	-0.641842	0.000439079	0.0681305
MUC1	mucin 1, cell surface associated [Source:HGNC Symbol;Acc:HGNC:7508]	ENSG00000185499	protein_coding	-0.64167	0.00745637	0.234325
AC090589.3	novel transcript	ENSG00000270060	sense_intronic	-0.639666	0.0109359	0.261519
AP001107.9	uncharacterized LOC102724064 [Source:NCBI gene;Acc:102724064]	ENSG00000255468	antisense	-0.639548	0.0186851	0.303086
CDC42EP1	CDC42 effector protein 1 [Source:HGNC Symbol;Acc:HGNC:17014]	ENSG00000128283	protein_coding	-0.639189	0.026834	0.327028
COL6A2	collagen type VI alpha 2 chain [Source:HGNC Symbol;Acc:HGNC:2212]	ENSG00000142173	protein_coding	-0.639104	0.00412073	0.201791
AC073335.2	novel transcript	ENSG00000273142	lincRNA	-0.637824	0.0167916	0.292446
LGALS3	galectin 3 [Source:HGNC Symbol;Acc:HGNC:6563]	ENSG00000131981	protein_coding	-0.637681	0.00778376	0.236626
M1AP	meiosis 1 associated protein [Source:HGNC Symbol;Acc:HGNC:25183]	ENSG00000159374	protein_coding	-0.635974	0.0110906	0.262311
PLEKHN1	pleckstrin homology domain containing N1 [Source:HGNC Symbol;Acc:HGNC:25284]	ENSG00000187583	protein_coding	-0.635932	0.0151251	0.28173
IPO5P1	importin 5 pseudogene 1 [Source:NCBI gene;Acc:100132815]	ENSG00000284428	processed_transcript	-0.635755	0.0129252	0.27137
PTX3	pentraxin 3 [Source:HGNC Symbol;Acc:HGNC:9692]	ENSG00000163661	protein_coding	-0.634926	0.00360299	0.191581
ANKRD22	ankyrin repeat domain 22 [Source:HGNC Symbol;Acc:HGNC:28321]	ENSG00000152766	protein_coding	-0.634899	0.0453101	0.373994
HAR1A	highly accelerated region 1A [Source:HGNC Symbol;Acc:HGNC:33117]	ENSG00000225978	lincRNA	-0.634698	0.0154256	0.283827
ALS2CL	ALS2 C-terminal like [Source:HGNC Symbol;Acc:HGNC:20605]	ENSG00000178038	protein_coding	-0.634438	0.00132443	0.117433
FBXO24	F-box protein 24 [Source:HGNC Symbol;Acc:HGNC:13595]	ENSG00000106336	protein_coding	-0.631686	0.00954469	0.248998
HSPB1	heat shock protein family B (small) member 1 [Source:HGNC Symbol;Acc:HGNC:5246]	ENSG00000106211	protein_coding	-0.630604	0.00524978	0.219704
TRBJ1-4	T cell receptor beta joining 1-4 [Source:HGNC Symbol;Acc:HGNC:12165]	ENSG00000281958	TR_J_gene	-0.630595	0.0103093	0.255146
LINC00899	long intergenic non-protein coding RNA 899 [Source:HGNC Symbol;Acc:HGNC:48583]	ENSG00000231711	processed_transcript	-0.629502	0.000847245	0.0985981
LINC00482	long intergenic non-protein coding RNA 482 [Source:HGNC Symbol;Acc:HGNC:26816]	ENSG00000185168	lincRNA	-0.629408	0.0228183	0.313273
AC245128.3	novel transcript	ENSG00000268734	lincRNA	-0.629033	0.00175169	0.138794
BCL2L15	BCL2 like 15 [Source:HGNC Symbol;Acc:HGNC:33624]	ENSG00000188761	protein_coding	-0.6287	0.00517945	0.219704
IGFBP3	insulin like growth factor binding protein 3 [Source:HGNC Symbol;Acc:HGNC:5472]	ENSG00000146674	protein_coding	-0.628471	0.00106149	0.104026
AL627309.6	novel pseudogene	ENSG00000268903	processed_pseudogene	-0.627996	0.00665617	0.2308
GDPD5	glycerophosphodiester phosphodiesterase domain containing 5 [Source:HGNC Symbol;Acc:HGNC:28804]	ENSG00000158555	protein_coding	-0.627599	0.00243195	0.164665
AF106564.1	novel transcript, antisense to NEFM	ENSG00000272163	antisense	-0.626317	0.0245444	0.319313
MEF2B	myocyte enhancer factor 2B [Source:HGNC Symbol;Acc:HGNC:6995]	ENSG00000213999	protein_coding	-0.62542	0.0107362	0.260051
POMC	proopiomelanocortin [Source:HGNC Symbol;Acc:HGNC:9201]	ENSG00000115138	protein_coding	-0.625324	0.0210851	0.309946
RUFY4	RUN and FYVE domain containing 4 [Source:HGNC Symbol;Acc:HGNC:24804]	ENSG00000188282	protein_coding	-0.62486	0.01369	0.274587
MDK	midkine [Source:HGNC Symbol;Acc:HGNC:6972]	ENSG00000110492	protein_coding	-0.624075	0.00211419	0.150684
SCARF2	scavenger receptor class F member 2 [Source:HGNC Symbol;Acc:HGNC:19869]	ENSG00000244486	protein_coding	-0.623457	0.0111241	0.262311
MFSD4B	major facilitator superfamily domain containing 4B [Source:HGNC Symbol;Acc:HGNC:21053]	ENSG00000173214	protein_coding	-0.622763	0.00205167	0.15055
SMIM24	small integral membrane protein 24 [Source:HGNC Symbol;Acc:HGNC:37244]	ENSG00000095932	protein_coding	-0.622677	0.0216388	0.312034
MYH7B	myosin heavy chain 7B [Source:HGNC Symbol;Acc:HGNC:15906]	ENSG00000078814	protein_coding	-0.622363	0.0164373	0.290224
GPR146	G protein-coupled receptor 146 [Source:HGNC Symbol;Acc:HGNC:21718]	ENSG00000164849	protein_coding	-0.617775	0.0431677	0.36998
AL355987.4	novel transcript	ENSG00000273066	processed_transcript	-0.614989	0.0135254	0.274041
AC104564.5	novel transcript, sense intronic to SSH2	ENSG00000265625	sense_intronic	-0.614544	0.0130936	0.271647
TRIM66	tripartite motif containing 66 [Source:HGNC Symbol;Acc:HGNC:29005]	ENSG00000166436	protein_coding	-0.614364	0.000303229	0.0576858
ASAP3	ArfGAP with SH3 domain, ankyrin repeat and PH domain 3 [Source:HGNC Symbol;Acc:HGNC:14987]	ENSG00000088280	protein_coding	-0.614314	0.0198327	0.308262
AC018628.1	TEC	ENSG00000279133	TEC	-0.614176	0.0282517	0.332345
MATR3	matrin 3 [Source:HGNC Symbol;Acc:HGNC:6912]	ENSG00000015479	protein_coding	-0.612789	0.00304179	0.175622
ZNF587	zinc finger protein 587 [Source:HGNC Symbol;Acc:HGNC:30955]	ENSG00000198466	protein_coding	-0.612756	0.000383032	0.0638901
AL031777.3	novel protein	ENSG00000282988	protein_coding	-0.612683	0.011073	0.262311
LTC4S	leukotriene C4 synthase [Source:HGNC Symbol;Acc:HGNC:6719]	ENSG00000213316	protein_coding	-0.611609	0.00799572	0.239574
PCOLCE	procollagen C-endopeptidase enhancer [Source:HGNC Symbol;Acc:HGNC:8738]	ENSG00000106333	protein_coding	-0.611516	0.00119474	0.112893
SLC14A1	solute carrier family 14 member 1 (Kidd blood group) [Source:HGNC Symbol;Acc:HGNC:10918]	ENSG00000141469	protein_coding	-0.610388	0.0135137	0.274041
AC013394.1	novel protein	ENSG00000279765	protein_coding	-0.609974	0.0158408	0.287062
TESC	tescalcin [Source:HGNC Symbol;Acc:HGNC:26065]	ENSG00000088992	protein_coding	-0.609336	0.0142308	0.277101
ODF3B	outer dense fiber of sperm tails 3B [Source:HGNC Symbol;Acc:HGNC:34388]	ENSG00000177989	protein_coding	-0.60866	0.00553571	0.222919
FAM86FP	family with sequence similarity 86 member F, pseudogene [Source:HGNC Symbol;Acc:HGNC:42357]	ENSG00000164845	transcribed_unprocessed_pseudogene	-0.608635	0.0268498	0.327028
ECHDC3	enoyl-CoA hydratase domain containing 3 [Source:HGNC Symbol;Acc:HGNC:23489]	ENSG00000134463	protein_coding	-0.608166	0.0258176	0.320749
BLVRB	biliverdin reductase B [Source:HGNC Symbol;Acc:HGNC:1063]	ENSG00000090013	protein_coding	-0.608041	0.045858	0.375303
LINC00570	long intergenic non-protein coding RNA 570 [Source:HGNC Symbol;Acc:HGNC:43717]	ENSG00000224177	lincRNA	-0.607561	0.0366156	0.359595
PRR22	proline rich 22 [Source:HGNC Symbol;Acc:HGNC:28354]	ENSG00000212123	protein_coding	-0.606084	0.0179834	0.297896
SHROOM1	shroom family member 1 [Source:HGNC Symbol;Acc:HGNC:24084]	ENSG00000164403	protein_coding	-0.605146	0.0282382	0.332345
NEFL	neurofilament light [Source:HGNC Symbol;Acc:HGNC:7739]	ENSG00000277586	protein_coding	-0.605083	0.0273157	0.329667
TSPAN4	tetraspanin 4 [Source:HGNC Symbol;Acc:HGNC:11859]	ENSG00000214063	protein_coding	-0.603796	0.00222414	0.153383
C3	complement C3 [Source:HGNC Symbol;Acc:HGNC:1318]	ENSG00000125730	protein_coding	-0.603269	0.020488	0.309946
ADCY6	adenylate cyclase 6 [Source:HGNC Symbol;Acc:HGNC:237]	ENSG00000174233	protein_coding	-0.602842	0.0387219	0.364295
CD109	CD109 molecule [Source:HGNC Symbol;Acc:HGNC:21685]	ENSG00000156535	protein_coding	-0.602195	0.0213944	0.311387
AC136475.2	novel transcript	ENSG00000254910	antisense	-0.59999	0.0294708	0.335359
KLF3-AS1	KLF3 antisense RNA 1 [Source:HGNC Symbol;Acc:HGNC:25796]	ENSG00000231160	processed_transcript	-0.598866	0.00282967	0.17372
MED12L	mediator complex subunit 12 like [Source:HGNC Symbol;Acc:HGNC:16050]	ENSG00000144893	protein_coding	-0.596762	0.0237065	0.316994
ZBTB16	zinc finger and BTB domain containing 16 [Source:HGNC Symbol;Acc:HGNC:12930]	ENSG00000109906	protein_coding	-0.596229	0.0234796	0.315841
SLC35E2A	solute carrier family 35 member E2A [Source:HGNC Symbol;Acc:HGNC:20863]	ENSG00000215790	protein_coding	-0.595936	0.00681595	0.2308
GPC1	glypican 1 [Source:HGNC Symbol;Acc:HGNC:4449]	ENSG00000063660	protein_coding	-0.59557	0.0162261	0.288774
ZNF528-AS1	ZNF528 antisense RNA 1 [Source:HGNC Symbol;Acc:HGNC:51305]	ENSG00000269834	processed_transcript	-0.595339	0.0140981	0.275959
AC022400.6	N-deacetylase and N-sulfotransferase 2 [Source:NCBI gene;Acc:8509]	ENSG00000272916	protein_coding	-0.595028	0.0380165	0.363317
LYG1	lysozyme g1 [Source:HGNC Symbol;Acc:HGNC:27014]	ENSG00000144214	protein_coding	-0.592711	0.00692246	0.2308
AL162586.1	uncharacterized LOC102723566 [Source:NCBI gene;Acc:102723566]	ENSG00000225032	antisense	-0.592371	0.00284168	0.17372
RHCE	Rh blood group CcEe antigens [Source:HGNC Symbol;Acc:HGNC:10008]	ENSG00000188672	protein_coding	-0.59132	0.0499153	0.379459
MROH6	maestro heat like repeat family member 6 [Source:HGNC Symbol;Acc:HGNC:27814]	ENSG00000204839	protein_coding	-0.590395	0.00307916	0.175736
PITPNM3	PITPNM family member 3 [Source:HGNC Symbol;Acc:HGNC:21043]	ENSG00000091622	protein_coding	-0.589553	0.0322339	0.346125
AL031777.1	ribosomal protein S10 (RPS10) pseudogene	ENSG00000217275	processed_pseudogene	-0.588847	0.0283883	0.332636
TCN1	transcobalamin 1 [Source:HGNC Symbol;Acc:HGNC:11652]	ENSG00000134827	protein_coding	-0.588277	0.0201284	0.309697
LRRC29	leucine rich repeat containing 29 [Source:HGNC Symbol;Acc:HGNC:13605]	ENSG00000125122	protein_coding	-0.586471	0.00392941	0.198138
SAPCD1-AS1	SAPCD1 antisense RNA 1 [Source:HGNC Symbol;Acc:HGNC:39824]	ENSG00000235663	antisense	-0.58596	0.0331986	0.348147
LRRN1	leucine rich repeat neuronal 1 [Source:HGNC Symbol;Acc:HGNC:20980]	ENSG00000175928	protein_coding	-0.584909	0.0382336	0.363575
BREA2	breast cancer estrogen-induced apoptosis 2 [Source:NCBI gene;Acc:286076]	ENSG00000181097	sense_intronic	-0.584533	0.0232252	0.315659
AK1	adenylate kinase 1 [Source:HGNC Symbol;Acc:HGNC:361]	ENSG00000106992	protein_coding	-0.583978	0.00579987	0.228899
TSPAN32	tetraspanin 32 [Source:HGNC Symbol;Acc:HGNC:13410]	ENSG00000064201	protein_coding	-0.583297	0.000949963	0.10214
TMEM240	transmembrane protein 240 [Source:HGNC Symbol;Acc:HGNC:25186]	ENSG00000205090	protein_coding	-0.582691	0.0226735	0.313257
GZMK	granzyme K [Source:HGNC Symbol;Acc:HGNC:4711]	ENSG00000113088	protein_coding	0.58357	0.0134002	0.274041
TMEM67	transmembrane protein 67 [Source:HGNC Symbol;Acc:HGNC:28396]	ENSG00000164953	protein_coding	0.586773	0.00781624	0.237069
NBPF20	NBPF member 20 [Source:HGNC Symbol;Acc:HGNC:32000]	ENSG00000162825	protein_coding	0.587182	0.00378783	0.194564
TRAV36DV7	T cell receptor alpha variable 36/delta variable 7 [Source:HGNC Symbol;Acc:HGNC:12135]	ENSG00000211815	TR_V_gene	0.587399	0.0419304	0.366479
TBC1D19	TBC1 domain family member 19 [Source:HGNC Symbol;Acc:HGNC:25624]	ENSG00000109680	protein_coding	0.592512	0.0110971	0.262311
CCR5	C-C motif chemokine receptor 5 (gene/pseudogene) [Source:HGNC Symbol;Acc:HGNC:1606]	ENSG00000160791	protein_coding	0.59389	0.000588813	0.0783121
HLA-DQB1	major histocompatibility complex, class II, DQ beta 1 [Source:HGNC Symbol;Acc:HGNC:4944]	ENSG00000179344	protein_coding	0.604677	0.0193044	0.305922
SGPP2	sphingosine-1-phosphate phosphatase 2 [Source:HGNC Symbol;Acc:HGNC:19953]	ENSG00000163082	protein_coding	0.605432	0.00833241	0.242895
P2RY12	purinergic receptor P2Y12 [Source:HGNC Symbol;Acc:HGNC:18124]	ENSG00000169313	protein_coding	0.606035	0.0242449	0.319313
AC007342.8	novel transcript	ENSG00000279741	TEC	0.608002	0.0303527	0.338677
TSPAN3	tetraspanin 3 [Source:HGNC Symbol;Acc:HGNC:17752]	ENSG00000140391	protein_coding	0.608092	0.000248508	0.0528384
PCDH9	protocadherin 9 [Source:HGNC Symbol;Acc:HGNC:8661]	ENSG00000184226	protein_coding	0.610654	0.0364369	0.359595
P2RY10	P2Y receptor family member 10 [Source:HGNC Symbol;Acc:HGNC:19906]	ENSG00000078589	protein_coding	0.610974	0.000334094	0.0592003
GPR82	G protein-coupled receptor 82 [Source:HGNC Symbol;Acc:HGNC:4533]	ENSG00000171657	protein_coding	0.611286	0.0380733	0.363317
AC007384.1	novel transcript	ENSG00000237513	lincRNA	0.611437	0.0239414	0.317632
CD200	CD200 molecule [Source:HGNC Symbol;Acc:HGNC:7203]	ENSG00000091972	protein_coding	0.613887	0.0403402	0.364998
RPS2P46	ribosomal protein S2 pseudogene 46 [Source:HGNC Symbol;Acc:HGNC:35839]	ENSG00000189343	processed_pseudogene	0.615715	0.0326403	0.346697
PARM1	prostate androgen-regulated mucin-like protein 1 [Source:HGNC Symbol;Acc:HGNC:24536]	ENSG00000169116	protein_coding	0.616441	0.0123845	0.266204
ASPM	abnormal spindle microtubule assembly [Source:HGNC Symbol;Acc:HGNC:19048]	ENSG00000066279	protein_coding	0.621473	0.0311774	0.342241
AKAP5	A-kinase anchoring protein 5 [Source:HGNC Symbol;Acc:HGNC:375]	ENSG00000179841	protein_coding	0.622773	0.0370447	0.359812
RALGPS2	Ral GEF with PH domain and SH3 binding motif 2 [Source:HGNC Symbol;Acc:HGNC:30279]	ENSG00000116191	protein_coding	0.627314	0.00284889	0.17372
LRP5	LDL receptor related protein 5 [Source:HGNC Symbol;Acc:HGNC:6697]	ENSG00000162337	protein_coding	0.634283	0.0155246	0.284446
PMEPA1	prostate transmembrane protein, androgen induced 1 [Source:HGNC Symbol;Acc:HGNC:14107]	ENSG00000124225	protein_coding	0.634768	0.00907194	0.247563
CR2	complement C3d receptor 2 [Source:HGNC Symbol;Acc:HGNC:2336]	ENSG00000117322	protein_coding	0.635734	0.0431151	0.369743
HIST1H2BH	histone cluster 1 H2B family member h [Source:HGNC Symbol;Acc:HGNC:4755]	ENSG00000275713	protein_coding	0.635988	0.00836477	0.242947
FANCB	FA complementation group B [Source:HGNC Symbol;Acc:HGNC:3583]	ENSG00000181544	protein_coding	0.636502	0.0177093	0.297896
AL078621.3	TEC	ENSG00000279267	TEC	0.636928	0.0429926	0.368904
TRAV41	T cell receptor alpha variable 41 [Source:HGNC Symbol;Acc:HGNC:12142]	ENSG00000211820	TR_V_gene	0.641931	0.0103114	0.255146
SNX25	sorting nexin 25 [Source:HGNC Symbol;Acc:HGNC:21883]	ENSG00000109762	protein_coding	0.649324	0.00101155	0.10214
KIR3DL1	killer cell immunoglobulin like receptor, three Ig domains and long cytoplasmic tail 1 [Source:HGNC Symbol;Acc:HGNC:6338]	ENSG00000167633	protein_coding	0.659406	0.0429141	0.368443
RTP5	receptor transporter protein 5 (putative) [Source:HGNC Symbol;Acc:HGNC:26585]	ENSG00000188011	protein_coding	0.661649	0.0414338	0.365167
GDF7	growth differentiation factor 7 [Source:HGNC Symbol;Acc:HGNC:4222]	ENSG00000143869	protein_coding	0.663571	0.0471881	0.375986
CLEC17A	C-type lectin domain containing 17A [Source:HGNC Symbol;Acc:HGNC:34520]	ENSG00000187912	protein_coding	0.664689	0.0260401	0.321924
DNASE1L3	deoxyribonuclease 1 like 3 [Source:HGNC Symbol;Acc:HGNC:2959]	ENSG00000163687	protein_coding	0.668465	0.0304118	0.338835
RPGRIP1L	RPGRIP1 like [Source:HGNC Symbol;Acc:HGNC:29168]	ENSG00000103494	protein_coding	0.670348	0.00348939	0.191138
RAB30	RAB30, member RAS oncogene family [Source:HGNC Symbol;Acc:HGNC:9770]	ENSG00000137502	protein_coding	0.673452	0.000725837	0.0904861
CCDC50	coiled-coil domain containing 50 [Source:HGNC Symbol;Acc:HGNC:18111]	ENSG00000152492	protein_coding	0.682624	0.00097704	0.10214
EPB41L4A	erythrocyte membrane protein band 4.1 like 4A [Source:HGNC Symbol;Acc:HGNC:13278]	ENSG00000129595	protein_coding	0.698722	0.0419327	0.366479
ERAP2	endoplasmic reticulum aminopeptidase 2 [Source:HGNC Symbol;Acc:HGNC:29499]	ENSG00000164308	protein_coding	0.707192	0.0331706	0.348147
TRBV3-1	T cell receptor beta variable 3-1 [Source:HGNC Symbol;Acc:HGNC:12212]	ENSG00000237702	TR_V_gene	0.71162	0.0046497	0.211959
TIGIT	T cell immunoreceptor with Ig and ITIM domains [Source:HGNC Symbol;Acc:HGNC:26838]	ENSG00000181847	protein_coding	0.714908	0.00481621	0.216634
NIPSNAP3B	nipsnap homolog 3B [Source:HGNC Symbol;Acc:HGNC:23641]	ENSG00000165028	protein_coding	0.7252	0.0107622	0.26025
GPT2	glutamic--pyruvic transaminase 2 [Source:HGNC Symbol;Acc:HGNC:18062]	ENSG00000166123	protein_coding	0.728565	0.00365454	0.192361
LINC02397	long intergenic non-protein coding RNA 2397 [Source:HGNC Symbol;Acc:HGNC:53323]	ENSG00000205056	lincRNA	0.739334	0.0390053	0.364295
NPM1P25	nucleophosmin 1 pseudogene 25 [Source:HGNC Symbol;Acc:HGNC:45204]	ENSG00000229417	processed_pseudogene	0.745226	0.0497651	0.379459
AC004943.2	novel transcript, antisense to ZFHX3	ENSG00000259768	antisense	0.746518	0.00263518	0.171799
CXCR6	C-X-C motif chemokine receptor 6 [Source:HGNC Symbol;Acc:HGNC:16647]	ENSG00000172215	protein_coding	0.755937	0.00474674	0.214916
SSPN	sarcospan [Source:HGNC Symbol;Acc:HGNC:11322]	ENSG00000123096	protein_coding	0.759601	0.00378205	0.194564
MERTK	MER proto-oncogene, tyrosine kinase [Source:HGNC Symbol;Acc:HGNC:7027]	ENSG00000153208	protein_coding	0.760744	0.0169425	0.292779
E2F5	E2F transcription factor 5 [Source:HGNC Symbol;Acc:HGNC:3119]	ENSG00000133740	protein_coding	0.761761	0.00173665	0.138794
TRAV38-2DV8	T cell receptor alpha variable 38-2/delta variable 8 [Source:HGNC Symbol;Acc:HGNC:12138]	ENSG00000211817	TR_V_gene	0.762669	0.0187394	0.303086
AC034238.1	uncharacterized LOC102467081 [Source:NCBI gene;Acc:102467081]	ENSG00000240535	processed_transcript	0.775402	0.0238188	0.317356
KIR3DL2	killer cell immunoglobulin like receptor, three Ig domains and long cytoplasmic tail 2 [Source:HGNC Symbol;Acc:HGNC:6339]	ENSG00000240403	protein_coding	0.785498	0.0408612	0.364998
RPL15P3	ribosomal protein L15 pseudogene 3 [Source:HGNC Symbol;Acc:HGNC:21538]	ENSG00000212802	processed_pseudogene	0.792609	0.0197557	0.307722
COL24A1	collagen type XXIV alpha 1 chain [Source:HGNC Symbol;Acc:HGNC:20821]	ENSG00000171502	protein_coding	0.793304	0.0170119	0.292959
PHEX	phosphate regulating endopeptidase homolog X-linked [Source:HGNC Symbol;Acc:HGNC:8918]	ENSG00000102174	protein_coding	0.795007	0.00525072	0.219704
CD300H	CD300H molecule (gene/pseudogene) [Source:HGNC Symbol;Acc:HGNC:52292]	ENSG00000284690	polymorphic_pseudogene	0.797749	0.0463506	0.375303
PDCD1	programmed cell death 1 [Source:HGNC Symbol;Acc:HGNC:8760]	ENSG00000188389	protein_coding	0.807483	0.000343337	0.0594692
CD1C	CD1c molecule [Source:HGNC Symbol;Acc:HGNC:1636]	ENSG00000158481	protein_coding	0.812555	0.00585082	0.228899
IGHV6-1	immunoglobulin heavy variable 6-1 [Source:HGNC Symbol;Acc:HGNC:5662]	ENSG00000211933	IG_V_gene	0.815022	0.0390256	0.364295
CCR9	C-C motif chemokine receptor 9 [Source:HGNC Symbol;Acc:HGNC:1610]	ENSG00000173585	protein_coding	0.816925	0.0178932	0.297896
BLK	BLK proto-oncogene, Src family tyrosine kinase [Source:HGNC Symbol;Acc:HGNC:1057]	ENSG00000136573	protein_coding	0.817604	0.0112346	0.262311
IGHV3-21	immunoglobulin heavy variable 3-21 [Source:HGNC Symbol;Acc:HGNC:5586]	ENSG00000211947	IG_V_gene	0.822319	0.0225166	0.313257
IGHV3-15	immunoglobulin heavy variable 3-15 [Source:HGNC Symbol;Acc:HGNC:5582]	ENSG00000211943	IG_V_gene	0.831082	0.025775	0.320749
DOK7	docking protein 7 [Source:HGNC Symbol;Acc:HGNC:26594]	ENSG00000175920	protein_coding	0.831212	0.0161353	0.288635
LILRA4	leukocyte immunoglobulin like receptor A4 [Source:HGNC Symbol;Acc:HGNC:15503]	ENSG00000239961	protein_coding	0.831762	0.00913835	0.247563
AFF3	AF4/FMR2 family member 3 [Source:HGNC Symbol;Acc:HGNC:6473]	ENSG00000144218	protein_coding	0.833256	0.00100401	0.10214
PTMAP5	prothymosin alpha pseudogene 5 [Source:HGNC Symbol;Acc:HGNC:9628]	ENSG00000214182	transcribed_processed_pseudogene	0.838166	0.0202814	0.309946
CD79A	CD79a molecule [Source:HGNC Symbol;Acc:HGNC:1698]	ENSG00000105369	protein_coding	0.839145	0.0256665	0.320749
EREG	epiregulin [Source:HGNC Symbol;Acc:HGNC:3443]	ENSG00000124882	protein_coding	0.840425	0.0364296	0.359595
CD79B	CD79b molecule [Source:HGNC Symbol;Acc:HGNC:1699]	ENSG00000007312	protein_coding	0.851969	0.00547845	0.222919
IGHG4	immunoglobulin heavy constant gamma 4 (G4m marker) [Source:HGNC Symbol;Acc:HGNC:5528]	ENSG00000211892	IG_C_gene	0.858212	0.034836	0.354694
GEN1	GEN1, Holliday junction 5' flap endonuclease [Source:HGNC Symbol;Acc:HGNC:26881]	ENSG00000178295	protein_coding	0.858893	0.000733271	0.0904861
GNAL	G protein subunit alpha L [Source:HGNC Symbol;Acc:HGNC:4388]	ENSG00000141404	protein_coding	0.860297	0.00375233	0.194285
TCF4	transcription factor 4 [Source:HGNC Symbol;Acc:HGNC:11634]	ENSG00000196628	protein_coding	0.864781	0.000198715	0.0510355
NCAPG2	non-SMC condensin II complex subunit G2 [Source:HGNC Symbol;Acc:HGNC:21904]	ENSG00000146918	protein_coding	0.86755	0.00597624	0.228899
COCH	cochlin [Source:HGNC Symbol;Acc:HGNC:2180]	ENSG00000100473	protein_coding	0.868083	0.011212	0.262311
PTPRK	protein tyrosine phosphatase, receptor type K [Source:HGNC Symbol;Acc:HGNC:9674]	ENSG00000152894	protein_coding	0.868106	0.00524479	0.219704
NRG1	neuregulin 1 [Source:HGNC Symbol;Acc:HGNC:7997]	ENSG00000157168	protein_coding	0.875941	0.00274377	0.172944
FCRL5	Fc receptor like 5 [Source:HGNC Symbol;Acc:HGNC:18508]	ENSG00000143297	protein_coding	0.879782	0.0334868	0.349313
TNFRSF17	TNF receptor superfamily member 17 [Source:HGNC Symbol;Acc:HGNC:11913]	ENSG00000048462	protein_coding	0.881155	0.0409167	0.364998
PAWR	pro-apoptotic WT1 regulator [Source:HGNC Symbol;Acc:HGNC:8614]	ENSG00000177425	protein_coding	0.88198	0.000743328	0.0904861
ARHGAP42	Rho GTPase activating protein 42 [Source:HGNC Symbol;Acc:HGNC:26545]	ENSG00000165895	protein_coding	0.889387	0.0100634	0.253217
BX571818.1	novel pseudogene	ENSG00000285417	transcribed_unitary_pseudogene	0.893317	0.0141595	0.276797
HLA-DRB5	major histocompatibility complex, class II, DR beta 5 [Source:HGNC Symbol;Acc:HGNC:4953]	ENSG00000198502	protein_coding	0.894821	0.0482046	0.377518
POU2AF1	POU class 2 associating factor 1 [Source:HGNC Symbol;Acc:HGNC:9211]	ENSG00000110777	protein_coding	0.902475	0.00405692	0.200771
IGLC3	immunoglobulin lambda constant 3 (Kern-Oz+ marker) [Source:HGNC Symbol;Acc:HGNC:5857]	ENSG00000211679	IG_C_gene	0.90544	0.0392603	0.364374
DNAH17	dynein axonemal heavy chain 17 [Source:HGNC Symbol;Acc:HGNC:2946]	ENSG00000187775	protein_coding	0.908811	0.0351129	0.355327
PAX5	paired box 5 [Source:HGNC Symbol;Acc:HGNC:8619]	ENSG00000196092	protein_coding	0.913724	0.00927534	0.247575
EBF1	early B cell factor 1 [Source:HGNC Symbol;Acc:HGNC:3126]	ENSG00000164330	protein_coding	0.920389	0.0058995	0.228899
BLNK	B cell linker [Source:HGNC Symbol;Acc:HGNC:14211]	ENSG00000095585	protein_coding	0.927129	0.00111454	0.108511
OR2B6	olfactory receptor family 2 subfamily B member 6 [Source:HGNC Symbol;Acc:HGNC:8241]	ENSG00000124657	protein_coding	0.950398	0.00362288	0.191581
IGLV1-47	immunoglobulin lambda variable 1-47 [Source:HGNC Symbol;Acc:HGNC:5880]	ENSG00000211648	IG_V_gene	0.950878	0.00610528	0.2308
XCL1	X-C motif chemokine ligand 1 [Source:HGNC Symbol;Acc:HGNC:10645]	ENSG00000143184	protein_coding	0.954473	0.00984807	0.249912
IGLV7-43	immunoglobulin lambda variable 7-43 [Source:HGNC Symbol;Acc:HGNC:5929]	ENSG00000211652	IG_V_gene	0.956028	0.0382631	0.363575
LAIR2	leukocyte associated immunoglobulin like receptor 2 [Source:HGNC Symbol;Acc:HGNC:6478]	ENSG00000167618	protein_coding	0.962592	0.038271	0.363575
FAM167A	family with sequence similarity 167 member A [Source:HGNC Symbol;Acc:HGNC:15549]	ENSG00000154319	protein_coding	0.967858	0.00915732	0.247563
JADE3	jade family PHD finger 3 [Source:HGNC Symbol;Acc:HGNC:22982]	ENSG00000102221	protein_coding	0.9729	0.000755793	0.0907927
EML6	echinoderm microtubule associated protein like 6 [Source:HGNC Symbol;Acc:HGNC:35412]	ENSG00000214595	protein_coding	0.975185	0.0100251	0.252679
IGLV2-8	immunoglobulin lambda variable 2-8 [Source:HGNC Symbol;Acc:HGNC:5895]	ENSG00000278196	IG_V_gene	0.977197	0.0365258	0.359595
IGHV5-78	immunoglobulin heavy variable 5-78 (pseudogene) [Source:HGNC Symbol;Acc:HGNC:5660]	ENSG00000211978	IG_V_pseudogene	0.980711	0.00940704	0.247575
LINC00494	long intergenic non-protein coding RNA 494 [Source:HGNC Symbol;Acc:HGNC:27657]	ENSG00000235621	lincRNA	0.98573	0.00762726	0.2357
PRKG2	protein kinase cGMP-dependent 2 [Source:HGNC Symbol;Acc:HGNC:9416]	ENSG00000138669	protein_coding	0.986945	0.0102627	0.255146
IGHV3-73	immunoglobulin heavy variable 3-73 [Source:HGNC Symbol;Acc:HGNC:5623]	ENSG00000211976	IG_V_gene	0.995519	0.0258111	0.320749
FAM111B	family with sequence similarity 111 member B [Source:HGNC Symbol;Acc:HGNC:24200]	ENSG00000189057	protein_coding	0.996861	0.00415803	0.201791
AC034236.1	ribosomal protein S25 (RPS25) pseudogene	ENSG00000185641	processed_pseudogene	0.999532	0.0236878	0.316994
DENND5B	DENN domain containing 5B [Source:HGNC Symbol;Acc:HGNC:28338]	ENSG00000170456	protein_coding	1.0012	0.000736233	0.0904861
AL161781.2	novel transcript, antisense to PAX5	ENSG00000250850	antisense	1.00725	0.00867615	0.246641
LINC01679	long intergenic non-protein coding RNA 1679 [Source:HGNC Symbol;Acc:HGNC:52469]	ENSG00000237989	lincRNA	1.0106	0.00132079	0.117433
IGLV7-46	immunoglobulin lambda variable 7-46 (gene/pseudogene) [Source:HGNC Symbol;Acc:HGNC:5930]	ENSG00000211649	IG_V_gene	1.01225	0.0459325	0.375303
IGHG2	immunoglobulin heavy constant gamma 2 (G2m marker) [Source:HGNC Symbol;Acc:HGNC:5526]	ENSG00000211893	IG_C_gene	1.01851	0.0225715	0.313257
AL139099.1	novel transcript	ENSG00000258377	antisense	1.03253	0.0407983	0.364998
IGHJ5	immunoglobulin heavy joining 5 [Source:HGNC Symbol;Acc:HGNC:5539]	ENSG00000242472	IG_J_gene	1.05061	0.00932074	0.247575
TRGV8	T cell receptor gamma variable 8 [Source:HGNC Symbol;Acc:HGNC:12294]	ENSG00000211696	TR_V_gene	1.05188	0.0128138	0.271306
IGLV2-11	immunoglobulin lambda variable 2-11 [Source:HGNC Symbol;Acc:HGNC:5887]	ENSG00000211668	IG_V_gene	1.05278	0.0371253	0.359812
SYNPO	synaptopodin [Source:HGNC Symbol;Acc:HGNC:30672]	ENSG00000171992	protein_coding	1.06059	0.000249079	0.0528384
COBLL1	cordon-bleu WH2 repeat protein like 1 [Source:HGNC Symbol;Acc:HGNC:23571]	ENSG00000082438	protein_coding	1.06233	0.00144671	0.12214
IGKV1-16	immunoglobulin kappa variable 1-16 [Source:HGNC Symbol;Acc:HGNC:5732]	ENSG00000240864	IG_V_gene	1.06257	0.0245008	0.319313
AC009950.1	novel transcript, antisense to SP110	ENSG00000225963	antisense	1.06519	0.0272558	0.329407
FCRLA	Fc receptor like A [Source:HGNC Symbol;Acc:HGNC:18504]	ENSG00000132185	protein_coding	1.06963	0.00374887	0.194285
MS4A1	membrane spanning 4-domains A1 [Source:HGNC Symbol;Acc:HGNC:7315]	ENSG00000156738	protein_coding	1.07226	0.00414226	0.201791
GLI1	GLI family zinc finger 1 [Source:HGNC Symbol;Acc:HGNC:4317]	ENSG00000111087	protein_coding	1.0741	0.000737658	0.0904861
IGHV3-23	immunoglobulin heavy variable 3-23 [Source:HGNC Symbol;Acc:HGNC:5588]	ENSG00000211949	IG_V_gene	1.08814	0.00549245	0.222919
JCHAIN	joining chain of multimeric IgA and IgM [Source:HGNC Symbol;Acc:HGNC:5713]	ENSG00000132465	protein_coding	1.08916	0.0196357	0.307564
SPIB	Spi-B transcription factor [Source:HGNC Symbol;Acc:HGNC:11242]	ENSG00000269404	protein_coding	1.09045	0.00116675	0.112129
PHF24	PHD finger protein 24 [Source:HGNC Symbol;Acc:HGNC:29180]	ENSG00000122733	protein_coding	1.11111	0.00195496	0.147365
WFDC21P	WAP four-disulfide core domain 21, pseudogene [Source:HGNC Symbol;Acc:HGNC:50357]	ENSG00000261040	transcribed_unitary_pseudogene	1.11572	0.00736538	0.233546
FCRL1	Fc receptor like 1 [Source:HGNC Symbol;Acc:HGNC:18509]	ENSG00000163534	protein_coding	1.12394	0.000807066	0.0946619
IGKV1-9	immunoglobulin kappa variable 1-9 [Source:HGNC Symbol;Acc:HGNC:5744]	ENSG00000241755	IG_V_gene	1.12546	0.00909559	0.247563
BEND4	BEN domain containing 4 [Source:HGNC Symbol;Acc:HGNC:23815]	ENSG00000188848	protein_coding	1.1303	0.000747167	0.0904861
ANKUB1	ankyrin repeat and ubiquitin domain containing 1 [Source:HGNC Symbol;Acc:HGNC:29642]	ENSG00000206199	protein_coding	1.13571	0.000538924	0.0749367
IGKV1-5	immunoglobulin kappa variable 1-5 [Source:HGNC Symbol;Acc:HGNC:5741]	ENSG00000243466	IG_V_gene	1.13923	0.00732055	0.233505
AC008750.2	uncharacterized LOC100129083 [Source:NCBI gene;Acc:100129083]	ENSG00000255441	antisense	1.13976	0.0483361	0.377564
IGHV3-74	immunoglobulin heavy variable 3-74 [Source:HGNC Symbol;Acc:HGNC:5624]	ENSG00000224650	IG_V_gene	1.15056	0.00689759	0.2308
IGHV5-51	immunoglobulin heavy variable 5-51 [Source:HGNC Symbol;Acc:HGNC:5659]	ENSG00000211966	IG_V_gene	1.18097	0.00448138	0.207958
BTNL9	butyrophilin like 9 [Source:HGNC Symbol;Acc:HGNC:24176]	ENSG00000165810	protein_coding	1.18132	0.0223566	0.312536
IGHM	immunoglobulin heavy constant mu [Source:HGNC Symbol;Acc:HGNC:5541]	ENSG00000211899	IG_C_gene	1.18429	0.00872091	0.246949
IGKV4-1	immunoglobulin kappa variable 4-1 [Source:HGNC Symbol;Acc:HGNC:5834]	ENSG00000211598	IG_V_gene	1.1846	0.00596915	0.228899
GATM	glycine amidinotransferase [Source:HGNC Symbol;Acc:HGNC:4175]	ENSG00000171766	protein_coding	1.18828	1.02028e-05	0.00982475
IL7	interleukin 7 [Source:HGNC Symbol;Acc:HGNC:6023]	ENSG00000104432	protein_coding	1.20155	7.15088e-05	0.0319841
IGLV10-54	immunoglobulin lambda variable 10-54 [Source:HGNC Symbol;Acc:HGNC:5884]	ENSG00000211642	IG_V_gene	1.21085	0.0290796	0.333721
GLDC	glycine decarboxylase [Source:HGNC Symbol;Acc:HGNC:4313]	ENSG00000178445	protein_coding	1.21123	0.036608	0.359595
COL5A3	collagen type V alpha 3 chain [Source:HGNC Symbol;Acc:HGNC:14864]	ENSG00000080573	protein_coding	1.21669	0.00797571	0.239574
BANK1	B cell scaffold protein with ankyrin repeats 1 [Source:HGNC Symbol;Acc:HGNC:18233]	ENSG00000153064	protein_coding	1.21825	0.000110752	0.0349063
IGKV2-24	immunoglobulin kappa variable 2-24 [Source:HGNC Symbol;Acc:HGNC:5781]	ENSG00000241294	IG_V_gene	1.22473	0.00305919	0.175736
IGHV3-13	immunoglobulin heavy variable 3-13 [Source:HGNC Symbol;Acc:HGNC:5581]	ENSG00000211942	IG_V_gene	1.24082	0.00862298	0.246541
IGHV3-7	immunoglobulin heavy variable 3-7 [Source:HGNC Symbol;Acc:HGNC:5620]	ENSG00000211938	IG_V_gene	1.24544	0.00249863	0.164689
IGHV4-59	immunoglobulin heavy variable 4-59 [Source:HGNC Symbol;Acc:HGNC:5654]	ENSG00000224373	IG_V_gene	1.25004	0.00981497	0.249912
IGHV3-48	immunoglobulin heavy variable 3-48 [Source:HGNC Symbol;Acc:HGNC:5606]	ENSG00000211964	IG_V_gene	1.25241	0.0039532	0.198138
DDX43	DEAD-box helicase 43 [Source:HGNC Symbol;Acc:HGNC:18677]	ENSG00000080007	protein_coding	1.25429	0.00432562	0.205145
FCRL2	Fc receptor like 2 [Source:HGNC Symbol;Acc:HGNC:14875]	ENSG00000132704	protein_coding	1.26289	0.00359274	0.191581
TEAD2	TEA domain transcription factor 2 [Source:HGNC Symbol;Acc:HGNC:11715]	ENSG00000074219	protein_coding	1.27651	0.0159271	0.287926
PLEKHG1	pleckstrin homology and RhoGEF domain containing G1 [Source:HGNC Symbol;Acc:HGNC:20884]	ENSG00000120278	protein_coding	1.28716	9.18705e-05	0.0327185
UGT8	UDP glycosyltransferase 8 [Source:HGNC Symbol;Acc:HGNC:12555]	ENSG00000174607	protein_coding	1.30164	0.00155059	0.127611
IGLV4-60	immunoglobulin lambda variable 4-60 [Source:HGNC Symbol;Acc:HGNC:5920]	ENSG00000211639	IG_V_gene	1.3041	0.0490176	0.378173
DYTN	dystrotelin [Source:HGNC Symbol;Acc:HGNC:23279]	ENSG00000232125	protein_coding	1.30998	0.00763962	0.2357
IGHJ6	immunoglobulin heavy joining 6 [Source:HGNC Symbol;Acc:HGNC:5540]	ENSG00000211900	IG_J_gene	1.31546	0.00490046	0.216634
SIGLEC6	sialic acid binding Ig like lectin 6 [Source:HGNC Symbol;Acc:HGNC:10875]	ENSG00000105492	protein_coding	1.31788	0.0026411	0.171799
KIR2DL4	killer cell immunoglobulin like receptor, two Ig domains and long cytoplasmic tail 4 [Source:HGNC Symbol;Acc:HGNC:6332]	ENSG00000189013	protein_coding	1.32781	0.012371	0.266204
PRAMENP	PRAME N-terminal-like, pseudogene [Source:HGNC Symbol;Acc:HGNC:34302]	ENSG00000197549	transcribed_unprocessed_pseudogene	1.33496	0.00904375	0.247563
AC084876.1	novel transcript, antisense to GIT2	ENSG00000277299	antisense	1.37248	0.0448242	0.373994
CLECL1	C-type lectin like 1 [Source:HGNC Symbol;Acc:HGNC:24462]	ENSG00000184293	protein_coding	1.40515	0.000305933	0.0576858
KLHL14	kelch like family member 14 [Source:HGNC Symbol;Acc:HGNC:29266]	ENSG00000197705	protein_coding	1.41671	0.000411794	0.0659579
LINC01857	long intergenic non-protein coding RNA 1857 [Source:HGNC Symbol;Acc:HGNC:52673]	ENSG00000224137	lincRNA	1.42965	0.00219926	0.153085
PGBD5	piggyBac transposable element derived 5 [Source:HGNC Symbol;Acc:HGNC:19405]	ENSG00000177614	protein_coding	1.43331	0.0253485	0.320264
AC008569.1	novel transcript, antisense to CD97	ENSG00000267379	antisense	1.4645	0.00709254	0.23149
RPL21P16	ribosomal protein L21 pseudogene 16 [Source:HGNC Symbol;Acc:HGNC:31396]	ENSG00000220842	processed_pseudogene	1.48243	0.00912741	0.247563
ZBTB32	zinc finger and BTB domain containing 32 [Source:HGNC Symbol;Acc:HGNC:16763]	ENSG00000011590	protein_coding	1.48431	0.00101716	0.10214
IGHV2-5	immunoglobulin heavy variable 2-5 [Source:HGNC Symbol;Acc:HGNC:5576]	ENSG00000211937	IG_V_gene	1.48796	0.00268611	0.172611
AC092135.3	novel transcript	ENSG00000279841	TEC	1.49827	0.0363362	0.359595
IGHV3-72	immunoglobulin heavy variable 3-72 [Source:HGNC Symbol;Acc:HGNC:5622]	ENSG00000225698	IG_V_gene	1.51164	0.00632304	0.2308
OSBPL10	oxysterol binding protein like 10 [Source:HGNC Symbol;Acc:HGNC:16395]	ENSG00000144645	protein_coding	1.53814	0.00015338	0.04231
IGHA2	immunoglobulin heavy constant alpha 2 (A2m marker) [Source:HGNC Symbol;Acc:HGNC:5479]	ENSG00000211890	IG_C_gene	1.54549	0.00102167	0.10214
IGLC7	immunoglobulin lambda constant 7 [Source:HGNC Symbol;Acc:HGNC:5861]	ENSG00000211685	IG_C_gene	1.55865	0.00352998	0.191581
WNT16	Wnt family member 16 [Source:HGNC Symbol;Acc:HGNC:16267]	ENSG00000002745	protein_coding	1.56617	0.00687151	0.2308
KLK1	kallikrein 1 [Source:HGNC Symbol;Acc:HGNC:6357]	ENSG00000167748	protein_coding	1.56691	0.00719408	0.232458
CYB5R2	cytochrome b5 reductase 2 [Source:HGNC Symbol;Acc:HGNC:24376]	ENSG00000166394	protein_coding	1.59367	0.00119745	0.112893
AL355309.1	ribosomal protein L28 pseudogene	ENSG00000214748	processed_pseudogene	1.63211	0.0109526	0.261519
IGHV1-69	immunoglobulin heavy variable 1-69 [Source:HGNC Symbol;Acc:HGNC:5558]	ENSG00000211973	IG_V_gene	1.63519	0.0152062	0.28173
COL4A4	collagen type IV alpha 4 chain [Source:HGNC Symbol;Acc:HGNC:2206]	ENSG00000081052	protein_coding	1.66198	0.000246639	0.0528384
COL4A3	collagen type IV alpha 3 chain [Source:HGNC Symbol;Acc:HGNC:2204]	ENSG00000169031	protein_coding	1.66292	0.000255814	0.0528384
BHLHE41	basic helix-loop-helix family member e41 [Source:HGNC Symbol;Acc:HGNC:16617]	ENSG00000123095	protein_coding	1.68233	0.000456833	0.0690393
TBC1D27P	TBC1 domain family member 27, pseudogene [Source:HGNC Symbol;Acc:HGNC:28104]	ENSG00000128438	transcribed_unprocessed_pseudogene	1.7096	0.00151739	0.125572
AC010761.1	novel transcript, antisense to RPL23A	ENSG00000264577	antisense	1.72556	0.0487746	0.378173
ZNF860	zinc finger protein 860 [Source:HGNC Symbol;Acc:HGNC:34513]	ENSG00000197385	protein_coding	1.75774	0.000233227	0.0528384
IGKV1D-13	immunoglobulin kappa variable 1D-13 [Source:HGNC Symbol;Acc:HGNC:5747]	ENSG00000276566	IG_V_gene	1.7702	0.0332815	0.348147
NXPH4	neurexophilin 4 [Source:HGNC Symbol;Acc:HGNC:8078]	ENSG00000182379	protein_coding	1.86324	0.00513661	0.21924
RNF5P1	ring finger protein 5 pseudogene 1 [Source:HGNC Symbol;Acc:HGNC:31053]	ENSG00000253570	processed_pseudogene	1.87431	0.0234914	0.315841
CNTNAP2	contactin associated protein like 2 [Source:HGNC Symbol;Acc:HGNC:13830]	ENSG00000174469	protein_coding	1.91229	0.000269692	0.0542882
IGHE	immunoglobulin heavy constant epsilon [Source:HGNC Symbol;Acc:HGNC:5522]	ENSG00000211891	IG_C_gene	1.91426	0.000335171	0.0592003
GPM6A	glycoprotein M6A [Source:HGNC Symbol;Acc:HGNC:4460]	ENSG00000150625	protein_coding	1.94463	0.005351	0.222029
TNFRSF13B	TNF receptor superfamily member 13B [Source:HGNC Symbol;Acc:HGNC:18153]	ENSG00000240505	protein_coding	2.02615	0.00077089	0.0918654
CHAD	chondroadherin [Source:HGNC Symbol;Acc:HGNC:1909]	ENSG00000136457	protein_coding	2.1603	1.47162e-05	0.0116209
AP001350.1	novel transcript, antisense to ZFP91	ENSG00000269570	antisense	2.1774	0.00505799	0.217321
AL138963.3	novel transcript, antisense to TPT1	ENSG00000273149	antisense	2.24199	0.00270454	0.172611
AL591846.1	ribosomal protein S14 (RPS14) pseudogene	ENSG00000224114	processed_pseudogene	2.3666	0.0371846	0.35991
AL928742.1	novel transcript	ENSG00000253364	lincRNA	2.378	9.37107e-05	0.0327185
TREML4	triggering receptor expressed on myeloid cells like 4 [Source:HGNC Symbol;Acc:HGNC:30807]	ENSG00000188056	protein_coding	2.43856	0.0420914	0.366479
AC022784.1	uncharacterized LOC101929128 [Source:NCBI gene;Acc:101929128]	ENSG00000248538	lincRNA	2.74267	0.0049667	0.217129
AL671277.1	HLA complex group 4 pseudogene 5	ENSG00000227766	unprocessed_pseudogene	2.82574	0.00301122	0.175622
AP000866.5	novel transcript	ENSG00000255045	antisense	3.17654	0.0017496	0.138794
C4BPA	complement component 4 binding protein alpha [Source:HGNC Symbol;Acc:HGNC:1325]	ENSG00000123838	protein_coding	3.30516	0.000963576	0.10214
EIF1AY	eukaryotic translation initiation factor 1A Y-linked [Source:HGNC Symbol;Acc:HGNC:3252]	ENSG00000198692	protein_coding	3.36698	0.0208731	0.309946
RPS3AP26	ribosomal protein S3a pseudogene 26 [Source:HGNC Symbol;Acc:HGNC:36513]	ENSG00000214389	processed_pseudogene	3.44984	0.000332674	0.0592003
AC026333.3	novel transcript	ENSG00000256249	lincRNA	3.47625	0.0019588	0.147365
AL645929.1	HLA complex group 4 pseudogene 7	ENSG00000230521	unprocessed_pseudogene	3.56455	0.000799571	0.0945271
AL355312.2	novel transcript	ENSG00000231760	antisense	3.59579	0.00148595	0.124252
HLA-V	major histocompatibility complex, class I, V (pseudogene) [Source:HGNC Symbol;Acc:HGNC:23482]	ENSG00000181126	transcribed_unprocessed_pseudogene	4.08435	0.00162928	0.132786
C1orf87	chromosome 1 open reading frame 87 [Source:HGNC Symbol;Acc:HGNC:28547]	ENSG00000162598	protein_coding	4.74818	0.000148463	0.0417266
DSTNP1	destrin, actin depolymerizing factor pseudogene 1 [Source:HGNC Symbol;Acc:HGNC:23769]	ENSG00000230982	processed_pseudogene	5.06243	0.00602003	0.228899
AC104365.3	novel transcript	ENSG00000267705	lincRNA	5.67418	0.00337615	0.188356
MIR6126	microRNA 6126 [Source:HGNC Symbol;Acc:HGNC:50099]	ENSG00000273776	miRNA	5.93052	0.00149309	0.124252
AL161757.5	novel transcript, antisense to TMEM260	ENSG00000259133	antisense	6.11288	0.0020927	0.150684
AC005082.2	Novel transcript, antisense to NUPL2	ENSG00000285926	antisense	6.88432	0.00247389	0.164689

## Sheet: GO Psa gene set
source	term_name	term_id	adjusted_p_value	negative_log10_of_adjusted_p_value	term_size	query_size	intersection_size	effective_domain_size	intersections
GO:MF	extracellular matrix structural constituent	GO:0005201	5.544e-14	13.2562	173	45	13	18679	COL6A3,COL5A1,COL6A1,COL5A2,TNC,DCN,FN1,COL12A1,POSTN,COL1A1,CYR61,COL3A1,COL1A2
GO:MF	extracellular matrix structural constituent conferring tensile strength	GO:0030020	2.22467e-11	10.6527	41	45	8	18679	COL6A3,COL5A1,COL6A1,COL5A2,COL12A1,COL1A1,COL3A1,COL1A2
GO:MF	structural molecule activity	GO:0005198	1.28685e-09	8.89047	701	45	16	18679	OLFM4,SPTB,ANK1,COL6A3,COL5A1,COL6A1,COL5A2,TNC,DCN,FN1,COL12A1,POSTN,COL1A1,CYR61,COL3A1,COL1A2
GO:MF	platelet-derived growth factor binding	GO:0048407	1.23891e-08	7.90696	11	45	5	18679	COL5A1,COL6A1,COL1A1,COL3A1,COL1A2
GO:MF	growth factor binding	GO:0019838	0.000446612	3.35007	141	45	6	18679	COL5A1,COL6A1,COL1A1,CYR61,COL3A1,COL1A2
GO:MF	integrin binding	GO:0005178	0.000547597	3.26154	146	45	6	18679	NRG1,COL5A1,FN1,CYR61,COL3A1,THY1
GO:MF	glycosaminoglycan binding	GO:0005539	0.000630198	3.20052	238	45	7	18679	CTSG,MPO,COL5A1,DCN,FN1,POSTN,CYR61
GO:MF	heparin binding	GO:0008201	0.00123892	2.90696	168	45	6	18679	CTSG,MPO,COL5A1,FN1,POSTN,CYR61
GO:MF	protein-containing complex binding	GO:0044877	0.00328086	2.48401	1304	45	13	18679	NRG1,SPTB,SAMD14,SHROOM1,ANK1,COL5A1,COL6A1,CAV1,DCN,FN1,CYR61,COL3A1,THY1
GO:MF	sulfur compound binding	GO:1901681	0.016231	1.78966	264	45	6	18679	CTSG,MPO,COL5A1,FN1,POSTN,CYR61
GO:MF	cell adhesion molecule binding	GO:0050839	0.0172193	1.76398	544	45	8	18679	OLFM4,NRG1,COL5A1,FN1,POSTN,CYR61,COL3A1,THY1
GO:MF	proteoglycan binding	GO:0043394	0.0370764	1.4309	36	45	3	18679	COL5A1,TNC,FN1
GO:MF	transmembrane receptor protein tyrosine kinase activator activity	GO:0030297	0.0496923	1.30371	7	45	2	18679	NRG1,GREM1
GO:BP	extracellular matrix organization	GO:0030198	8.32209e-14	13.0798	419	44	17	18123	CTSG,COL6A3,COL5A1,COL6A1,CAV1,COL5A2,TNC,DCN,FN1,COL12A1,POSTN,COL1A1,CYR61,GREM1,COL3A1,COL1A2,MMP2
GO:BP	extracellular structure organization	GO:0043062	8.66069e-14	13.0624	420	44	17	18123	CTSG,COL6A3,COL5A1,COL6A1,CAV1,COL5A2,TNC,DCN,FN1,COL12A1,POSTN,COL1A1,CYR61,GREM1,COL3A1,COL1A2,MMP2
GO:BP	external encapsulating structure organization	GO:0045229	9.37697e-14	13.0279	422	44	17	18123	CTSG,COL6A3,COL5A1,COL6A1,CAV1,COL5A2,TNC,DCN,FN1,COL12A1,POSTN,COL1A1,CYR61,GREM1,COL3A1,COL1A2,MMP2
GO:BP	collagen fibril organization	GO:0030199	8.41789e-09	8.0748	109	44	9	18123	COL6A3,COL5A1,COL6A1,COL5A2,COL12A1,COL1A1,GREM1,COL3A1,COL1A2
GO:BP	endodermal cell differentiation	GO:0035987	2.09635e-06	5.67854	45	44	6	18123	COL5A1,COL6A1,COL5A2,FN1,COL12A1,MMP2
GO:BP	endoderm formation	GO:0001706	6.54049e-06	5.18439	54	44	6	18123	COL5A1,COL6A1,COL5A2,FN1,COL12A1,MMP2
GO:BP	wound healing	GO:0042060	1.00263e-05	4.99886	555	44	12	18123	NRG1,EREG,COL5A1,CAV1,TNC,DCN,FN1,POSTN,COL1A1,CYR61,COL3A1,COL1A2
GO:BP	cellular response to amino acid stimulus	GO:0071230	2.9549e-05	4.52946	69	44	6	18123	BCL2L1,COL6A1,COL5A2,COL1A1,COL1A2,MMP2
GO:BP	anatomical structure morphogenesis	GO:0009653	3.17574e-05	4.49816	2816	44	23	18123	OLFM4,NRG1,SPTB,EREG,LRP5,SHROOM1,BCL2L1,ZBTB16,COL5A1,COL6A1,CAV1,COL5A2,TNC,DCN,FN1,COL12A1,POSTN,COL1A1,CYR61,GREM1,COL1A2,THY1,MMP2
GO:BP	cell adhesion	GO:0007155	5.69258e-05	4.24469	1502	44	17	18123	OLFM4,NRG1,VNN1,COL6A3,ZBTB16,COL5A1,COL6A1,CAV1,TNC,FN1,COL12A1,POSTN,COL1A1,CYR61,GREM1,COL3A1,THY1
GO:BP	biological adhesion	GO:0022610	6.09837e-05	4.21479	1509	44	17	18123	OLFM4,NRG1,VNN1,COL6A3,ZBTB16,COL5A1,COL6A1,CAV1,TNC,FN1,COL12A1,POSTN,COL1A1,CYR61,GREM1,COL3A1,THY1
GO:BP	cellular response to acid chemical	GO:0071229	6.22943e-05	4.20555	78	44	6	18123	BCL2L1,COL6A1,COL5A2,COL1A1,COL1A2,MMP2
GO:BP	endoderm development	GO:0007492	7.26184e-05	4.13895	80	44	6	18123	COL5A1,COL6A1,COL5A2,FN1,COL12A1,MMP2
GO:BP	ossification	GO:0001503	9.06248e-05	4.04275	418	44	10	18123	LRP5,ZBTB16,COL6A1,COL5A2,TNC,COL1A1,CYR61,GREM1,COL1A2,MMP2
GO:BP	response to wounding	GO:0009611	9.51707e-05	4.0215	680	44	12	18123	NRG1,EREG,COL5A1,CAV1,TNC,DCN,FN1,POSTN,COL1A1,CYR61,COL3A1,COL1A2
GO:BP	animal organ morphogenesis	GO:0009887	0.000265426	3.57606	1079	44	14	18123	NRG1,EREG,LRP5,COL5A1,CAV1,COL5A2,TNC,DCN,COL1A1,CYR61,GREM1,COL1A2,THY1,MMP2
GO:BP	regulation of cell adhesion	GO:0030155	0.000301636	3.52052	756	44	12	18123	OLFM4,NRG1,VNN1,ZBTB16,CAV1,TNC,FN1,POSTN,COL1A1,CYR61,GREM1,THY1
GO:BP	regulation of peptidyl-tyrosine autophosphorylation	GO:1900084	0.000510935	3.29163	6	44	3	18123	NRG1,CAV1,GREM1
GO:BP	blood vessel development	GO:0001568	0.000532969	3.2733	797	44	12	18123	EREG,LRP5,COL5A1,CAV1,DCN,FN1,COL1A1,CYR61,GREM1,COL1A2,THY1,MMP2
GO:BP	gastrulation	GO:0007369	0.000594004	3.22621	187	44	7	18123	LRP5,COL5A1,COL6A1,COL5A2,FN1,COL12A1,MMP2
GO:BP	response to amino acid	GO:0043200	0.000638421	3.19489	115	44	6	18123	BCL2L1,COL6A1,COL5A2,COL1A1,COL1A2,MMP2
GO:BP	vasculature development	GO:0001944	0.000866363	3.0623	834	44	12	18123	EREG,LRP5,COL5A1,CAV1,DCN,FN1,COL1A1,CYR61,GREM1,COL1A2,THY1,MMP2
GO:BP	formation of primary germ layer	GO:0001704	0.0009969	3.00135	124	44	6	18123	COL5A1,COL6A1,COL5A2,FN1,COL12A1,MMP2
GO:BP	circulatory system development	GO:0072359	0.0011316	2.94631	1215	44	14	18123	NRG1,EREG,LRP5,COL5A1,CAV1,DCN,FN1,COL1A1,CYR61,GREM1,COL3A1,COL1A2,THY1,MMP2
GO:BP	supramolecular fiber organization	GO:0097435	0.00124661	2.90427	863	44	12	18123	SPTB,SAMD14,SHROOM1,COL6A3,COL5A1,COL6A1,COL5A2,COL12A1,COL1A1,GREM1,COL3A1,COL1A2
GO:BP	tissue development	GO:0009888	0.00126426	2.89816	2093	44	18	18123	NRG1,EREG,LRP5,ZBTB16,COL5A1,COL6A1,CAV1,COL5A2,TNC,DCN,FN1,COL12A1,POSTN,COL1A1,CYR61,GREM1,COL1A2,MMP2
GO:BP	embryo development	GO:0009790	0.00150637	2.82207	1055	44	13	18123	TENT5C,LRP5,BCL2L1,ZBTB16,COL5A1,COL6A1,COL5A2,FN1,COL12A1,COL1A1,CYR61,GREM1,MMP2
GO:BP	response to acid chemical	GO:0001101	0.00171687	2.76526	136	44	6	18123	BCL2L1,COL6A1,COL5A2,COL1A1,COL1A2,MMP2
GO:BP	regulation of cell-substrate adhesion	GO:0010810	0.00194538	2.711	223	44	7	18123	OLFM4,FN1,POSTN,COL1A1,CYR61,GREM1,THY1
GO:BP	bone trabecula formation	GO:0060346	0.00213502	2.6706	9	44	3	18123	COL1A1,GREM1,MMP2
GO:BP	embryonic morphogenesis	GO:0048598	0.00257333	2.5895	601	44	10	18123	LRP5,ZBTB16,COL5A1,COL6A1,COL5A2,FN1,COL12A1,CYR61,GREM1,MMP2
GO:BP	locomotion	GO:0040011	0.00461621	2.33571	2039	44	17	18123	NRG1,SPTB,EREG,LRP5,IGKV1-5,COL5A1,IGHA2,CAV1,DCN,FN1,POSTN,COL1A1,CYR61,GREM1,COL3A1,COL1A2,THY1
GO:BP	cell-substrate adhesion	GO:0031589	0.00482094	2.31687	368	44	8	18123	OLFM4,FN1,POSTN,COL1A1,CYR61,GREM1,COL3A1,THY1
GO:BP	bone trabecula morphogenesis	GO:0061430	0.00556333	2.25467	12	44	3	18123	COL1A1,GREM1,MMP2
GO:BP	regulation of protein tyrosine kinase activity	GO:0061097	0.00569195	2.24474	93	44	5	18123	NRG1,EREG,CAV1,GREM1,THY1
GO:BP	skeletal system development	GO:0001501	0.00575467	2.23998	509	44	9	18123	LRP5,ZBTB16,COL5A2,COL1A1,CYR61,GREM1,COL3A1,COL1A2,MMP2
GO:BP	cell motility	GO:0048870	0.00600377	2.22158	1840	44	16	18123	NRG1,EREG,LRP5,IGKV1-5,COL5A1,IGHA2,CAV1,DCN,FN1,POSTN,COL1A1,CYR61,GREM1,COL3A1,COL1A2,THY1
GO:BP	localization of cell	GO:0051674	0.00600377	2.22158	1840	44	16	18123	NRG1,EREG,LRP5,IGKV1-5,COL5A1,IGHA2,CAV1,DCN,FN1,POSTN,COL1A1,CYR61,GREM1,COL3A1,COL1A2,THY1
GO:BP	anatomical structure formation involved in morphogenesis	GO:0048646	0.00691336	2.16031	1209	44	13	18123	EREG,COL5A1,COL6A1,CAV1,COL5A2,DCN,FN1,COL12A1,COL1A1,CYR61,GREM1,THY1,MMP2
GO:BP	trabecula morphogenesis	GO:0061383	0.00734898	2.13377	44	44	4	18123	NRG1,COL1A1,GREM1,MMP2
GO:BP	cell migration	GO:0016477	0.00857713	2.06666	1660	44	15	18123	NRG1,LRP5,IGKV1-5,COL5A1,IGHA2,CAV1,DCN,FN1,POSTN,COL1A1,CYR61,GREM1,COL3A1,COL1A2,THY1
GO:BP	regulation of cell differentiation	GO:0045595	0.0105447	1.97696	1688	44	15	18123	OLFM4,NRG1,EREG,VNN1,LRP5,ZBTB16,COL5A1,CAV1,COL5A2,FN1,POSTN,COL1A1,CYR61,GREM1,THY1
GO:BP	response to endogenous stimulus	GO:0009719	0.0141606	1.84892	1729	44	15	18123	EREG,LRP5,BCL2L1,FECH,COL6A1,CAV1,COL5A2,TNC,POSTN,COL1A1,CYR61,GREM1,COL3A1,COL1A2,MMP2
GO:BP	response to oxygen-containing compound	GO:1901700	0.016186	1.79086	1748	44	15	18123	CTSG,MPO,EREG,LRP5,BCL2L1,FECH,COL6A1,CAV1,COL5A2,TNC,DCN,POSTN,COL1A1,COL1A2,MMP2
GO:BP	positive regulation of cell adhesion	GO:0045785	0.018532	1.73208	442	44	8	18123	OLFM4,NRG1,VNN1,ZBTB16,CAV1,FN1,CYR61,THY1
GO:BP	response to mechanical stimulus	GO:0009612	0.0255354	1.59286	217	44	6	18123	MPO,TNC,DCN,POSTN,COL1A1,COL3A1
GO:BP	movement of cell or subcellular component	GO:0006928	0.0267454	1.57275	2319	44	17	18123	NRG1,SPTB,EREG,LRP5,IGKV1-5,COL5A1,IGHA2,CAV1,DCN,FN1,POSTN,COL1A1,CYR61,GREM1,COL3A1,COL1A2,THY1
GO:BP	cellular response to chemical stimulus	GO:0070887	0.0277112	1.55734	3443	44	21	18123	CTSG,MPO,EREG,VNN1,LRP5,BCL2L1,FECH,COL6A1,SULT1A2,CAV1,COL5A2,TNC,DCN,FN1,POSTN,COL1A1,CYR61,GREM1,COL3A1,COL1A2,MMP2
GO:BP	negative regulation of endodermal cell differentiation	GO:1903225	0.0331842	1.47907	3	44	2	18123	COL5A1,COL5A2
GO:BP	trabecula formation	GO:0060343	0.038288	1.41694	22	44	3	18123	COL1A1,GREM1,MMP2
GO:BP	osteoblast differentiation	GO:0001649	0.04009	1.39696	235	44	6	18123	LRP5,COL6A1,TNC,COL1A1,CYR61,GREM1
GO:BP	peptidyl-tyrosine autophosphorylation	GO:0038083	0.0439566	1.35698	23	44	3	18123	NRG1,CAV1,GREM1
GO:CC	collagen-containing extracellular matrix	GO:0062023	1.53271e-13	12.8145	421	44	16	18964	CTSG,COL6A3,COL5A1,COL6A1,COL5A2,TNC,DCN,FN1,COL12A1,POSTN,COL1A1,CYR61,GREM1,COL3A1,COL1A2,MMP2
GO:CC	extracellular matrix	GO:0031012	1.37211e-11	10.8626	562	44	16	18964	CTSG,COL6A3,COL5A1,COL6A1,COL5A2,TNC,DCN,FN1,COL12A1,POSTN,COL1A1,CYR61,GREM1,COL3A1,COL1A2,MMP2
GO:CC	external encapsulating structure	GO:0030312	1.41024e-11	10.8507	563	44	16	18964	CTSG,COL6A3,COL5A1,COL6A1,COL5A2,TNC,DCN,FN1,COL12A1,POSTN,COL1A1,CYR61,GREM1,COL3A1,COL1A2,MMP2
GO:CC	collagen trimer	GO:0005581	2.04773e-10	9.68873	95	44	9	18964	COL6A3,COL5A1,COL6A1,COL5A2,DCN,COL12A1,COL1A1,COL3A1,COL1A2
GO:CC	endoplasmic reticulum lumen	GO:0005788	1.07834e-09	8.96724	313	44	12	18964	ERAP2,COL6A3,COL5A1,COL6A1,COL5A2,TNC,FN1,COL12A1,COL1A1,CYR61,COL3A1,COL1A2
GO:CC	banded collagen fibril	GO:0098643	1.02973e-08	7.98728	12	44	5	18964	COL5A1,COL5A2,COL1A1,COL3A1,COL1A2
GO:CC	fibrillar collagen trimer	GO:0005583	1.02973e-08	7.98728	12	44	5	18964	COL5A1,COL5A2,COL1A1,COL3A1,COL1A2
GO:CC	complex of collagen trimers	GO:0098644	2.60516e-07	6.58417	21	44	5	18964	COL5A1,COL5A2,COL1A1,COL3A1,COL1A2
GO:CC	cell periphery	GO:0071944	3.623e-07	6.44093	6178	44	34	18964	OLFM4,CTSG,CAVIN3,NRG1,SPTB,EREG,SLC6A8,ERAP2,VNN1,LRP5,SHROOM1,ANK1,TRBJ1-4,COL6A3,ZBTB16,IGKV1-5,COL5A1,COL6A1,IGHA2,CAV1,COL5A2,GRIK4,TNC,DCN,FN1,COL12A1,POSTN,COL1A1,CYR61,GREM1,COL3A1,COL1A2,THY1,MMP2
GO:CC	collagen beaded filament	GO:0098647	2.88448e-06	5.53993	3	44	3	18964	COL6A3,COL6A1,DCN
GO:CC	collagen type VI trimer	GO:0005589	2.88448e-06	5.53993	3	44	3	18964	COL6A3,COL6A1,DCN
GO:CC	endoplasmic reticulum	GO:0005783	3.99561e-05	4.39842	1995	44	18	18964	CYB5R2,ERAP2,LRP5,BCL2L1,ANK1,COL6A3,COL5A1,COL6A1,CAV1,COL5A2,TNC,FN1,COL12A1,COL1A1,CYR61,COL3A1,COL1A2,THY1
GO:CC	extracellular space	GO:0005615	0.000178163	3.74918	3595	44	23	18964	OLFM4,CTSG,MPO,NRG1,EREG,COL6A3,C1S,IGKV1-5,COL5A1,COL6A1,IGHA2,COL5A2,TNC,DCN,FN1,COL12A1,POSTN,COL1A1,GREM1,COL3A1,COL1A2,THY1,MMP2
GO:CC	extracellular region	GO:0005576	0.000803005	3.09528	4564	44	25	18964	OLFM4,CTSG,MPO,NRG1,EREG,VNN1,COL6A3,C1S,IGKV1-5,COL5A1,COL6A1,IGHA2,COL5A2,TNC,DCN,FN1,COL12A1,POSTN,COL1A1,CYR61,GREM1,COL3A1,COL1A2,THY1,MMP2
GO:CC	collagen type I trimer	GO:0005584	0.00130228	2.8853	2	44	2	18964	COL1A1,COL1A2
GO:CC	supramolecular fiber	GO:0099512	0.00307246	2.51251	997	44	11	18964	SHROOM1,ANK1,COL6A3,COL5A1,COL6A1,COL5A2,DCN,COL1A1,COL3A1,COL1A2,MMP2
GO:CC	supramolecular polymer	GO:0099081	0.00331212	2.47989	1005	44	11	18964	SHROOM1,ANK1,COL6A3,COL5A1,COL6A1,COL5A2,DCN,COL1A1,COL3A1,COL1A2,MMP2
GO:CC	endomembrane system	GO:0012505	0.00459494	2.33772	4651	44	24	18964	OLFM4,CTSG,CYB5R2,MPO,ERAP2,VNN1,LRP5,BCL2L1,ANK1,COL6A3,COL5A1,COL6A1,CAV1,COL5A2,TNC,DCN,FN1,COL12A1,POSTN,COL1A1,CYR61,COL3A1,COL1A2,THY1
GO:CC	collagen type V trimer	GO:0005588	0.00779059	2.10843	4	44	2	18964	COL5A1,COL5A2
GO:CC	supramolecular complex	GO:0099080	0.00824767	2.08367	1325	44	12	18964	CTSG,SHROOM1,ANK1,COL6A3,COL5A1,COL6A1,COL5A2,DCN,COL1A1,COL3A1,COL1A2,MMP2
GO:CC	spectrin-associated cytoskeleton	GO:0014731	0.0463997	1.33349	9	44	2	18964	SPTB,ANK1

## Sheet: CellChat_Healthy_LigandReceptor
	source	target	ligand	receptor	prob	pval	interaction_name	interaction_name_2	pathway_name	annotation	evidence
1	Blood	Blood	TGFB1	TGFbR1_R2	0.125905201882297	0	TGFB1_TGFBR1_TGFBR2	TGFB1 - (TGFBR1+TGFBR2)	TGFb	Secreted Signaling	KEGG: hsa04350
2	Blood	Blood	TGFB3	TGFbR1_R2	0.03318648110448	0.03	TGFB3_TGFBR1_TGFBR2	TGFB3 - (TGFBR1+TGFBR2)	TGFb	Secreted Signaling	KEGG: hsa04350
3	Blood	Blood	TGFB1	ACVR1B_TGFbR2	0.115048177314005	0	TGFB1_ACVR1B_TGFBR2	TGFB1 - (ACVR1B+TGFBR2)	TGFb	Secreted Signaling	PMID: 27449815
4	Blood	Fibroblast	TGFB1	ACVR1_TGFbR	0.33827449391376	0	TGFB1_ACVR1_TGFBR1	TGFB1 - (ACVR1+TGFBR1)	TGFb	Secreted Signaling	PMID: 29376829
5	Fibroblast	Blood	TGFB3	ACVR1_TGFbR	0.127282280272239	0	TGFB3_ACVR1_TGFBR1	TGFB3 - (ACVR1+TGFBR1)	TGFb	Secreted Signaling	PMID: 29376829
6	Fibroblast	Fibroblast	TGFB3	ACVR1_TGFbR	0.160470872230047	0	TGFB3_ACVR1_TGFBR1	TGFB3 - (ACVR1+TGFBR1)	TGFb	Secreted Signaling	PMID: 29376829
7	Blood	Blood	BMP6	ACVR1_ACVR2A	0.0124537147485032	0	BMP6_ACVR1_ACVR2A	BMP6 - (ACVR1+ACVR2A)	BMP	Secreted Signaling	KEGG: hsa04350; PMID:26893264
8	Blood	Blood	BMP6	ACVR1_ACVR2B	0.0112490806716134	0	BMP6_ACVR1_ACVR2B	BMP6 - (ACVR1+ACVR2B)	BMP	Secreted Signaling	KEGG: hsa04350; PMID:26893264
9	Blood	Blood	BMP6	ACVR1_BMPR2	0.0143526033957791	0	BMP6_ACVR1_BMPR2	BMP6 - (ACVR1+BMPR2)	BMP	Secreted Signaling	KEGG: hsa04350; PMID:26893264
10	Blood	Blood	BMP6	BMPR1A_ACVR2A	0.00839367464444032	0	BMP6_BMPR1A_ACVR2A	BMP6 - (BMPR1A+ACVR2A)	BMP	Secreted Signaling	KEGG: hsa04350; PMID:26893264
11	Blood	Blood	BMP6	BMPR1A_ACVR2B	0.00756501495533875	0	BMP6_BMPR1A_ACVR2B	BMP6 - (BMPR1A+ACVR2B)	BMP	Secreted Signaling	KEGG: hsa04350; PMID:26893264
12	Blood	Blood	BMP6	BMPR1A_BMPR2	0.0097073841375903	0	BMP6_BMPR1A_BMPR2	BMP6 - (BMPR1A+BMPR2)	BMP	Secreted Signaling	KEGG: hsa04350; PMID:26893264
13	Fibroblast	Blood	GDF11	TGFBR1_ACVR2A	0.144366802783538	0	GDF11_TGFBR1_ACVR2A	GDF11 - (TGFBR1+ACVR2A)	GDF	Secreted Signaling	KEGG: hsa04350
14	Blood	Fibroblast	GDF11	TGFBR1_ACVR2A	0.134126885903707	0	GDF11_TGFBR1_ACVR2A	GDF11 - (TGFBR1+ACVR2A)	GDF	Secreted Signaling	KEGG: hsa04350
15	Fibroblast	Fibroblast	GDF11	TGFBR1_ACVR2A	0.195082469844764	0	GDF11_TGFBR1_ACVR2A	GDF11 - (TGFBR1+ACVR2A)	GDF	Secreted Signaling	KEGG: hsa04350
16	Fibroblast	Blood	GDF11	TGFBR1_ACVR2B	0.131474366010504	0	GDF11_TGFBR1_ACVR2B	GDF11 - (TGFBR1+ACVR2B)	GDF	Secreted Signaling	KEGG: hsa04350
17	Fibroblast	Fibroblast	GDF11	TGFBR1_ACVR2B	0.132561236666961	0.01	GDF11_TGFBR1_ACVR2B	GDF11 - (TGFBR1+ACVR2B)	GDF	Secreted Signaling	KEGG: hsa04350
18	Fibroblast	Blood	GDF11	ACVR1B_ACVR2B	0.117296992795956	0	GDF11_ACVR1B_ACVR2B	GDF11 - (ACVR1B+ACVR2B)	GDF	Secreted Signaling	KEGG: hsa04350
19	Fibroblast	Fibroblast	GDF11	ACVR1B_ACVR2B	0.119674281512941	0	GDF11_ACVR1B_ACVR2B	GDF11 - (ACVR1B+ACVR2B)	GDF	Secreted Signaling	KEGG: hsa04350
20	Fibroblast	Blood	WNT5B	FZD1	0.169992154774925	0	WNT5B_FZD1	WNT5B - FZD1	ncWNT	Secreted Signaling	KEGG: hsa04310
21	Fibroblast	Fibroblast	WNT5B	FZD1	0.320340272311073	0	WNT5B_FZD1	WNT5B - FZD1	ncWNT	Secreted Signaling	KEGG: hsa04310
22	Fibroblast	Blood	WNT5B	FZD2	0.161644393322324	0	WNT5B_FZD2	WNT5B - FZD2	ncWNT	Secreted Signaling	KEGG: hsa04310
23	Fibroblast	Fibroblast	WNT5B	FZD2	0.328239814086973	0	WNT5B_FZD2	WNT5B - FZD2	ncWNT	Secreted Signaling	KEGG: hsa04310
24	Fibroblast	Blood	WNT5B	FZD5	0.0551505620344426	0	WNT5B_FZD5	WNT5B - FZD5	ncWNT	Secreted Signaling	KEGG: hsa04310
25	Fibroblast	Fibroblast	WNT5B	FZD5	0.114196711106382	0	WNT5B_FZD5	WNT5B - FZD5	ncWNT	Secreted Signaling	KEGG: hsa04310
26	Fibroblast	Blood	WNT5B	FZD6	0.0747995583443333	0.04	WNT5B_FZD6	WNT5B - FZD6	ncWNT	Secreted Signaling	KEGG: hsa04310
27	Fibroblast	Fibroblast	WNT5B	FZD6	0.246023688959319	0	WNT5B_FZD6	WNT5B - FZD6	ncWNT	Secreted Signaling	KEGG: hsa04310
28	Fibroblast	Blood	NRG1	ITGAV_ITGB3	0.0805232738003549	0.01	NRG1_ITGAV_ITGB3	NRG1 - (ITGAV+ITGB3)	NRG	Secreted Signaling	PMID: 20682778
29	Fibroblast	Fibroblast	NRG1	ITGAV_ITGB3	0.118939579237074	0.01	NRG1_ITGAV_ITGB3	NRG1 - (ITGAV+ITGB3)	NRG	Secreted Signaling	PMID: 20682778
30	Fibroblast	Blood	PDGFA	PDGFRB	0.0127237456658626	0.01	PDGFA_PDGFRB	PDGFA - PDGFRB	PDGF	Secreted Signaling	PMID: 15207812
31	Blood	Fibroblast	PDGFA	PDGFRB	0.0140566733438064	0.02	PDGFA_PDGFRB	PDGFA - PDGFRB	PDGF	Secreted Signaling	PMID: 15207812
32	Fibroblast	Fibroblast	PDGFA	PDGFRB	0.0353254263583834	0	PDGFA_PDGFRB	PDGFA - PDGFRB	PDGF	Secreted Signaling	PMID: 15207812
33	Fibroblast	Fibroblast	PDGFD	PDGFRB	0.060016704242144	0.03	PDGFD_PDGFRB	PDGFD - PDGFRB	PDGF	Secreted Signaling	PMID: 15207812
34	Blood	Blood	CXCL1	CXCR1	0.222306994646469	0	CXCL1_CXCR1	CXCL1 - CXCR1	CXCL	Secreted Signaling	KEGG: hsa04060
35	Blood	Blood	CXCL1	CXCR2	0.233137135424178	0	CXCL1_CXCR2	CXCL1 - CXCR2	CXCL	Secreted Signaling	KEGG: hsa04060
36	Fibroblast	Blood	MIF	CD74_CD44	0.270939924323677	0	MIF_CD74_CD44	MIF - (CD74+CD44)	MIF	Secreted Signaling	PMID: 29637711; PMID: 26175090
37	Fibroblast	Blood	MIF	CD74_CXCR2	0.294377670936983	0	MIF_CD74_CXCR2	MIF - (CD74+CXCR2)	MIF	Secreted Signaling	PMID: 29637711; PMID: 26175090
38	Blood	Fibroblast	MIF	ACKR3	0.12956902099939	0	MIF_ACKR3	MIF - ACKR3	MIF	Secreted Signaling	PMID: 26175090
39	Fibroblast	Fibroblast	MIF	ACKR3	0.186907330826414	0	MIF_ACKR3	MIF - ACKR3	MIF	Secreted Signaling	PMID: 26175090
40	Fibroblast	Blood	CSF1	CSF1R	0.334208018772982	0	CSF1_CSF1R	CSF1 - CSF1R	CSF	Secreted Signaling	KEGG: hsa04060
41	Blood	Blood	TNFSF10	TNFRSF10A	0.169305353987101	0	TNFSF10_TNFRSF10B	TNFSF10 - TNFRSF10B	TRAIL	Secreted Signaling	KEGG: hsa04060
42	Blood	Fibroblast	NAMPT	INSR	0.284626551483789	0	NAMPT_INSR	NAMPT - INSR	VISFATIN	Secreted Signaling	PMID: 28490838
43	Blood	Fibroblast	NAMPT	ITGA5_ITGB1	0.437426357937039	0	NAMPT_ITGA5_ITGB1	NAMPT - (ITGA5+ITGB1)	VISFATIN	Secreted Signaling	PMID: 28490838
44	Fibroblast	Blood	MDK	SDC2	0.057396599156735	0	MDK_SDC2	MDK - SDC2	MK	Secreted Signaling	PMID: 28356350
45	Blood	Fibroblast	MDK	SDC2	0.0961306621554005	0	MDK_SDC2	MDK - SDC2	MK	Secreted Signaling	PMID: 28356350
46	Fibroblast	Fibroblast	MDK	SDC2	0.265229530024057	0	MDK_SDC2	MDK - SDC2	MK	Secreted Signaling	PMID: 28356350
47	Fibroblast	Blood	MDK	SDC4	0.0449984628408909	0	MDK_SDC4	MDK - SDC4	MK	Secreted Signaling	PMID: 28356350
48	Blood	Fibroblast	MDK	SDC4	0.0811711372157578	0	MDK_SDC4	MDK - SDC4	MK	Secreted Signaling	PMID: 28356350
49	Fibroblast	Fibroblast	MDK	SDC4	0.230671003542786	0	MDK_SDC4	MDK - SDC4	MK	Secreted Signaling	PMID: 28356350
50	Fibroblast	Blood	MDK	ITGA4_ITGB1	0.244885225138747	0	MDK_ITGA4_ITGB1	MDK - (ITGA4+ITGB1)	MK	Secreted Signaling	PMID: 28356350
51	Fibroblast	Fibroblast	MDK	ITGA4_ITGB1	0.26152024392187	0	MDK_ITGA4_ITGB1	MDK - (ITGA4+ITGB1)	MK	Secreted Signaling	PMID: 28356350
52	Fibroblast	Blood	MDK	ITGA6_ITGB1	0.22154367328839	0	MDK_ITGA6_ITGB1	MDK - (ITGA6+ITGB1)	MK	Secreted Signaling	PMID: 28356350
53	Fibroblast	Blood	MDK	LRP1	0.272242212285848	0	MDK_LRP1	MDK - LRP1	MK	Secreted Signaling	PMID: 28356350
54	Fibroblast	Fibroblast	MDK	LRP1	0.370753771724177	0	MDK_LRP1	MDK - LRP1	MK	Secreted Signaling	PMID: 28356350
55	Fibroblast	Blood	MDK	NCL	0.270901120215934	0	MDK_NCL	MDK - NCL	MK	Secreted Signaling	PMID: 28356350
56	Fibroblast	Fibroblast	MDK	NCL	0.298745888960272	0	MDK_NCL	MDK - NCL	MK	Secreted Signaling	PMID: 28356350
57	Fibroblast	Blood	POSTN	ITGAV_ITGB3	0.212215167653358	0	POSTN_ITGAV_ITGB3	POSTN - (ITGAV+ITGB3)	PERIOSTIN	Secreted Signaling	PMID: 26721738
58	Fibroblast	Fibroblast	POSTN	ITGAV_ITGB3	0.293410670486506	0.03	POSTN_ITGAV_ITGB3	POSTN - (ITGAV+ITGB3)	PERIOSTIN	Secreted Signaling	PMID: 26721738
59	Fibroblast	Blood	POSTN	ITGAV_ITGB5	0.238857038279814	0	POSTN_ITGAV_ITGB5	POSTN - (ITGAV+ITGB5)	PERIOSTIN	Secreted Signaling	PMID: 26721738
60	Fibroblast	Fibroblast	POSTN	ITGAV_ITGB5	0.452222958467083	0	POSTN_ITGAV_ITGB5	POSTN - (ITGAV+ITGB5)	PERIOSTIN	Secreted Signaling	PMID: 26721738
61	Fibroblast	Blood	C3	ITGAM_ITGB2	0.288201000793167	0	C3_ITGAM_ITGB2	C3 - (ITGAM+ITGB2)	COMPLEMENT	Secreted Signaling	PMID: 16234578
62	Fibroblast	Blood	C3	ITGAX_ITGB2	0.309111847591675	0	C3_ITGAX_ITGB2	C3 - (ITGAX+ITGB2)	COMPLEMENT	Secreted Signaling	PMID: 16234578
63	Fibroblast	Blood	C5	C5AR1	0.176536874599058	0	HC_C5AR1	HC - C5AR1	COMPLEMENT	Secreted Signaling	KEGG: hsa04080
64	Fibroblast	Blood	SEMA3B	NRP1_PLXNA1	0.0886593272726125	0	SEMA3B_NRP1_PLXNA1	SEMA3B - (NRP1+PLXNA1)	SEMA3	Secreted Signaling	PMID: 27533782
65	Blood	Fibroblast	SEMA3B	NRP1_PLXNA1	0.0925270071525829	0	SEMA3B_NRP1_PLXNA1	SEMA3B - (NRP1+PLXNA1)	SEMA3	Secreted Signaling	PMID: 27533782
66	Fibroblast	Fibroblast	SEMA3B	NRP1_PLXNA1	0.266960664899925	0	SEMA3B_NRP1_PLXNA1	SEMA3B - (NRP1+PLXNA1)	SEMA3	Secreted Signaling	PMID: 27533782
67	Fibroblast	Blood	SEMA3B	NRP1_PLXNA2	0.0783409744905232	0	SEMA3B_NRP1_PLXNA2	SEMA3B - (NRP1+PLXNA2)	SEMA3	Secreted Signaling	PMID: 27533782
68	Blood	Fibroblast	SEMA3B	NRP1_PLXNA2	0.0625074362604659	0	SEMA3B_NRP1_PLXNA2	SEMA3B - (NRP1+PLXNA2)	SEMA3	Secreted Signaling	PMID: 27533782
69	Fibroblast	Fibroblast	SEMA3B	NRP1_PLXNA2	0.192342864385294	0	SEMA3B_NRP1_PLXNA2	SEMA3B - (NRP1+PLXNA2)	SEMA3	Secreted Signaling	PMID: 27533782
70	Fibroblast	Blood	SEMA3B	NRP1_PLXNA3	0.103586613917374	0	SEMA3B_NRP1_PLXNA3	SEMA3B - (NRP1+PLXNA3)	SEMA3	Secreted Signaling	PMID: 27533782
71	Blood	Fibroblast	SEMA3B	NRP1_PLXNA3	0.0856774453534485	0	SEMA3B_NRP1_PLXNA3	SEMA3B - (NRP1+PLXNA3)	SEMA3	Secreted Signaling	PMID: 27533782
72	Fibroblast	Fibroblast	SEMA3B	NRP1_PLXNA3	0.25076647157091	0	SEMA3B_NRP1_PLXNA3	SEMA3B - (NRP1+PLXNA3)	SEMA3	Secreted Signaling	PMID: 27533782
73	Blood	Fibroblast	SEMA3B	NRP1_PLXNA4	0.0553962000818965	0	SEMA3B_NRP1_PLXNA4	SEMA3B - (NRP1+PLXNA4)	SEMA3	Secreted Signaling	PMID: 27533782
74	Fibroblast	Fibroblast	SEMA3B	NRP1_PLXNA4	0.173189467528472	0	SEMA3B_NRP1_PLXNA4	SEMA3B - (NRP1+PLXNA4)	SEMA3	Secreted Signaling	PMID: 27533782
75	Fibroblast	Blood	SEMA3C	NRP1_PLXNA1	0.128366041253005	0	SEMA3C_NRP1_PLXNA1	SEMA3C - (NRP1+PLXNA1)	SEMA3	Secreted Signaling	PMID: 27533782
76	Blood	Fibroblast	SEMA3C	NRP1_PLXNA1	0.137298871287527	0	SEMA3C_NRP1_PLXNA1	SEMA3C - (NRP1+PLXNA1)	SEMA3	Secreted Signaling	PMID: 27533782
77	Fibroblast	Fibroblast	SEMA3C	NRP1_PLXNA1	0.355381643612945	0	SEMA3C_NRP1_PLXNA1	SEMA3C - (NRP1+PLXNA1)	SEMA3	Secreted Signaling	PMID: 27533782
78	Fibroblast	Blood	SEMA3C	NRP1_PLXNA2	0.114004625235361	0	SEMA3C_NRP1_PLXNA2	SEMA3C - (NRP1+PLXNA2)	SEMA3	Secreted Signaling	PMID: 27533782
79	Blood	Fibroblast	SEMA3C	NRP1_PLXNA2	0.0942623123093875	0	SEMA3C_NRP1_PLXNA2	SEMA3C - (NRP1+PLXNA2)	SEMA3	Secreted Signaling	PMID: 27533782
80	Fibroblast	Fibroblast	SEMA3C	NRP1_PLXNA2	0.264983333474402	0	SEMA3C_NRP1_PLXNA2	SEMA3C - (NRP1+PLXNA2)	SEMA3	Secreted Signaling	PMID: 27533782
81	Fibroblast	Blood	SEMA3C	NRP1_PLXNA3	0.148886438608138	0	SEMA3C_NRP1_PLXNA3	SEMA3C - (NRP1+PLXNA3)	SEMA3	Secreted Signaling	PMID: 27533782
82	Blood	Fibroblast	SEMA3C	NRP1_PLXNA3	0.127600987564374	0.01	SEMA3C_NRP1_PLXNA3	SEMA3C - (NRP1+PLXNA3)	SEMA3	Secreted Signaling	PMID: 27533782
83	Fibroblast	Fibroblast	SEMA3C	NRP1_PLXNA3	0.3362843470613	0	SEMA3C_NRP1_PLXNA3	SEMA3C - (NRP1+PLXNA3)	SEMA3	Secreted Signaling	PMID: 27533782
84	Fibroblast	Blood	SEMA3C	NRP1_PLXNA4	0.0809963177782081	0.04	SEMA3C_NRP1_PLXNA4	SEMA3C - (NRP1+PLXNA4)	SEMA3	Secreted Signaling	PMID: 27533782
85	Blood	Fibroblast	SEMA3C	NRP1_PLXNA4	0.0838616043588404	0	SEMA3C_NRP1_PLXNA4	SEMA3C - (NRP1+PLXNA4)	SEMA3	Secreted Signaling	PMID: 27533782
86	Fibroblast	Fibroblast	SEMA3C	NRP1_PLXNA4	0.2407526553488	0	SEMA3C_NRP1_PLXNA4	SEMA3C - (NRP1+PLXNA4)	SEMA3	Secreted Signaling	PMID: 27533782
87	Fibroblast	Blood	SEMA3B	NRP2_PLXNA1	0.0662481402194766	0	SEMA3B_NRP2_PLXNA1	SEMA3B - (NRP2+PLXNA1)	SEMA3	Secreted Signaling	PMID: 27533782
88	Blood	Fibroblast	SEMA3B	NRP2_PLXNA1	0.0753129223266995	0	SEMA3B_NRP2_PLXNA1	SEMA3B - (NRP2+PLXNA1)	SEMA3	Secreted Signaling	PMID: 27533782
89	Fibroblast	Fibroblast	SEMA3B	NRP2_PLXNA1	0.225353160881434	0	SEMA3B_NRP2_PLXNA1	SEMA3B - (NRP2+PLXNA1)	SEMA3	Secreted Signaling	PMID: 27533782
90	Fibroblast	Blood	SEMA3B	NRP2_PLXNA2	0.0583709890245126	0	SEMA3B_NRP2_PLXNA2	SEMA3B - (NRP2+PLXNA2)	SEMA3	Secreted Signaling	PMID: 27533782
91	Blood	Fibroblast	SEMA3B	NRP2_PLXNA2	0.0505670988430158	0	SEMA3B_NRP2_PLXNA2	SEMA3B - (NRP2+PLXNA2)	SEMA3	Secreted Signaling	PMID: 27533782
92	Fibroblast	Fibroblast	SEMA3B	NRP2_PLXNA2	0.159829326180636	0	SEMA3B_NRP2_PLXNA2	SEMA3B - (NRP2+PLXNA2)	SEMA3	Secreted Signaling	PMID: 27533782
93	Fibroblast	Blood	SEMA3B	NRP2_PLXNA3	0.0777239340406055	0	SEMA3B_NRP2_PLXNA3	SEMA3B - (NRP2+PLXNA3)	SEMA3	Secreted Signaling	PMID: 27533782
94	Blood	Fibroblast	SEMA3B	NRP2_PLXNA3	0.0696398878569311	0	SEMA3B_NRP2_PLXNA3	SEMA3B - (NRP2+PLXNA3)	SEMA3	Secreted Signaling	PMID: 27533782
95	Fibroblast	Fibroblast	SEMA3B	NRP2_PLXNA3	0.210956578804118	0	SEMA3B_NRP2_PLXNA3	SEMA3B - (NRP2+PLXNA3)	SEMA3	Secreted Signaling	PMID: 27533782
96	Blood	Fibroblast	SEMA3B	NRP2_PLXNA4	0.0447494289950435	0	SEMA3B_NRP2_PLXNA4	SEMA3B - (NRP2+PLXNA4)	SEMA3	Secreted Signaling	PMID: 27533782
97	Fibroblast	Fibroblast	SEMA3B	NRP2_PLXNA4	0.143339002093998	0	SEMA3B_NRP2_PLXNA4	SEMA3B - (NRP2+PLXNA4)	SEMA3	Secreted Signaling	PMID: 27533782
98	Fibroblast	Blood	SEMA3C	NRP2_PLXNA1	0.0969859947413362	0	SEMA3C_NRP2_PLXNA1	SEMA3C - (NRP2+PLXNA1)	SEMA3	Secreted Signaling	PMID: 27533782
99	Blood	Fibroblast	SEMA3C	NRP2_PLXNA1	0.112790538604793	0	SEMA3C_NRP2_PLXNA1	SEMA3C - (NRP2+PLXNA1)	SEMA3	Secreted Signaling	PMID: 27533782
100	Fibroblast	Fibroblast	SEMA3C	NRP2_PLXNA1	0.305741031796235	0	SEMA3C_NRP2_PLXNA1	SEMA3C - (NRP2+PLXNA1)	SEMA3	Secreted Signaling	PMID: 27533782
101	Fibroblast	Blood	SEMA3C	NRP2_PLXNA2	0.0857897920801318	0.01	SEMA3C_NRP2_PLXNA2	SEMA3C - (NRP2+PLXNA2)	SEMA3	Secreted Signaling	PMID: 27533782
102	Blood	Fibroblast	SEMA3C	NRP2_PLXNA2	0.076752690118394	0	SEMA3C_NRP2_PLXNA2	SEMA3C - (NRP2+PLXNA2)	SEMA3	Secreted Signaling	PMID: 27533782
103	Fibroblast	Fibroblast	SEMA3C	NRP2_PLXNA2	0.223590008792849	0	SEMA3C_NRP2_PLXNA2	SEMA3C - (NRP2+PLXNA2)	SEMA3	Secreted Signaling	PMID: 27533782
104	Fibroblast	Blood	SEMA3C	NRP2_PLXNA3	0.113141168276989	0	SEMA3C_NRP2_PLXNA3	SEMA3C - (NRP2+PLXNA3)	SEMA3	Secreted Signaling	PMID: 27533782
105	Blood	Fibroblast	SEMA3C	NRP2_PLXNA3	0.104613841932739	0.01	SEMA3C_NRP2_PLXNA3	SEMA3C - (NRP2+PLXNA3)	SEMA3	Secreted Signaling	PMID: 27533782
106	Fibroblast	Fibroblast	SEMA3C	NRP2_PLXNA3	0.288119000475395	0	SEMA3C_NRP2_PLXNA3	SEMA3C - (NRP2+PLXNA3)	SEMA3	Secreted Signaling	PMID: 27533782
107	Blood	Fibroblast	SEMA3C	NRP2_PLXNA4	0.0681386151073039	0	SEMA3C_NRP2_PLXNA4	SEMA3C - (NRP2+PLXNA4)	SEMA3	Secreted Signaling	PMID: 27533782
108	Fibroblast	Fibroblast	SEMA3C	NRP2_PLXNA4	0.202103661414117	0	SEMA3C_NRP2_PLXNA4	SEMA3C - (NRP2+PLXNA4)	SEMA3	Secreted Signaling	PMID: 27533782
109	Fibroblast	Blood	SEMA3C	NRP1_NRP2	0.109618577623401	0	SEMA3C_NRP1_NRP2	SEMA3C - (NRP1+NRP2)	SEMA3	Secreted Signaling	PMID: 27533782
110	Blood	Fibroblast	SEMA3C	NRP1_NRP2	0.121240443320457	0	SEMA3C_NRP1_NRP2	SEMA3C - (NRP1+NRP2)	SEMA3	Secreted Signaling	PMID: 27533782
111	Fibroblast	Fibroblast	SEMA3C	NRP1_NRP2	0.323377405911381	0	SEMA3C_NRP1_NRP2	SEMA3C - (NRP1+NRP2)	SEMA3	Secreted Signaling	PMID: 27533782
112	Fibroblast	Blood	SEMA3C	PLXND1	0.286705513448705	0	SEMA3C_PLXND1	SEMA3C - PLXND1	SEMA3	Secreted Signaling	PMID: 27533782
113	Fibroblast	Fibroblast	SEMA3C	PLXND1	0.353688683771454	0	SEMA3C_PLXND1	SEMA3C - PLXND1	SEMA3	Secreted Signaling	PMID: 27533782
114	Fibroblast	Blood	ANXA1	FPR1	0.427580672658995	0	ANXA1_FPR1	ANXA1 - FPR1	ANNEXIN	Secreted Signaling	PMID: 23230437
115	Blood	Blood	LGALS9	PTPRC	0.361705200521867	0	LGALS9_CD45	LGALS9 - CD45	GALECTIN	Secreted Signaling	PMID: 30120235
116	Blood	Fibroblast	LGALS9	CD44	0.348887638495011	0	LGALS9_CD44	LGALS9 - CD44	GALECTIN	Secreted Signaling	PMID: 25065622
117	Fibroblast	Blood	COL1A1	ITGA1_ITGB1	0.310828011866359	0	COL1A1_ITGA1_ITGB1	COL1A1 - (ITGA1+ITGB1)	COLLAGEN	ECM-Receptor	KEGG: hsa04512
118	Fibroblast	Fibroblast	COL1A1	ITGA1_ITGB1	0.474642670316422	0	COL1A1_ITGA1_ITGB1	COL1A1 - (ITGA1+ITGB1)	COLLAGEN	ECM-Receptor	KEGG: hsa04512
119	Fibroblast	Blood	COL1A2	ITGA1_ITGB1	0.307974645603321	0	COL1A2_ITGA1_ITGB1	COL1A2 - (ITGA1+ITGB1)	COLLAGEN	ECM-Receptor	KEGG: hsa04512
120	Fibroblast	Fibroblast	COL1A2	ITGA1_ITGB1	0.47131392926521	0	COL1A2_ITGA1_ITGB1	COL1A2 - (ITGA1+ITGB1)	COLLAGEN	ECM-Receptor	KEGG: hsa04512
121	Fibroblast	Blood	COL6A1	ITGA1_ITGB1	0.294096418941118	0	COL6A1_ITGA1_ITGB1	COL6A1 - (ITGA1+ITGB1)	COLLAGEN	ECM-Receptor	KEGG: hsa04512
122	Blood	Fibroblast	COL6A1	ITGA1_ITGB1	0.171148970278159	0	COL6A1_ITGA1_ITGB1	COL6A1 - (ITGA1+ITGB1)	COLLAGEN	ECM-Receptor	KEGG: hsa04512
123	Fibroblast	Fibroblast	COL6A1	ITGA1_ITGB1	0.454913729215374	0	COL6A1_ITGA1_ITGB1	COL6A1 - (ITGA1+ITGB1)	COLLAGEN	ECM-Receptor	KEGG: hsa04512
124	Fibroblast	Blood	COL6A2	ITGA1_ITGB1	0.299983378866908	0	COL6A2_ITGA1_ITGB1	COL6A2 - (ITGA1+ITGB1)	COLLAGEN	ECM-Receptor	KEGG: hsa04512
125	Blood	Fibroblast	COL6A2	ITGA1_ITGB1	0.256141437554051	0	COL6A2_ITGA1_ITGB1	COL6A2 - (ITGA1+ITGB1)	COLLAGEN	ECM-Receptor	KEGG: hsa04512
126	Fibroblast	Fibroblast	COL6A2	ITGA1_ITGB1	0.461913345867671	0	COL6A2_ITGA1_ITGB1	COL6A2 - (ITGA1+ITGB1)	COLLAGEN	ECM-Receptor	KEGG: hsa04512
127	Fibroblast	Blood	COL6A3	ITGA1_ITGB1	0.28327464096037	0	COL6A3_ITGA1_ITGB1	COL6A3 - (ITGA1+ITGB1)	COLLAGEN	ECM-Receptor	KEGG: hsa04512
128	Fibroblast	Fibroblast	COL6A3	ITGA1_ITGB1	0.441878646381863	0	COL6A3_ITGA1_ITGB1	COL6A3 - (ITGA1+ITGB1)	COLLAGEN	ECM-Receptor	KEGG: hsa04512
129	Blood	Fibroblast	COL9A2	ITGA1_ITGB1	0.204817164721852	0	COL9A2_ITGA1_ITGB1	COL9A2 - (ITGA1+ITGB1)	COLLAGEN	ECM-Receptor	KEGG: hsa04512
130	Fibroblast	Blood	FN1	ITGA3_ITGB1	0.311714385846715	0	FN1_ITGA3_ITGB1	FN1 - (ITGA3+ITGB1)	FN1	ECM-Receptor	KEGG: hsa04512
131	Fibroblast	Fibroblast	FN1	ITGA3_ITGB1	0.471721126376496	0	FN1_ITGA3_ITGB1	FN1 - (ITGA3+ITGB1)	FN1	ECM-Receptor	KEGG: hsa04512
132	Fibroblast	Blood	FN1	ITGA4_ITGB1	0.440912279398518	0	FN1_ITGA4_ITGB1	FN1 - (ITGA4+ITGB1)	FN1	ECM-Receptor	KEGG: hsa04512
133	Fibroblast	Fibroblast	FN1	ITGA4_ITGB1	0.46270382627016	0	FN1_ITGA4_ITGB1	FN1 - (ITGA4+ITGB1)	FN1	ECM-Receptor	KEGG: hsa04512
134	Fibroblast	Blood	FN1	ITGA5_ITGB1	0.454557306130539	0	FN1_ITGA5_ITGB1	FN1 - (ITGA5+ITGB1)	FN1	ECM-Receptor	KEGG: hsa04512
135	Fibroblast	Fibroblast	FN1	ITGA5_ITGB1	0.521312932594999	0	FN1_ITGA5_ITGB1	FN1 - (ITGA5+ITGB1)	FN1	ECM-Receptor	KEGG: hsa04512
136	Fibroblast	Blood	LAMA2	ITGA1_ITGB1	0.184874530725987	0	LAMA2_ITGA1_ITGB1	LAMA2 - (ITGA1+ITGB1)	LAMININ	ECM-Receptor	KEGG: hsa04512
137	Fibroblast	Fibroblast	LAMA2	ITGA1_ITGB1	0.31239847332931	0	LAMA2_ITGA1_ITGB1	LAMA2 - (ITGA1+ITGB1)	LAMININ	ECM-Receptor	KEGG: hsa04512
138	Blood	Fibroblast	LAMA5	ITGA1_ITGB1	0.159308675157335	0	LAMA5_ITGA1_ITGB1	LAMA5 - (ITGA1+ITGB1)	LAMININ	ECM-Receptor	KEGG: hsa04512
139	Fibroblast	Fibroblast	LAMA5	ITGA1_ITGB1	0.205865719194748	0	LAMA5_ITGA1_ITGB1	LAMA5 - (ITGA1+ITGB1)	LAMININ	ECM-Receptor	KEGG: hsa04512
140	Fibroblast	Blood	LAMB2	ITGA1_ITGB1	0.237572382990557	0	LAMB2_ITGA1_ITGB1	LAMB2 - (ITGA1+ITGB1)	LAMININ	ECM-Receptor	KEGG: hsa04512
141	Blood	Fibroblast	LAMB2	ITGA1_ITGB1	0.130423522107494	0	LAMB2_ITGA1_ITGB1	LAMB2 - (ITGA1+ITGB1)	LAMININ	ECM-Receptor	KEGG: hsa04512
142	Fibroblast	Fibroblast	LAMB2	ITGA1_ITGB1	0.384308473729087	0	LAMB2_ITGA1_ITGB1	LAMB2 - (ITGA1+ITGB1)	LAMININ	ECM-Receptor	KEGG: hsa04512
143	Fibroblast	Blood	LAMB3	ITGA1_ITGB1	0.0874188802737698	0	LAMB3_ITGA1_ITGB1	LAMB3 - (ITGA1+ITGB1)	LAMININ	ECM-Receptor	KEGG: hsa04512
144	Fibroblast	Fibroblast	LAMB3	ITGA1_ITGB1	0.160996670113228	0	LAMB3_ITGA1_ITGB1	LAMB3 - (ITGA1+ITGB1)	LAMININ	ECM-Receptor	KEGG: hsa04512
145	Fibroblast	Blood	LAMC1	ITGA1_ITGB1	0.238168549381754	0	LAMC1_ITGA1_ITGB1	LAMC1 - (ITGA1+ITGB1)	LAMININ	ECM-Receptor	KEGG: hsa04512
146	Fibroblast	Fibroblast	LAMC1	ITGA1_ITGB1	0.385086880056186	0	LAMC1_ITGA1_ITGB1	LAMC1 - (ITGA1+ITGB1)	LAMININ	ECM-Receptor	KEGG: hsa04512
147	Fibroblast	Blood	LAMA2	ITGA3_ITGB1	0.194310058794554	0	LAMA2_ITGA3_ITGB1	LAMA2 - (ITGA3+ITGB1)	LAMININ	ECM-Receptor	KEGG: hsa04512
148	Fibroblast	Fibroblast	LAMA2	ITGA3_ITGB1	0.322269046061862	0	LAMA2_ITGA3_ITGB1	LAMA2 - (ITGA3+ITGB1)	LAMININ	ECM-Receptor	KEGG: hsa04512
149	Blood	Fibroblast	LAMA5	ITGA3_ITGB1	0.16550648887066	0	LAMA5_ITGA3_ITGB1	LAMA5 - (ITGA3+ITGB1)	LAMININ	ECM-Receptor	KEGG: hsa04512
150	Fibroblast	Fibroblast	LAMA5	ITGA3_ITGB1	0.213415004181309	0	LAMA5_ITGA3_ITGB1	LAMA5 - (ITGA3+ITGB1)	LAMININ	ECM-Receptor	KEGG: hsa04512
151	Fibroblast	Blood	LAMB2	ITGA3_ITGB1	0.24887629086033	0	LAMB2_ITGA3_ITGB1	LAMB2 - (ITGA3+ITGB1)	LAMININ	ECM-Receptor	KEGG: hsa04512
152	Blood	Fibroblast	LAMB2	ITGA3_ITGB1	0.135678938708347	0	LAMB2_ITGA3_ITGB1	LAMB2 - (ITGA3+ITGB1)	LAMININ	ECM-Receptor	KEGG: hsa04512
153	Fibroblast	Fibroblast	LAMB2	ITGA3_ITGB1	0.395145423490415	0	LAMB2_ITGA3_ITGB1	LAMB2 - (ITGA3+ITGB1)	LAMININ	ECM-Receptor	KEGG: hsa04512
154	Fibroblast	Blood	LAMB3	ITGA3_ITGB1	0.0924446150071175	0	LAMB3_ITGA3_ITGB1	LAMB3 - (ITGA3+ITGB1)	LAMININ	ECM-Receptor	KEGG: hsa04512
155	Fibroblast	Fibroblast	LAMB3	ITGA3_ITGB1	0.1672470898302	0	LAMB3_ITGA3_ITGB1	LAMB3 - (ITGA3+ITGB1)	LAMININ	ECM-Receptor	KEGG: hsa04512
156	Fibroblast	Blood	LAMC1	ITGA3_ITGB1	0.249491541047742	0	LAMC1_ITGA3_ITGB1	LAMC1 - (ITGA3+ITGB1)	LAMININ	ECM-Receptor	KEGG: hsa04512
157	Fibroblast	Fibroblast	LAMC1	ITGA3_ITGB1	0.395931664450448	0	LAMC1_ITGA3_ITGB1	LAMC1 - (ITGA3+ITGB1)	LAMININ	ECM-Receptor	KEGG: hsa04512
158	Fibroblast	Blood	THBS1	ITGA3_ITGB1	0.288729146041294	0	THBS1_ITGA3_ITGB1	THBS1 - (ITGA3+ITGB1)	THBS	ECM-Receptor	KEGG: hsa04512
159	Blood	Fibroblast	THBS1	ITGA3_ITGB1	0.21166978953081	0	THBS1_ITGA3_ITGB1	THBS1 - (ITGA3+ITGB1)	THBS	ECM-Receptor	KEGG: hsa04512
160	Fibroblast	Fibroblast	THBS1	ITGA3_ITGB1	0.444557903377584	0	THBS1_ITGA3_ITGB1	THBS1 - (ITGA3+ITGB1)	THBS	ECM-Receptor	KEGG: hsa04512
161	Fibroblast	Blood	THBS2	ITGA3_ITGB1	0.269703267596686	0	THBS2_ITGA3_ITGB1	THBS2 - (ITGA3+ITGB1)	THBS	ECM-Receptor	KEGG: hsa04512
162	Fibroblast	Fibroblast	THBS2	ITGA3_ITGB1	0.421346485814044	0	THBS2_ITGA3_ITGB1	THBS2 - (ITGA3+ITGB1)	THBS	ECM-Receptor	KEGG: hsa04512
163	Fibroblast	Blood	THBS3	ITGA3_ITGB1	0.17759650564	0	THBS3_ITGA3_ITGB1	THBS3 - (ITGA3+ITGB1)	THBS	ECM-Receptor	KEGG: hsa04512
164	Blood	Fibroblast	THBS3	ITGA3_ITGB1	0.217915356295641	0	THBS3_ITGA3_ITGB1	THBS3 - (ITGA3+ITGB1)	THBS	ECM-Receptor	KEGG: hsa04512
165	Fibroblast	Fibroblast	THBS3	ITGA3_ITGB1	0.298628626135258	0	THBS3_ITGA3_ITGB1	THBS3 - (ITGA3+ITGB1)	THBS	ECM-Receptor	KEGG: hsa04512
166	Fibroblast	Blood	THBS4	ITGA3_ITGB1	0.137320027656327	0	THBS4_ITGA3_ITGB1	THBS4 - (ITGA3+ITGB1)	THBS	ECM-Receptor	KEGG: hsa04512
167	Fibroblast	Fibroblast	THBS4	ITGA3_ITGB1	0.238876416643461	0	THBS4_ITGA3_ITGB1	THBS4 - (ITGA3+ITGB1)	THBS	ECM-Receptor	KEGG: hsa04512
168	Fibroblast	Blood	COL1A1	ITGA3_ITGB1	0.324135646741096	0	COL1A1_ITGA3_ITGB1	COL1A1 - (ITGA3+ITGB1)	COLLAGEN	ECM-Receptor	KEGG: hsa04512
169	Fibroblast	Fibroblast	COL1A1	ITGA3_ITGB1	0.486016124999078	0	COL1A1_ITGA3_ITGB1	COL1A1 - (ITGA3+ITGB1)	COLLAGEN	ECM-Receptor	KEGG: hsa04512
170	Fibroblast	Blood	COL1A2	ITGA3_ITGB1	0.321217056804044	0	COL1A2_ITGA3_ITGB1	COL1A2 - (ITGA3+ITGB1)	COLLAGEN	ECM-Receptor	KEGG: hsa04512
171	Fibroblast	Fibroblast	COL1A2	ITGA3_ITGB1	0.482680904486982	0	COL1A2_ITGA3_ITGB1	COL1A2 - (ITGA3+ITGB1)	COLLAGEN	ECM-Receptor	KEGG: hsa04512
172	Fibroblast	Blood	COL6A1	ITGA3_ITGB1	0.307006824314351	0	COL6A1_ITGA3_ITGB1	COL6A1 - (ITGA3+ITGB1)	COLLAGEN	ECM-Receptor	KEGG: hsa04512
173	Blood	Fibroblast	COL6A1	ITGA3_ITGB1	0.17771005129953	0	COL6A1_ITGA3_ITGB1	COL6A1 - (ITGA3+ITGB1)	COLLAGEN	ECM-Receptor	KEGG: hsa04512
174	Fibroblast	Fibroblast	COL6A1	ITGA3_ITGB1	0.466233981203805	0	COL6A1_ITGA3_ITGB1	COL6A1 - (ITGA3+ITGB1)	COLLAGEN	ECM-Receptor	KEGG: hsa04512
175	Fibroblast	Blood	COL6A2	ITGA3_ITGB1	0.313037611182778	0	COL6A2_ITGA3_ITGB1	COL6A2 - (ITGA3+ITGB1)	COLLAGEN	ECM-Receptor	KEGG: hsa04512
176	Blood	Fibroblast	COL6A2	ITGA3_ITGB1	0.264919344350701	0	COL6A2_ITGA3_ITGB1	COL6A2 - (ITGA3+ITGB1)	COLLAGEN	ECM-Receptor	KEGG: hsa04512
177	Fibroblast	Fibroblast	COL6A2	ITGA3_ITGB1	0.473256550897258	0	COL6A2_ITGA3_ITGB1	COL6A2 - (ITGA3+ITGB1)	COLLAGEN	ECM-Receptor	KEGG: hsa04512
178	Fibroblast	Blood	COL6A3	ITGA3_ITGB1	0.295909127491564	0	COL6A3_ITGA3_ITGB1	COL6A3 - (ITGA3+ITGB1)	COLLAGEN	ECM-Receptor	KEGG: hsa04512
179	Fibroblast	Fibroblast	COL6A3	ITGA3_ITGB1	0.453144185442922	0	COL6A3_ITGA3_ITGB1	COL6A3 - (ITGA3+ITGB1)	COLLAGEN	ECM-Receptor	KEGG: hsa04512
180	Blood	Fibroblast	COL9A2	ITGA3_ITGB1	0.212338279531666	0	COL9A2_ITGA3_ITGB1	COL9A2 - (ITGA3+ITGB1)	COLLAGEN	ECM-Receptor	KEGG: hsa04512
181	Fibroblast	Blood	LAMA2	ITGA6_ITGB1	0.269295318042547	0	LAMA2_ITGA6_ITGB1	LAMA2 - (ITGA6+ITGB1)	LAMININ	ECM-Receptor	KEGG: hsa04512
182	Fibroblast	Blood	LAMA5	ITGA6_ITGB1	0.173747220467309	0	LAMA5_ITGA6_ITGB1	LAMA5 - (ITGA6+ITGB1)	LAMININ	ECM-Receptor	KEGG: hsa04512
183	Fibroblast	Blood	LAMB2	ITGA6_ITGB1	0.336133799261559	0	LAMB2_ITGA6_ITGB1	LAMB2 - (ITGA6+ITGB1)	LAMININ	ECM-Receptor	KEGG: hsa04512
184	Fibroblast	Blood	LAMB3	ITGA6_ITGB1	0.134691186471276	0	LAMB3_ITGA6_ITGB1	LAMB3 - (ITGA6+ITGB1)	LAMININ	ECM-Receptor	KEGG: hsa04512
185	Fibroblast	Fibroblast	LAMB3	ITGA6_ITGB1	0.132609802750668	0.01	LAMB3_ITGA6_ITGB1	LAMB3 - (ITGA6+ITGB1)	LAMININ	ECM-Receptor	KEGG: hsa04512
186	Fibroblast	Blood	LAMC1	ITGA6_ITGB1	0.336868016871046	0	LAMC1_ITGA6_ITGB1	LAMC1 - (ITGA6+ITGB1)	LAMININ	ECM-Receptor	KEGG: hsa04512
187	Fibroblast	Blood	LAMA2	ITGA7_ITGB1	0.166461626775472	0	LAMA2_ITGA7_ITGB1	LAMA2 - (ITGA7+ITGB1)	LAMININ	ECM-Receptor	KEGG: hsa04512
188	Fibroblast	Fibroblast	LAMA2	ITGA7_ITGB1	0.322933734031856	0	LAMA2_ITGA7_ITGB1	LAMA2 - (ITGA7+ITGB1)	LAMININ	ECM-Receptor	KEGG: hsa04512
189	Blood	Fibroblast	LAMA5	ITGA7_ITGB1	0.165927009332166	0	LAMA5_ITGA7_ITGB1	LAMA5 - (ITGA7+ITGB1)	LAMININ	ECM-Receptor	KEGG: hsa04512
190	Fibroblast	Fibroblast	LAMA5	ITGA7_ITGB1	0.213926045958578	0	LAMA5_ITGA7_ITGB1	LAMA5 - (ITGA7+ITGB1)	LAMININ	ECM-Receptor	KEGG: hsa04512
191	Fibroblast	Blood	LAMB2	ITGA7_ITGB1	0.215297227408045	0	LAMB2_ITGA7_ITGB1	LAMB2 - (ITGA7+ITGB1)	LAMININ	ECM-Receptor	KEGG: hsa04512
192	Blood	Fibroblast	LAMB2	ITGA7_ITGB1	0.136036027418472	0	LAMB2_ITGA7_ITGB1	LAMB2 - (ITGA7+ITGB1)	LAMININ	ECM-Receptor	KEGG: hsa04512
193	Fibroblast	Fibroblast	LAMB2	ITGA7_ITGB1	0.395872622907983	0	LAMB2_ITGA7_ITGB1	LAMB2 - (ITGA7+ITGB1)	LAMININ	ECM-Receptor	KEGG: hsa04512
194	Fibroblast	Blood	LAMB3	ITGA7_ITGB1	0.0777859911944563	0	LAMB3_ITGA7_ITGB1	LAMB3 - (ITGA7+ITGB1)	LAMININ	ECM-Receptor	KEGG: hsa04512
195	Fibroblast	Fibroblast	LAMB3	ITGA7_ITGB1	0.167671144226405	0	LAMB3_ITGA7_ITGB1	LAMB3 - (ITGA7+ITGB1)	LAMININ	ECM-Receptor	KEGG: hsa04512
196	Fibroblast	Blood	LAMC1	ITGA7_ITGB1	0.215853321628821	0	LAMC1_ITGA7_ITGB1	LAMC1 - (ITGA7+ITGB1)	LAMININ	ECM-Receptor	KEGG: hsa04512
197	Blood	Fibroblast	LAMC1	ITGA7_ITGB1	0.121067965196909	0	LAMC1_ITGA7_ITGB1	LAMC1 - (ITGA7+ITGB1)	LAMININ	ECM-Receptor	KEGG: hsa04512
198	Fibroblast	Fibroblast	LAMC1	ITGA7_ITGB1	0.396659361916936	0	LAMC1_ITGA7_ITGB1	LAMC1 - (ITGA7+ITGB1)	LAMININ	ECM-Receptor	KEGG: hsa04512
199	Fibroblast	Blood	TNC	ITGA9_ITGB1	0.164205952193109	0.03	TNC_ITGA9_ITGB1	TNC - (ITGA9+ITGB1)	TENASCIN	ECM-Receptor	KEGG: hsa04512
200	Fibroblast	Fibroblast	TNC	ITGA9_ITGB1	0.217701694300475	0	TNC_ITGA9_ITGB1	TNC - (ITGA9+ITGB1)	TENASCIN	ECM-Receptor	KEGG: hsa04512
201	Fibroblast	Blood	TNXB	ITGA9_ITGB1	0.147153786602597	0	TNXB_ITGA9_ITGB1	TNXB - (ITGA9+ITGB1)	TENASCIN	ECM-Receptor	KEGG: hsa04512
202	Fibroblast	Fibroblast	TNXB	ITGA9_ITGB1	0.196399621632425	0	TNXB_ITGA9_ITGB1	TNXB - (ITGA9+ITGB1)	TENASCIN	ECM-Receptor	KEGG: hsa04512
203	Fibroblast	Blood	COL1A1	ITGA9_ITGB1	0.212783637221444	0	COL1A1_ITGA9_ITGB1	COL1A1 - (ITGA9+ITGB1)	COLLAGEN	ECM-Receptor	KEGG: hsa04512
204	Fibroblast	Fibroblast	COL1A1	ITGA9_ITGB1	0.276862804615138	0	COL1A1_ITGA9_ITGB1	COL1A1 - (ITGA9+ITGB1)	COLLAGEN	ECM-Receptor	KEGG: hsa04512
205	Fibroblast	Blood	COL1A2	ITGA9_ITGB1	0.210555328855374	0	COL1A2_ITGA9_ITGB1	COL1A2 - (ITGA9+ITGB1)	COLLAGEN	ECM-Receptor	KEGG: hsa04512
206	Fibroblast	Fibroblast	COL1A2	ITGA9_ITGB1	0.274197182216966	0	COL1A2_ITGA9_ITGB1	COL1A2 - (ITGA9+ITGB1)	COLLAGEN	ECM-Receptor	KEGG: hsa04512
207	Fibroblast	Blood	COL6A1	ITGA9_ITGB1	0.199799630551583	0.03	COL6A1_ITGA9_ITGB1	COL6A1 - (ITGA9+ITGB1)	COLLAGEN	ECM-Receptor	KEGG: hsa04512
208	Fibroblast	Fibroblast	COL6A1	ITGA9_ITGB1	0.261266410008352	0	COL6A1_ITGA9_ITGB1	COL6A1 - (ITGA9+ITGB1)	COLLAGEN	ECM-Receptor	KEGG: hsa04512
209	Fibroblast	Blood	COL6A2	ITGA9_ITGB1	0.204345450418956	0.04	COL6A2_ITGA9_ITGB1	COL6A2 - (ITGA9+ITGB1)	COLLAGEN	ECM-Receptor	KEGG: hsa04512
210	Fibroblast	Fibroblast	COL6A2	ITGA9_ITGB1	0.266744534252205	0	COL6A2_ITGA9_ITGB1	COL6A2 - (ITGA9+ITGB1)	COLLAGEN	ECM-Receptor	KEGG: hsa04512
211	Fibroblast	Blood	COL6A3	ITGA9_ITGB1	0.191506329754856	0.01	COL6A3_ITGA9_ITGB1	COL6A3 - (ITGA9+ITGB1)	COLLAGEN	ECM-Receptor	KEGG: hsa04512
212	Fibroblast	Fibroblast	COL6A3	ITGA9_ITGB1	0.251222742305107	0	COL6A3_ITGA9_ITGB1	COL6A3 - (ITGA9+ITGB1)	COLLAGEN	ECM-Receptor	KEGG: hsa04512
213	Blood	Fibroblast	COL9A2	ITGA9_ITGB1	0.0984102324794836	0.01	COL9A2_ITGA9_ITGB1	COL9A2 - (ITGA9+ITGB1)	COLLAGEN	ECM-Receptor	KEGG: hsa04512
214	Fibroblast	Blood	LAMA2	ITGA9_ITGB1	0.119661368084994	0	LAMA2_ITGA9_ITGB1	LAMA2 - (ITGA9+ITGB1)	LAMININ	ECM-Receptor	KEGG: hsa04512
215	Fibroblast	Fibroblast	LAMA2	ITGA9_ITGB1	0.161448414876517	0	LAMA2_ITGA9_ITGB1	LAMA2 - (ITGA9+ITGB1)	LAMININ	ECM-Receptor	KEGG: hsa04512
216	Fibroblast	Blood	LAMA5	ITGA9_ITGB1	0.0719750346135374	0.02	LAMA5_ITGA9_ITGB1	LAMA5 - (ITGA9+ITGB1)	LAMININ	ECM-Receptor	KEGG: hsa04512
217	Fibroblast	Fibroblast	LAMA5	ITGA9_ITGB1	0.0989818486436695	0	LAMA5_ITGA9_ITGB1	LAMA5 - (ITGA9+ITGB1)	LAMININ	ECM-Receptor	KEGG: hsa04512
218	Fibroblast	Blood	LAMB2	ITGA9_ITGB1	0.157358974463141	0	LAMB2_ITGA9_ITGB1	LAMB2 - (ITGA9+ITGB1)	LAMININ	ECM-Receptor	KEGG: hsa04512
219	Fibroblast	Fibroblast	LAMB2	ITGA9_ITGB1	0.20918236164933	0	LAMB2_ITGA9_ITGB1	LAMB2 - (ITGA9+ITGB1)	LAMININ	ECM-Receptor	KEGG: hsa04512
220	Fibroblast	Blood	LAMB3	ITGA9_ITGB1	0.0542927760808955	0.01	LAMB3_ITGA9_ITGB1	LAMB3 - (ITGA9+ITGB1)	LAMININ	ECM-Receptor	KEGG: hsa04512
221	Fibroblast	Fibroblast	LAMB3	ITGA9_ITGB1	0.0752024212882803	0	LAMB3_ITGA9_ITGB1	LAMB3 - (ITGA9+ITGB1)	LAMININ	ECM-Receptor	KEGG: hsa04512
222	Fibroblast	Blood	LAMC1	ITGA9_ITGB1	0.157795512112345	0	LAMC1_ITGA9_ITGB1	LAMC1 - (ITGA9+ITGB1)	LAMININ	ECM-Receptor	KEGG: hsa04512
223	Fibroblast	Fibroblast	LAMC1	ITGA9_ITGB1	0.209726882993602	0	LAMC1_ITGA9_ITGB1	LAMC1 - (ITGA9+ITGB1)	LAMININ	ECM-Receptor	KEGG: hsa04512
224	Fibroblast	Blood	COL1A1	ITGA10_ITGB1	0.292373633085909	0	COL1A1_ITGA10_ITGB1	COL1A1 - (ITGA10+ITGB1)	COLLAGEN	ECM-Receptor	KEGG: hsa04512
225	Fibroblast	Fibroblast	COL1A1	ITGA10_ITGB1	0.363605322766481	0	COL1A1_ITGA10_ITGB1	COL1A1 - (ITGA10+ITGB1)	COLLAGEN	ECM-Receptor	KEGG: hsa04512
226	Fibroblast	Blood	COL1A2	ITGA10_ITGB1	0.289618483249548	0	COL1A2_ITGA10_ITGB1	COL1A2 - (ITGA10+ITGB1)	COLLAGEN	ECM-Receptor	KEGG: hsa04512
227	Fibroblast	Fibroblast	COL1A2	ITGA10_ITGB1	0.360520913900331	0	COL1A2_ITGA10_ITGB1	COL1A2 - (ITGA10+ITGB1)	COLLAGEN	ECM-Receptor	KEGG: hsa04512
228	Fibroblast	Blood	COL6A1	ITGA10_ITGB1	0.276237250369785	0	COL6A1_ITGA10_ITGB1	COL6A1 - (ITGA10+ITGB1)	COLLAGEN	ECM-Receptor	KEGG: hsa04512
229	Fibroblast	Fibroblast	COL6A1	ITGA10_ITGB1	0.345456842074424	0	COL6A1_ITGA10_ITGB1	COL6A1 - (ITGA10+ITGB1)	COLLAGEN	ECM-Receptor	KEGG: hsa04512
230	Fibroblast	Blood	COL6A2	ITGA10_ITGB1	0.281909488069622	0	COL6A2_ITGA10_ITGB1	COL6A2 - (ITGA10+ITGB1)	COLLAGEN	ECM-Receptor	KEGG: hsa04512
231	Fibroblast	Fibroblast	COL6A2	ITGA10_ITGB1	0.35185943649993	0	COL6A2_ITGA10_ITGB1	COL6A2 - (ITGA10+ITGB1)	COLLAGEN	ECM-Receptor	KEGG: hsa04512
232	Fibroblast	Blood	COL6A3	ITGA10_ITGB1	0.265825161863812	0	COL6A3_ITGA10_ITGB1	COL6A3 - (ITGA10+ITGB1)	COLLAGEN	ECM-Receptor	KEGG: hsa04512
233	Fibroblast	Fibroblast	COL6A3	ITGA10_ITGB1	0.333638409903115	0	COL6A3_ITGA10_ITGB1	COL6A3 - (ITGA10+ITGB1)	COLLAGEN	ECM-Receptor	KEGG: hsa04512
234	Blood	Fibroblast	COL9A2	ITGA10_ITGB1	0.140072505970166	0	COL9A2_ITGA10_ITGB1	COL9A2 - (ITGA10+ITGB1)	COLLAGEN	ECM-Receptor	KEGG: hsa04512
235	Fibroblast	Blood	FN1	ITGAV_ITGB1	0.345779403074232	0	FN1_ITGAV_ITGB1	FN1 - (ITGAV+ITGB1)	FN1	ECM-Receptor	KEGG: hsa04512
236	Fibroblast	Fibroblast	FN1	ITGAV_ITGB1	0.514756176052146	0	FN1_ITGAV_ITGB1	FN1 - (ITGAV+ITGB1)	FN1	ECM-Receptor	KEGG: hsa04512
237	Fibroblast	Blood	FN1	ITGA4_ITGB7	0.451386113292734	0	FN1_ITGA4_ITGB7	FN1 - (ITGA4+ITGB7)	FN1	ECM-Receptor	KEGG: hsa04512
238	Fibroblast	Blood	FN1	ITGAV_ITGB3	0.251549610346719	0	FN1_ITGAV_ITGB3	FN1 - (ITGAV+ITGB3)	FN1	ECM-Receptor	KEGG: hsa04512
239	Fibroblast	Fibroblast	FN1	ITGAV_ITGB3	0.341275167655988	0.01	FN1_ITGAV_ITGB3	FN1 - (ITGAV+ITGB3)	FN1	ECM-Receptor	KEGG: hsa04512
240	Fibroblast	Blood	TNC	ITGAV_ITGB3	0.205525306556992	0	TNC_ITGAV_ITGB3	TNC - (ITGAV+ITGB3)	TENASCIN	ECM-Receptor	KEGG: hsa04512
241	Fibroblast	Fibroblast	TNC	ITGAV_ITGB3	0.285087488069486	0	TNC_ITGAV_ITGB3	TNC - (ITGAV+ITGB3)	TENASCIN	ECM-Receptor	KEGG: hsa04512
242	Fibroblast	Blood	TNXB	ITGAV_ITGB3	0.18513273010546	0	TNXB_ITGAV_ITGB3	TNXB - (ITGAV+ITGB3)	TENASCIN	ECM-Receptor	KEGG: hsa04512
243	Fibroblast	Fibroblast	TNXB	ITGAV_ITGB3	0.259377922899856	0.01	TNXB_ITGAV_ITGB3	TNXB - (ITGAV+ITGB3)	TENASCIN	ECM-Receptor	KEGG: hsa04512
244	Fibroblast	Blood	THBS1	ITGAV_ITGB3	0.231508589148151	0.04	THBS1_ITGAV_ITGB3	THBS1 - (ITGAV+ITGB3)	THBS	ECM-Receptor	KEGG: hsa04512
245	Fibroblast	Fibroblast	THBS1	ITGAV_ITGB3	0.317114452183982	0	THBS1_ITGAV_ITGB3	THBS1 - (ITGAV+ITGB3)	THBS	ECM-Receptor	KEGG: hsa04512
246	Fibroblast	Blood	THBS2	ITGAV_ITGB3	0.215112924764061	0	THBS2_ITGAV_ITGB3	THBS2 - (ITGAV+ITGB3)	THBS	ECM-Receptor	KEGG: hsa04512
247	Fibroblast	Fibroblast	THBS2	ITGAV_ITGB3	0.296999147240587	0.01	THBS2_ITGAV_ITGB3	THBS2 - (ITGAV+ITGB3)	THBS	ECM-Receptor	KEGG: hsa04512
248	Fibroblast	Blood	THBS3	ITGAV_ITGB3	0.138123338540982	0	THBS3_ITGAV_ITGB3	THBS3 - (ITGAV+ITGB3)	THBS	ECM-Receptor	KEGG: hsa04512
249	Fibroblast	Fibroblast	THBS3	ITGAV_ITGB3	0.198099161337887	0.03	THBS3_ITGAV_ITGB3	THBS3 - (ITGAV+ITGB3)	THBS	ECM-Receptor	KEGG: hsa04512
250	Fibroblast	Blood	THBS4	ITGAV_ITGB3	0.105648836731147	0.04	THBS4_ITGAV_ITGB3	THBS4 - (ITGAV+ITGB3)	THBS	ECM-Receptor	KEGG: hsa04512
251	Fibroblast	Fibroblast	THBS4	ITGAV_ITGB3	0.154043896196517	0	THBS4_ITGAV_ITGB3	THBS4 - (ITGAV+ITGB3)	THBS	ECM-Receptor	KEGG: hsa04512
252	Blood	Fibroblast	FN1	ITGAV_ITGB8	0.154440313554975	0	FN1_ITGAV_ITGB8	FN1 - (ITGAV+ITGB8)	FN1	ECM-Receptor	KEGG: hsa04512
253	Fibroblast	Fibroblast	FN1	ITGAV_ITGB8	0.416269065744223	0	FN1_ITGAV_ITGB8	FN1 - (ITGAV+ITGB8)	FN1	ECM-Receptor	KEGG: hsa04512
254	Fibroblast	Blood	LAMA2	ITGAV_ITGB8	0.0972336714046569	0	LAMA2_ITGAV_ITGB8	LAMA2 - (ITGAV+ITGB8)	LAMININ	ECM-Receptor	KEGG: hsa04512
255	Blood	Fibroblast	LAMA2	ITGAV_ITGB8	0.0403957771448985	0	LAMA2_ITGAV_ITGB8	LAMA2 - (ITGAV+ITGB8)	LAMININ	ECM-Receptor	KEGG: hsa04512
256	Fibroblast	Fibroblast	LAMA2	ITGAV_ITGB8	0.275232322321517	0	LAMA2_ITGAV_ITGB8	LAMA2 - (ITGAV+ITGB8)	LAMININ	ECM-Receptor	KEGG: hsa04512
257	Blood	Fibroblast	LAMA5	ITGAV_ITGB8	0.136733870827606	0	LAMA5_ITGAV_ITGB8	LAMA5 - (ITGAV+ITGB8)	LAMININ	ECM-Receptor	KEGG: hsa04512
258	Fibroblast	Fibroblast	LAMA5	ITGAV_ITGB8	0.178091135006619	0	LAMA5_ITGAV_ITGB8	LAMA5 - (ITGAV+ITGB8)	LAMININ	ECM-Receptor	KEGG: hsa04512
259	Fibroblast	Blood	LAMB2	ITGAV_ITGB8	0.128900295215706	0	LAMB2_ITGAV_ITGB8	LAMB2 - (ITGAV+ITGB8)	LAMININ	ECM-Receptor	KEGG: hsa04512
260	Blood	Fibroblast	LAMB2	ITGAV_ITGB8	0.111399499872082	0	LAMB2_ITGAV_ITGB8	LAMB2 - (ITGAV+ITGB8)	LAMININ	ECM-Receptor	KEGG: hsa04512
261	Fibroblast	Fibroblast	LAMB2	ITGAV_ITGB8	0.342852951605388	0	LAMB2_ITGAV_ITGB8	LAMB2 - (ITGAV+ITGB8)	LAMININ	ECM-Receptor	KEGG: hsa04512
262	Fibroblast	Blood	LAMB3	ITGAV_ITGB8	0.0435113244542946	0	LAMB3_ITGAV_ITGB8	LAMB3 - (ITGAV+ITGB8)	LAMININ	ECM-Receptor	KEGG: hsa04512
263	Fibroblast	Fibroblast	LAMB3	ITGAV_ITGB8	0.138221996289025	0	LAMB3_ITGAV_ITGB8	LAMB3 - (ITGAV+ITGB8)	LAMININ	ECM-Receptor	KEGG: hsa04512
264	Fibroblast	Blood	LAMC1	ITGAV_ITGB8	0.129269995734054	0.04	LAMC1_ITGAV_ITGB8	LAMC1 - (ITGAV+ITGB8)	LAMININ	ECM-Receptor	KEGG: hsa04512
265	Blood	Fibroblast	LAMC1	ITGAV_ITGB8	0.0988321039312213	0	LAMC1_ITGAV_ITGB8	LAMC1 - (ITGAV+ITGB8)	LAMININ	ECM-Receptor	KEGG: hsa04512
266	Fibroblast	Fibroblast	LAMC1	ITGAV_ITGB8	0.343594249739661	0	LAMC1_ITGAV_ITGB8	LAMC1 - (ITGAV+ITGB8)	LAMININ	ECM-Receptor	KEGG: hsa04512
267	Fibroblast	Blood	COL1A1	ITGAV_ITGB8	0.176399665952241	0.04	COL1A1_ITGAV_ITGB8	COL1A1 - (ITGAV+ITGB8)	COLLAGEN	ECM-Receptor	KEGG: hsa04512
268	Blood	Fibroblast	COL1A1	ITGAV_ITGB8	0.15854192331083	0	COL1A1_ITGAV_ITGB8	COL1A1 - (ITGAV+ITGB8)	COLLAGEN	ECM-Receptor	KEGG: hsa04512
269	Fibroblast	Fibroblast	COL1A1	ITGAV_ITGB8	0.430252249164389	0	COL1A1_ITGAV_ITGB8	COL1A1 - (ITGAV+ITGB8)	COLLAGEN	ECM-Receptor	KEGG: hsa04512
270	Fibroblast	Blood	COL1A2	ITGAV_ITGB8	0.174467933076435	0.03	COL1A2_ITGAV_ITGB8	COL1A2 - (ITGAV+ITGB8)	COLLAGEN	ECM-Receptor	KEGG: hsa04512
271	Blood	Fibroblast	COL1A2	ITGAV_ITGB8	0.161200409548524	0	COL1A2_ITGAV_ITGB8	COL1A2 - (ITGAV+ITGB8)	COLLAGEN	ECM-Receptor	KEGG: hsa04512
272	Fibroblast	Fibroblast	COL1A2	ITGAV_ITGB8	0.426981803578169	0	COL1A2_ITGAV_ITGB8	COL1A2 - (ITGAV+ITGB8)	COLLAGEN	ECM-Receptor	KEGG: hsa04512
273	Fibroblast	Blood	COL6A1	ITGAV_ITGB8	0.16516998107121	0.03	COL6A1_ITGAV_ITGB8	COL6A1 - (ITGAV+ITGB8)	COLLAGEN	ECM-Receptor	KEGG: hsa04512
274	Blood	Fibroblast	COL6A1	ITGAV_ITGB8	0.147190096875015	0	COL6A1_ITGAV_ITGB8	COL6A1 - (ITGAV+ITGB8)	COLLAGEN	ECM-Receptor	KEGG: hsa04512
275	Fibroblast	Fibroblast	COL6A1	ITGAV_ITGB8	0.410925209364527	0	COL6A1_ITGAV_ITGB8	COL6A1 - (ITGAV+ITGB8)	COLLAGEN	ECM-Receptor	KEGG: hsa04512
276	Fibroblast	Blood	COL6A2	ITGAV_ITGB8	0.169094403905961	0.04	COL6A2_ITGAV_ITGB8	COL6A2 - (ITGAV+ITGB8)	COLLAGEN	ECM-Receptor	KEGG: hsa04512
277	Blood	Fibroblast	COL6A2	ITGAV_ITGB8	0.223492789462295	0	COL6A2_ITGAV_ITGB8	COL6A2 - (ITGAV+ITGB8)	COLLAGEN	ECM-Receptor	KEGG: hsa04512
278	Fibroblast	Fibroblast	COL6A2	ITGAV_ITGB8	0.417766732386445	0	COL6A2_ITGAV_ITGB8	COL6A2 - (ITGAV+ITGB8)	COLLAGEN	ECM-Receptor	KEGG: hsa04512
279	Fibroblast	Blood	COL6A3	ITGAV_ITGB8	0.158030219054599	0	COL6A3_ITGAV_ITGB8	COL6A3 - (ITGAV+ITGB8)	COLLAGEN	ECM-Receptor	KEGG: hsa04512
280	Blood	Fibroblast	COL6A3	ITGAV_ITGB8	0.115899558485785	0	COL6A3_ITGAV_ITGB8	COL6A3 - (ITGAV+ITGB8)	COLLAGEN	ECM-Receptor	KEGG: hsa04512
281	Fibroblast	Fibroblast	COL6A3	ITGAV_ITGB8	0.398229714422897	0	COL6A3_ITGAV_ITGB8	COL6A3 - (ITGAV+ITGB8)	COLLAGEN	ECM-Receptor	KEGG: hsa04512
282	Blood	Fibroblast	COL9A2	ITGAV_ITGB8	0.177152489451734	0	COL9A2_ITGAV_ITGB8	COL9A2 - (ITGAV+ITGB8)	COLLAGEN	ECM-Receptor	KEGG: hsa04512
283	Fibroblast	Blood	FN1	CD44	0.487855227306856	0	FN1_CD44	FN1 - CD44	FN1	ECM-Receptor	KEGG: hsa04512
284	Fibroblast	Fibroblast	FN1	CD44	0.536346252750101	0	FN1_CD44	FN1 - CD44	FN1	ECM-Receptor	KEGG: hsa04512
285	Fibroblast	Blood	COL1A1	CD44	0.502174385849504	0	COL1A1_CD44	COL1A1 - CD44	COLLAGEN	ECM-Receptor	KEGG: hsa04512
286	Fibroblast	Fibroblast	COL1A1	CD44	0.550558657481635	0	COL1A1_CD44	COL1A1 - CD44	COLLAGEN	ECM-Receptor	KEGG: hsa04512
287	Fibroblast	Blood	COL1A2	CD44	0.498835897400604	0	COL1A2_CD44	COL1A2 - CD44	COLLAGEN	ECM-Receptor	KEGG: hsa04512
288	Fibroblast	Fibroblast	COL1A2	CD44	0.547252105146697	0	COL1A2_CD44	COL1A2 - CD44	COLLAGEN	ECM-Receptor	KEGG: hsa04512
289	Fibroblast	Blood	COL6A1	CD44	0.482351766207549	0	COL6A1_CD44	COL6A1 - CD44	COLLAGEN	ECM-Receptor	KEGG: hsa04512
290	Fibroblast	Fibroblast	COL6A1	CD44	0.530862784434961	0	COL6A1_CD44	COL6A1 - CD44	COLLAGEN	ECM-Receptor	KEGG: hsa04512
291	Fibroblast	Blood	COL6A2	CD44	0.489394517273398	0	COL6A2_CD44	COL6A2 - CD44	COLLAGEN	ECM-Receptor	KEGG: hsa04512
292	Fibroblast	Fibroblast	COL6A2	CD44	0.537877855131991	0	COL6A2_CD44	COL6A2 - CD44	COLLAGEN	ECM-Receptor	KEGG: hsa04512
293	Fibroblast	Blood	COL6A3	CD44	0.469207238776873	0	COL6A3_CD44	COL6A3 - CD44	COLLAGEN	ECM-Receptor	KEGG: hsa04512
294	Fibroblast	Fibroblast	COL6A3	CD44	0.517718436287364	0	COL6A3_CD44	COL6A3 - CD44	COLLAGEN	ECM-Receptor	KEGG: hsa04512
295	Blood	Fibroblast	COL9A2	CD44	0.258839350149072	0	COL9A2_CD44	COL9A2 - CD44	COLLAGEN	ECM-Receptor	KEGG: hsa04512
296	Fibroblast	Blood	LAMA2	CD44	0.336547948719417	0	LAMA2_CD44	LAMA2 - CD44	LAMININ	ECM-Receptor	KEGG: hsa04512
297	Fibroblast	Fibroblast	LAMA2	CD44	0.381193524565128	0	LAMA2_CD44	LAMA2 - CD44	LAMININ	ECM-Receptor	KEGG: hsa04512
298	Fibroblast	Blood	LAMA5	CD44	0.224468285162634	0.01	LAMA5_CD44	LAMA5 - CD44	LAMININ	ECM-Receptor	KEGG: hsa04512
299	Fibroblast	Fibroblast	LAMA5	CD44	0.260074015564603	0	LAMA5_CD44	LAMA5 - CD44	LAMININ	ECM-Receptor	KEGG: hsa04512
300	Fibroblast	Blood	LAMB2	CD44	0.410696577344361	0	LAMB2_CD44	LAMB2 - CD44	LAMININ	ECM-Receptor	KEGG: hsa04512
301	Fibroblast	Fibroblast	LAMB2	CD44	0.45838252151025	0	LAMB2_CD44	LAMB2 - CD44	LAMININ	ECM-Receptor	KEGG: hsa04512
302	Fibroblast	Blood	LAMB3	CD44	0.176445601398992	0	LAMB3_CD44	LAMB3 - CD44	LAMININ	ECM-Receptor	KEGG: hsa04512
303	Fibroblast	Fibroblast	LAMB3	CD44	0.20646177439791	0	LAMB3_CD44	LAMB3 - CD44	LAMININ	ECM-Receptor	KEGG: hsa04512
304	Fibroblast	Blood	LAMC1	CD44	0.41149271023782	0	LAMC1_CD44	LAMC1 - CD44	LAMININ	ECM-Receptor	KEGG: hsa04512
305	Fibroblast	Fibroblast	LAMC1	CD44	0.459199062747289	0	LAMC1_CD44	LAMC1 - CD44	LAMININ	ECM-Receptor	KEGG: hsa04512
306	Fibroblast	Blood	COL1A1	SDC4	0.108207896732765	0	COL1A1_SDC4	COL1A1 - SDC4	COLLAGEN	ECM-Receptor	KEGG: hsa04512
307	Blood	Fibroblast	COL1A1	SDC4	0.161526280643944	0	COL1A1_SDC4	COL1A1 - SDC4	COLLAGEN	ECM-Receptor	KEGG: hsa04512
308	Fibroblast	Fibroblast	COL1A1	SDC4	0.435702898139714	0	COL1A1_SDC4	COL1A1 - SDC4	COLLAGEN	ECM-Receptor	KEGG: hsa04512
309	Fibroblast	Blood	COL1A2	SDC4	0.106925974206411	0	COL1A2_SDC4	COL1A2 - SDC4	COLLAGEN	ECM-Receptor	KEGG: hsa04512
310	Blood	Fibroblast	COL1A2	SDC4	0.16422504292194	0	COL1A2_SDC4	COL1A2 - SDC4	COLLAGEN	ECM-Receptor	KEGG: hsa04512
311	Fibroblast	Fibroblast	COL1A2	SDC4	0.432422466362212	0	COL1A2_SDC4	COL1A2 - SDC4	COLLAGEN	ECM-Receptor	KEGG: hsa04512
312	Fibroblast	Blood	COL6A1	SDC4	0.10078808712226	0	COL6A1_SDC4	COL6A1 - SDC4	COLLAGEN	ECM-Receptor	KEGG: hsa04512
313	Blood	Fibroblast	COL6A1	SDC4	0.149998861479414	0	COL6A1_SDC4	COL6A1 - SDC4	COLLAGEN	ECM-Receptor	KEGG: hsa04512
314	Fibroblast	Fibroblast	COL6A1	SDC4	0.416309919661575	0	COL6A1_SDC4	COL6A1 - SDC4	COLLAGEN	ECM-Receptor	KEGG: hsa04512
315	Fibroblast	Blood	COL6A2	SDC4	0.103372217286265	0	COL6A2_SDC4	COL6A2 - SDC4	COLLAGEN	ECM-Receptor	KEGG: hsa04512
316	Blood	Fibroblast	COL6A2	SDC4	0.227369404383098	0	COL6A2_SDC4	COL6A2 - SDC4	COLLAGEN	ECM-Receptor	KEGG: hsa04512
317	Fibroblast	Fibroblast	COL6A2	SDC4	0.423176690470942	0	COL6A2_SDC4	COL6A2 - SDC4	COLLAGEN	ECM-Receptor	KEGG: hsa04512
318	Fibroblast	Blood	COL6A3	SDC4	0.0961109463420783	0	COL6A3_SDC4	COL6A3 - SDC4	COLLAGEN	ECM-Receptor	KEGG: hsa04512
319	Blood	Fibroblast	COL6A3	SDC4	0.118193974096568	0	COL6A3_SDC4	COL6A3 - SDC4	COLLAGEN	ECM-Receptor	KEGG: hsa04512
320	Fibroblast	Fibroblast	COL6A3	SDC4	0.403562034220909	0	COL6A3_SDC4	COL6A3 - SDC4	COLLAGEN	ECM-Receptor	KEGG: hsa04512
321	Blood	Fibroblast	COL9A2	SDC4	0.180412057599257	0	COL9A2_SDC4	COL9A2 - SDC4	COLLAGEN	ECM-Receptor	KEGG: hsa04512
322	Fibroblast	Blood	FN1	SDC4	0.102802629827628	0	FN1_SDC4	FN1 - SDC4	FN1	ECM-Receptor	KEGG: hsa04512
323	Blood	Fibroblast	FN1	SDC4	0.157361901814914	0	FN1_SDC4	FN1 - SDC4	FN1	ECM-Receptor	KEGG: hsa04512
324	Fibroblast	Fibroblast	FN1	SDC4	0.421673675544934	0	FN1_SDC4	FN1 - SDC4	FN1	ECM-Receptor	KEGG: hsa04512
325	Fibroblast	Blood	TNC	SDC4	0.08104651900143	0	TNC_SDC4	TNC - SDC4	TENASCIN	ECM-Receptor	KEGG: hsa04512
326	Fibroblast	Fibroblast	TNC	SDC4	0.359472628838438	0	TNC_SDC4	TNC - SDC4	TENASCIN	ECM-Receptor	KEGG: hsa04512
327	Fibroblast	Blood	TNXB	SDC4	0.0718873732981694	0	TNXB_SDC4	TNXB - SDC4	TENASCIN	ECM-Receptor	KEGG: hsa04512
328	Blood	Fibroblast	TNXB	SDC4	0.0717682888490125	0	TNXB_SDC4	TNXB - SDC4	TENASCIN	ECM-Receptor	KEGG: hsa04512
329	Fibroblast	Fibroblast	TNXB	SDC4	0.330152795507718	0	TNXB_SDC4	TNXB - SDC4	TENASCIN	ECM-Receptor	KEGG: hsa04512
330	Fibroblast	Blood	THBS1	SDC4	0.0931376089471276	0	THBS1_SDC4	THBS1 - SDC4	THBS	ECM-Receptor	KEGG: hsa04512
331	Blood	Fibroblast	THBS1	SDC4	0.17982113229649	0	THBS1_SDC4	THBS1 - SDC4	THBS	ECM-Receptor	KEGG: hsa04512
332	Fibroblast	Fibroblast	THBS1	SDC4	0.395236233463181	0	THBS1_SDC4	THBS1 - SDC4	THBS	ECM-Receptor	KEGG: hsa04512
333	Fibroblast	Blood	THBS2	SDC4	0.0854518565218753	0	THBS2_SDC4	THBS2 - SDC4	THBS	ECM-Receptor	KEGG: hsa04512
334	Fibroblast	Fibroblast	THBS2	SDC4	0.372871270540138	0	THBS2_SDC4	THBS2 - SDC4	THBS	ECM-Receptor	KEGG: hsa04512
335	Blood	Fibroblast	THBS3	SDC4	0.18534791159199	0	THBS3_SDC4	THBS3 - SDC4	THBS	ECM-Receptor	KEGG: hsa04512
336	Fibroblast	Fibroblast	THBS3	SDC4	0.257977539302262	0	THBS3_SDC4	THBS3 - SDC4	THBS	ECM-Receptor	KEGG: hsa04512
337	Fibroblast	Blood	THBS4	SDC4	0.0387137272932416	0.01	THBS4_SDC4	THBS4 - SDC4	THBS	ECM-Receptor	KEGG: hsa04512
338	Fibroblast	Fibroblast	THBS4	SDC4	0.203993435054864	0	THBS4_SDC4	THBS4 - SDC4	THBS	ECM-Receptor	KEGG: hsa04512
339	Fibroblast	Blood	LAMA2	SV2A	0.0866663921944317	0	LAMA2_SV2A	LAMA2 - SV2A	LAMININ	ECM-Receptor	KEGG: hsa04512
340	Blood	Fibroblast	LAMA2	SV2A	0.0364207499178857	0	LAMA2_SV2A	LAMA2 - SV2A	LAMININ	ECM-Receptor	KEGG: hsa04512
341	Fibroblast	Fibroblast	LAMA2	SV2A	0.254272068103826	0	LAMA2_SV2A	LAMA2 - SV2A	LAMININ	ECM-Receptor	KEGG: hsa04512
342	Blood	Fibroblast	LAMA5	SV2A	0.12450899382329	0	LAMA5_SV2A	LAMA5 - SV2A	LAMININ	ECM-Receptor	KEGG: hsa04512
343	Fibroblast	Fibroblast	LAMA5	SV2A	0.162866255967622	0	LAMA5_SV2A	LAMA5 - SV2A	LAMININ	ECM-Receptor	KEGG: hsa04512
344	Fibroblast	Blood	LAMB2	SV2A	0.115331174847646	0	LAMB2_SV2A	LAMB2 - SV2A	LAMININ	ECM-Receptor	KEGG: hsa04512
345	Blood	Fibroblast	LAMB2	SV2A	0.101174213844075	0	LAMB2_SV2A	LAMB2 - SV2A	LAMININ	ECM-Receptor	KEGG: hsa04512
346	Fibroblast	Fibroblast	LAMB2	SV2A	0.319009697856145	0	LAMB2_SV2A	LAMB2 - SV2A	LAMININ	ECM-Receptor	KEGG: hsa04512
347	Fibroblast	Blood	LAMB3	SV2A	0.0385333393570134	0.01	LAMB3_SV2A	LAMB3 - SV2A	LAMININ	ECM-Receptor	KEGG: hsa04512
348	Blood	Fibroblast	LAMB3	SV2A	0.0305608715743963	0.01	LAMB3_SV2A	LAMB3 - SV2A	LAMININ	ECM-Receptor	KEGG: hsa04512
349	Fibroblast	Fibroblast	LAMB3	SV2A	0.125883472761362	0	LAMB3_SV2A	LAMB3 - SV2A	LAMININ	ECM-Receptor	KEGG: hsa04512
350	Fibroblast	Blood	LAMC1	SV2A	0.115667125217603	0.04	LAMC1_SV2A	LAMC1 - SV2A	LAMININ	ECM-Receptor	KEGG: hsa04512
351	Blood	Fibroblast	LAMC1	SV2A	0.0896439978331267	0	LAMC1_SV2A	LAMC1 - SV2A	LAMININ	ECM-Receptor	KEGG: hsa04512
352	Fibroblast	Fibroblast	LAMC1	SV2A	0.319724525496688	0	LAMC1_SV2A	LAMC1 - SV2A	LAMININ	ECM-Receptor	KEGG: hsa04512
353	Fibroblast	Blood	AGRN	DAG1	0.158757407248327	0	AGRN_DAG1	AGRN - DAG1	AGRN	ECM-Receptor	KEGG: hsa04512
354	Blood	Fibroblast	AGRN	DAG1	0.135190581496631	0	AGRN_DAG1	AGRN - DAG1	AGRN	ECM-Receptor	KEGG: hsa04512
355	Fibroblast	Fibroblast	AGRN	DAG1	0.295745595922258	0	AGRN_DAG1	AGRN - DAG1	AGRN	ECM-Receptor	KEGG: hsa04512
356	Fibroblast	Blood	HSPG2	DAG1	0.200786894635133	0	HSPG2_DAG1	HSPG2 - DAG1	HSPG	ECM-Receptor	KEGG: hsa04512
357	Blood	Fibroblast	HSPG2	DAG1	0.0996009317583004	0	HSPG2_DAG1	HSPG2 - DAG1	HSPG	ECM-Receptor	KEGG: hsa04512
358	Fibroblast	Fibroblast	HSPG2	DAG1	0.358582738525519	0	HSPG2_DAG1	HSPG2 - DAG1	HSPG	ECM-Receptor	KEGG: hsa04512
359	Fibroblast	Blood	LAMA2	DAG1	0.154901687888336	0	LAMA2_DAG1	LAMA2 - DAG1	LAMININ	ECM-Receptor	KEGG: hsa04512
360	Fibroblast	Fibroblast	LAMA2	DAG1	0.289708626018626	0	LAMA2_DAG1	LAMA2 - DAG1	LAMININ	ECM-Receptor	KEGG: hsa04512
361	Blood	Fibroblast	LAMA5	DAG1	0.145386884156535	0	LAMA5_DAG1	LAMA5 - DAG1	LAMININ	ECM-Receptor	KEGG: hsa04512
362	Fibroblast	Fibroblast	LAMA5	DAG1	0.188789017759578	0	LAMA5_DAG1	LAMA5 - DAG1	LAMININ	ECM-Receptor	KEGG: hsa04512
363	Fibroblast	Blood	LAMB2	DAG1	0.201164368133739	0	LAMB2_DAG1	LAMB2 - DAG1	LAMININ	ECM-Receptor	KEGG: hsa04512
364	Blood	Fibroblast	LAMB2	DAG1	0.11866965495554	0	LAMB2_DAG1	LAMB2 - DAG1	LAMININ	ECM-Receptor	KEGG: hsa04512
365	Fibroblast	Fibroblast	LAMB2	DAG1	0.359123564271756	0	LAMB2_DAG1	LAMB2 - DAG1	LAMININ	ECM-Receptor	KEGG: hsa04512
366	Fibroblast	Blood	LAMB3	DAG1	0.071853293936006	0	LAMB3_DAG1	LAMB3 - DAG1	LAMININ	ECM-Receptor	KEGG: hsa04512
367	Fibroblast	Fibroblast	LAMB3	DAG1	0.146953152410825	0	LAMB3_DAG1	LAMB3 - DAG1	LAMININ	ECM-Receptor	KEGG: hsa04512
368	Fibroblast	Blood	LAMC1	DAG1	0.201693341062634	0	LAMC1_DAG1	LAMC1 - DAG1	LAMININ	ECM-Receptor	KEGG: hsa04512
369	Blood	Fibroblast	LAMC1	DAG1	0.105379350091897	0.01	LAMC1_DAG1	LAMC1 - DAG1	LAMININ	ECM-Receptor	KEGG: hsa04512
370	Fibroblast	Fibroblast	LAMC1	DAG1	0.359880776136437	0	LAMC1_DAG1	LAMC1 - DAG1	LAMININ	ECM-Receptor	KEGG: hsa04512
371	Fibroblast	Blood	APP	CD74	0.503497377750336	0	APP_CD74	APP - CD74	APP	Cell-Cell Contact	PMID: 19849849
372	Fibroblast	Fibroblast	CADM1	CADM1	0.0622520873319316	0	CADM1_CADM1	CADM1 - CADM1	CADM	Cell-Cell Contact	PMID: 24503895
373	Blood	Fibroblast	CD46	JAG1	0.263364960667625	0	CD46_JAG1	CD46 - JAG1	CD46	Cell-Cell Contact	PMID: 23086448
374	Fibroblast	Fibroblast	CD46	JAG1	0.249075781497444	0	CD46_JAG1	CD46 - JAG1	CD46	Cell-Cell Contact	PMID: 23086448
375	Fibroblast	Blood	CDH2	CDH2	0.0338847856979578	0.02	CDH2_CDH2	CDH2 - CDH2	CDH	Cell-Cell Contact	KEGG: hsa04514
376	Blood	Fibroblast	CDH2	CDH2	0.0338847856979578	0.02	CDH2_CDH2	CDH2 - CDH2	CDH	Cell-Cell Contact	KEGG: hsa04514
377	Fibroblast	Fibroblast	CDH2	CDH2	0.0913585161195239	0	CDH2_CDH2	CDH2 - CDH2	CDH	Cell-Cell Contact	KEGG: hsa04514
378	Fibroblast	Blood	EFNB1	EPHB1	0.176120398051732	0	EFNB1_EPHB1	EFNB1 - EPHB1	EPHB	Cell-Cell Contact	PMID: 15114347
379	Blood	Fibroblast	EFNB1	EPHB2	0.0620841685275748	0.01	EFNB1_EPHB2	EFNB1 - EPHB2	EPHB	Cell-Cell Contact	PMID: 15114347
380	Fibroblast	Fibroblast	EFNB1	EPHB2	0.123802427661193	0	EFNB1_EPHB2	EFNB1 - EPHB2	EPHB	Cell-Cell Contact	PMID: 15114347
381	Blood	Fibroblast	EFNB1	EPHB3	0.125632938644165	0	EFNB1_EPHB3	EFNB1 - EPHB3	EPHB	Cell-Cell Contact	PMID: 15114347
382	Fibroblast	Fibroblast	EFNB1	EPHB3	0.23471590922072	0	EFNB1_EPHB3	EFNB1 - EPHB3	EPHB	Cell-Cell Contact	PMID: 15114347
383	Fibroblast	Blood	EFNB1	EPHB4	0.193275985068847	0	EFNB1_EPHB4	EFNB1 - EPHB4	EPHB	Cell-Cell Contact	PMID: 15114347
384	Blood	Fibroblast	EFNB1	EPHB4	0.13928269494847	0.04	EFNB1_EPHB4	EFNB1 - EPHB4	EPHB	Cell-Cell Contact	PMID: 15114347
385	Fibroblast	Fibroblast	EFNB1	EPHB4	0.256737347623975	0	EFNB1_EPHB4	EFNB1 - EPHB4	EPHB	Cell-Cell Contact	PMID: 15114347
386	Blood	Blood	ICAM2	ITGAL_ITGB2	0.320369786493683	0	ICAM2_ITGAL_ITGB2	ICAM2 - (ITGAL+ITGB2)	ICAM	Cell-Cell Contact	KEGG: hsa04514
387	Blood	Blood	ICAM2	ITGAM_ITGB2	0.314193178867794	0	ICAM2_ITGAM_ITGB2	ICAM2 - (ITGAM+ITGB2)	ICAM	Cell-Cell Contact	KEGG: hsa04514
388	Blood	Blood	ITGB2	ICAM2	0.342304153848879	0	ITGB2_ICAM2	ITGB2 - ICAM2	ITGB2	Cell-Cell Contact	KEGG: hsa04514
389	Fibroblast	Blood	JAM3	ITGAM_ITGB2	0.351879006460589	0	JAM3_ITGAM_ITGB2	JAM3 - (ITGAM+ITGB2)	JAM	Cell-Cell Contact	KEGG: hsa04514; PMID: 16118203, PMC2194005
390	Fibroblast	Blood	JAM3	JAM3	0.137187936805897	0	JAM3_JAM3	JAM3 - JAM3	JAM	Cell-Cell Contact	KEGG: hsa04514
391	Blood	Fibroblast	JAM3	JAM3	0.137187936805897	0	JAM3_JAM3	JAM3 - JAM3	JAM	Cell-Cell Contact	KEGG: hsa04514
392	Fibroblast	Fibroblast	JAM3	JAM3	0.277902043073343	0	JAM3_JAM3	JAM3 - JAM3	JAM	Cell-Cell Contact	KEGG: hsa04514
393	Blood	Blood	HLA-G	LILRB2	0.243858272331733	0	HLA-G_LILRB2	HLA-G - LILRB2	MHC-I	Cell-Cell Contact	PMID: 28484462
394	Blood	Blood	HLA-DPA1	CD4	0.342049770758566	0	HLA-DPA1_CD4	HLA-DPA1 - CD4	MHC-II	Cell-Cell Contact	KEGG: hsa04514
395	Blood	Blood	HLA-DPB1	CD4	0.344807732143081	0	HLA-DPB1_CD4	HLA-DPB1 - CD4	MHC-II	Cell-Cell Contact	KEGG: hsa04514
396	Blood	Blood	HLA-DRB5	CD4	0.319191296254113	0	HLA-DRB5_CD4	HLA-DRB5 - CD4	MHC-II	Cell-Cell Contact	KEGG: hsa04514
397	Blood	Fibroblast	MPZ	MPZL1	0.161540156169832	0	MPZ_MPZL1	MPZ - MPZL1	MPZ	Cell-Cell Contact	KEGG: hsa04514
398	Blood	Blood	MPZ	MPZ	0.077609157436067	0.02	MPZ_MPZ	MPZ - MPZ	MPZ	Cell-Cell Contact	KEGG: hsa04514
399	Fibroblast	Blood	MPZL1	MPZL1	0.267713687506102	0	MPZL1_MPZL1	MPZL1 - MPZL1	MPZ	Cell-Cell Contact	KEGG: hsa04514
400	Blood	Fibroblast	MPZL1	MPZL1	0.267713687506102	0	MPZL1_MPZL1	MPZL1 - MPZL1	MPZ	Cell-Cell Contact	KEGG: hsa04514
401	Fibroblast	Fibroblast	MPZL1	MPZL1	0.306115666814452	0	MPZL1_MPZL1	MPZL1 - MPZL1	MPZ	Cell-Cell Contact	KEGG: hsa04514
402	Fibroblast	Blood	NEGR1	NEGR1	0.0173547755960428	0.03	NEGR1_NEGR1	NEGR1 - NEGR1	NEGR	Cell-Cell Contact	KEGG: hsa04514
403	Blood	Fibroblast	NEGR1	NEGR1	0.0173547755960428	0.03	NEGR1_NEGR1	NEGR1 - NEGR1	NEGR	Cell-Cell Contact	KEGG: hsa04514
404	Fibroblast	Fibroblast	NEGR1	NEGR1	0.147430871628029	0	NEGR1_NEGR1	NEGR1 - NEGR1	NEGR	Cell-Cell Contact	KEGG: hsa04514
405	Fibroblast	Blood	JAG1	NOTCH1	0.268678605503877	0	JAG1_NOTCH1	JAG1 - NOTCH1	NOTCH	Cell-Cell Contact	PMID: 22353464
406	Fibroblast	Blood	JAG1	NOTCH4	0.0677964978490108	0	JAG1_NOTCH4	JAG1 - NOTCH4	NOTCH	Cell-Cell Contact	PMID: 22353464
407	Fibroblast	Blood	JAG2	NOTCH1	0.141801817142002	0	JAG2_NOTCH1	JAG2 - NOTCH1	NOTCH	Cell-Cell Contact	PMID: 22353464
408	Fibroblast	Blood	JAG2	NOTCH4	0.031672913100989	0	JAG2_NOTCH4	JAG2 - NOTCH4	NOTCH	Cell-Cell Contact	PMID: 22353464
409	Fibroblast	Blood	NRXN2	NLGN2	0.0592405259953188	0.04	NRXN2_NLGN2	NRXN2 - NLGN2	NRXN	Cell-Cell Contact	KEGG: hsa04514
410	Blood	Fibroblast	NRXN2	NLGN2	0.03714946316178	0	NRXN2_NLGN2	NRXN2 - NLGN2	NRXN	Cell-Cell Contact	KEGG: hsa04514
411	Fibroblast	Fibroblast	NRXN2	NLGN2	0.138617512493185	0	NRXN2_NLGN2	NRXN2 - NLGN2	NRXN	Cell-Cell Contact	KEGG: hsa04514
412	Blood	Blood	PECAM1	PECAM1	0.409888561903313	0	PECAM1_PECAM1	PECAM1 - PECAM1	PECAM1	Cell-Cell Contact	KEGG: hsa04514
413	Fibroblast	Blood	PTPRM	PTPRM	0.137125272854108	0	PTPRM_PTPRM	PTPRM - PTPRM	PTPRM	Cell-Cell Contact	KEGG: hsa04514
414	Blood	Fibroblast	PTPRM	PTPRM	0.137125272854108	0	PTPRM_PTPRM	PTPRM - PTPRM	PTPRM	Cell-Cell Contact	KEGG: hsa04514
415	Fibroblast	Fibroblast	PTPRM	PTPRM	0.298182257130371	0	PTPRM_PTPRM	PTPRM - PTPRM	PTPRM	Cell-Cell Contact	KEGG: hsa04514
416	Blood	Fibroblast	SELL	PODXL	0.28748967102772	0	SELL_PODXL	SELL - PODXL	SELL	Cell-Cell Contact	PMID: 22814396
417	Blood	Blood	SELPLG	SELL	0.435812925302889	0	SELPLG_SELL	SELPLG - SELL	SELPLG	Cell-Cell Contact	PMC2431087; PMID: 8892633,PMID: 8896607
418	Blood	Fibroblast	SEMA4A	NRP1_PLXNA1	0.335586668576308	0	SEMA4A_NRP1_PLXNA1	SEMA4A - (NRP1+PLXNA1)	SEMA4	Cell-Cell Contact	PMID: 27533782
419	Blood	Fibroblast	SEMA4A	NRP1_PLXNA2	0.248284202728379	0	SEMA4A_NRP1_PLXNA2	SEMA4A - (NRP1+PLXNA2)	SEMA4	Cell-Cell Contact	PMID: 27533782
420	Blood	Fibroblast	SEMA4A	NRP1_PLXNA3	0.31702994921261	0	SEMA4A_NRP1_PLXNA3	SEMA4A - (NRP1+PLXNA3)	SEMA4	Cell-Cell Contact	PMID: 27533782
421	Blood	Fibroblast	SEMA4A	NRP1_PLXNA4	0.225112856245017	0	SEMA4A_NRP1_PLXNA4	SEMA4A - (NRP1+PLXNA4)	SEMA4	Cell-Cell Contact	PMID: 27533782
422	Blood	Fibroblast	SEMA4A	PLXNB1	0.276345953019523	0	SEMA4A_PLXNB1	SEMA4A - PLXNB1	SEMA4	Cell-Cell Contact	PMID: 27533782
423	Blood	Fibroblast	SEMA4A	PLXNB2	0.350238130424649	0	SEMA4A_PLXNB2	SEMA4A - PLXNB2	SEMA4	Cell-Cell Contact	PMID: 27533782
424	Blood	Fibroblast	SEMA4A	PLXNB3	0.219815795359197	0	SEMA4A_PLXNB3	SEMA4A - PLXNB3	SEMA4	Cell-Cell Contact	PMID: 27533782
425	Blood	Fibroblast	SEMA4D	PLXNB1	0.310518462632068	0	SEMA4D_PLXNB1	SEMA4D - PLXNB1	SEMA4	Cell-Cell Contact	PMID: 27533782
426	Blood	Fibroblast	SEMA4D	PLXNB2	0.388640765604448	0	SEMA4D_PLXNB2	SEMA4D - PLXNB2	SEMA4	Cell-Cell Contact	PMID: 27533782
427	Blood	Fibroblast	SEMA4D	PLXNB3	0.249407123568265	0	SEMA4D_PLXNB3	SEMA4D - PLXNB3	SEMA4	Cell-Cell Contact	PMID: 27533782
428	Blood	Blood	SEMA4D	CD72	0.232076160343879	0	SEMA4D_CD72	SEMA4D - CD72	SEMA4	Cell-Cell Contact	PMID: 22325954
429	Blood	Fibroblast	SEMA7A	ITGB1_ITGA1	0.192515930518295	0.02	SEMA7A_ITGB1_ITGA1	SEMA7A - (ITGB1+ITGA1)	SEMA7	Cell-Cell Contact	PMID: 22325954
430	Fibroblast	Fibroblast	SEMA7A	ITGB1_ITGA1	0.230438417291796	0	SEMA7A_ITGB1_ITGA1	SEMA7A - (ITGB1+ITGA1)	SEMA7	Cell-Cell Contact	PMID: 22325954
431	Fibroblast	Blood	SEMA7A	PLXNC1	0.249708092906684	0	SEMA7A_PLXNC1	SEMA7A - PLXNC1	SEMA7	Cell-Cell Contact	PMID: 27533782
432	Fibroblast	Blood	THY1	ITGAM_ITGB2	0.444069803321728	0	THY1_ITGAM_ITGB2	THY1 - (ITGAM+ITGB2)	THY1	Cell-Cell Contact	PMID: 15850796
433	Fibroblast	Blood	THY1	ITGAX_ITGB2	0.468840846843322	0	THY1_ITGAX_ITGB2	THY1 - (ITGAX+ITGB2)	THY1	Cell-Cell Contact	PMID: 15850796
434	Fibroblast	Blood	THY1	ITGAV_ITGB3	0.193365678930681	0	THY1_ITGAV_ITGB3	THY1 - (ITGAV+ITGB3)	THY1	Cell-Cell Contact	PMID: 29212879; PMID: 18346467
435	Fibroblast	Fibroblast	THY1	ITGAV_ITGB3	0.269819325844467	0.01	THY1_ITGAV_ITGB3	THY1 - (ITGAV+ITGB3)	THY1	Cell-Cell Contact	PMID: 29212879; PMID: 18346467

## Sheet: CellChat_Psa_LigandReceptor
	source	target	ligand	receptor	prob	pval	interaction_name	interaction_name_2	pathway_name	annotation	evidence
1	Blood	Fibroblast	TGFB1	ACVR1_TGFbR	0.347913188325006	0	TGFB1_ACVR1_TGFBR1	TGFB1 - (ACVR1+TGFBR1)	TGFb	Secreted Signaling	PMID: 29376829
2	Fibroblast	Blood	TGFB3	ACVR1_TGFbR	0.134502683796503	0	TGFB3_ACVR1_TGFBR1	TGFB3 - (ACVR1+TGFBR1)	TGFb	Secreted Signaling	PMID: 29376829
3	Blood	Fibroblast	TGFB3	ACVR1_TGFbR	0.0907340408780168	0	TGFB3_ACVR1_TGFBR1	TGFB3 - (ACVR1+TGFBR1)	TGFb	Secreted Signaling	PMID: 29376829
4	Fibroblast	Fibroblast	TGFB3	ACVR1_TGFbR	0.158679886901041	0	TGFB3_ACVR1_TGFBR1	TGFB3 - (ACVR1+TGFBR1)	TGFb	Secreted Signaling	PMID: 29376829
5	Blood	Blood	BMP6	ACVR1_ACVR2A	0.0222196291037338	0	BMP6_ACVR1_ACVR2A	BMP6 - (ACVR1+ACVR2A)	BMP	Secreted Signaling	KEGG: hsa04350; PMID:26893264
6	Blood	Blood	BMP6	ACVR1_ACVR2B	0.0204134811962822	0	BMP6_ACVR1_ACVR2B	BMP6 - (ACVR1+ACVR2B)	BMP	Secreted Signaling	KEGG: hsa04350; PMID:26893264
7	Blood	Blood	BMP6	ACVR1_BMPR2	0.0254739288121205	0	BMP6_ACVR1_BMPR2	BMP6 - (ACVR1+BMPR2)	BMP	Secreted Signaling	KEGG: hsa04350; PMID:26893264
8	Blood	Blood	BMP6	BMPR1A_ACVR2A	0.0153859596627914	0	BMP6_BMPR1A_ACVR2A	BMP6 - (BMPR1A+ACVR2A)	BMP	Secreted Signaling	KEGG: hsa04350; PMID:26893264
9	Blood	Blood	BMP6	BMPR1A_ACVR2B	0.0141022279236642	0	BMP6_BMPR1A_ACVR2B	BMP6 - (BMPR1A+ACVR2B)	BMP	Secreted Signaling	KEGG: hsa04350; PMID:26893264
10	Blood	Blood	BMP6	BMPR1A_BMPR2	0.0177142349416745	0	BMP6_BMPR1A_BMPR2	BMP6 - (BMPR1A+BMPR2)	BMP	Secreted Signaling	KEGG: hsa04350; PMID:26893264
11	Fibroblast	Blood	GDF11	TGFBR1_ACVR2A	0.158791826798945	0	GDF11_TGFBR1_ACVR2A	GDF11 - (TGFBR1+ACVR2A)	GDF	Secreted Signaling	KEGG: hsa04350
12	Blood	Fibroblast	GDF11	TGFBR1_ACVR2A	0.134007903532801	0	GDF11_TGFBR1_ACVR2A	GDF11 - (TGFBR1+ACVR2A)	GDF	Secreted Signaling	KEGG: hsa04350
13	Fibroblast	Fibroblast	GDF11	TGFBR1_ACVR2A	0.190347706632507	0	GDF11_TGFBR1_ACVR2A	GDF11 - (TGFBR1+ACVR2A)	GDF	Secreted Signaling	KEGG: hsa04350
14	Fibroblast	Blood	WNT5B	FZD1	0.215778572848379	0	WNT5B_FZD1	WNT5B - FZD1	ncWNT	Secreted Signaling	KEGG: hsa04310
15	Blood	Fibroblast	WNT5B	FZD1	0.0737109980484604	0	WNT5B_FZD1	WNT5B - FZD1	ncWNT	Secreted Signaling	KEGG: hsa04310
16	Fibroblast	Fibroblast	WNT5B	FZD1	0.339622702585311	0	WNT5B_FZD1	WNT5B - FZD1	ncWNT	Secreted Signaling	KEGG: hsa04310
17	Fibroblast	Blood	WNT5B	FZD2	0.181515058849174	0	WNT5B_FZD2	WNT5B - FZD2	ncWNT	Secreted Signaling	KEGG: hsa04310
18	Blood	Fibroblast	WNT5B	FZD2	0.0759303952116189	0	WNT5B_FZD2	WNT5B - FZD2	ncWNT	Secreted Signaling	KEGG: hsa04310
19	Fibroblast	Fibroblast	WNT5B	FZD2	0.346850522890082	0	WNT5B_FZD2	WNT5B - FZD2	ncWNT	Secreted Signaling	KEGG: hsa04310
20	Fibroblast	Blood	WNT5B	FZD3	0.103164793784515	0	WNT5B_FZD3	WNT5B - FZD3	ncWNT	Secreted Signaling	KEGG: hsa04310
21	Blood	Fibroblast	WNT5B	FZD3	0.030358185131369	0	WNT5B_FZD3	WNT5B - FZD3	ncWNT	Secreted Signaling	KEGG: hsa04310
22	Fibroblast	Fibroblast	WNT5B	FZD3	0.168288993535163	0	WNT5B_FZD3	WNT5B - FZD3	ncWNT	Secreted Signaling	KEGG: hsa04310
23	Fibroblast	Blood	WNT5B	FZD5	0.0797654067792888	0	WNT5B_FZD5	WNT5B - FZD5	ncWNT	Secreted Signaling	KEGG: hsa04310
24	Blood	Fibroblast	WNT5B	FZD5	0.0234705976045169	0.03	WNT5B_FZD5	WNT5B - FZD5	ncWNT	Secreted Signaling	KEGG: hsa04310
25	Fibroblast	Fibroblast	WNT5B	FZD5	0.134447045195051	0	WNT5B_FZD5	WNT5B - FZD5	ncWNT	Secreted Signaling	KEGG: hsa04310
26	Fibroblast	Blood	WNT5B	FZD6	0.0956652804652237	0	WNT5B_FZD6	WNT5B - FZD6	ncWNT	Secreted Signaling	KEGG: hsa04310
27	Blood	Fibroblast	WNT5B	FZD6	0.0633696171588075	0	WNT5B_FZD6	WNT5B - FZD6	ncWNT	Secreted Signaling	KEGG: hsa04310
28	Fibroblast	Fibroblast	WNT5B	FZD6	0.30422770850369	0	WNT5B_FZD6	WNT5B - FZD6	ncWNT	Secreted Signaling	KEGG: hsa04310
29	Fibroblast	Blood	NRG1	ITGAV_ITGB3	0.109318165691587	0.02	NRG1_ITGAV_ITGB3	NRG1 - (ITGAV+ITGB3)	NRG	Secreted Signaling	PMID: 20682778
30	Blood	Fibroblast	NRG1	ITGAV_ITGB3	0.124411300153763	0.01	NRG1_ITGAV_ITGB3	NRG1 - (ITGAV+ITGB3)	NRG	Secreted Signaling	PMID: 20682778
31	Fibroblast	Fibroblast	NRG1	ITGAV_ITGB3	0.161480573716444	0.01	NRG1_ITGAV_ITGB3	NRG1 - (ITGAV+ITGB3)	NRG	Secreted Signaling	PMID: 20682778
32	Fibroblast	Blood	PDGFA	PDGFRB	0.0106584172356414	0	PDGFA_PDGFRB	PDGFA - PDGFRB	PDGF	Secreted Signaling	PMID: 15207812
33	Blood	Fibroblast	PDGFA	PDGFRB	0.0189632041014318	0	PDGFA_PDGFRB	PDGFA - PDGFRB	PDGF	Secreted Signaling	PMID: 15207812
34	Fibroblast	Fibroblast	PDGFA	PDGFRB	0.0314825016668326	0	PDGFA_PDGFRB	PDGFA - PDGFRB	PDGF	Secreted Signaling	PMID: 15207812
35	Fibroblast	Blood	PDGFD	PDGFRB	0.0199833539184353	0	PDGFD_PDGFRB	PDGFD - PDGFRB	PDGF	Secreted Signaling	PMID: 15207812
36	Blood	Fibroblast	PDGFD	PDGFRB	0.0342584790581597	0	PDGFD_PDGFRB	PDGFD - PDGFRB	PDGF	Secreted Signaling	PMID: 15207812
37	Fibroblast	Fibroblast	PDGFD	PDGFRB	0.0521895697826416	0	PDGFD_PDGFRB	PDGFD - PDGFRB	PDGF	Secreted Signaling	PMID: 15207812
38	Fibroblast	Blood	VEGFA	FLT1	0.0601467140197447	0.01	VEGFA_VEGFR1	VEGFA - VEGFR1	VEGF	Secreted Signaling	KEGG: hsa04370; PMID: 16633338
39	Blood	Fibroblast	VEGFA	FLT1	0.10452080923627	0	VEGFA_VEGFR1	VEGFA - VEGFR1	VEGF	Secreted Signaling	KEGG: hsa04370; PMID: 16633338
40	Fibroblast	Fibroblast	VEGFA	FLT1	0.141263685987107	0	VEGFA_VEGFR1	VEGFA - VEGFR1	VEGF	Secreted Signaling	KEGG: hsa04370; PMID: 16633338
41	Fibroblast	Blood	VEGFB	FLT1	0.0799712094412952	0.01	VEGFB_VEGFR1	VEGFB - VEGFR1	VEGF	Secreted Signaling	KEGG: hsa04370; PMID: 16633338
42	Blood	Fibroblast	VEGFB	FLT1	0.112795426700061	0	VEGFB_VEGFR1	VEGFB - VEGFR1	VEGF	Secreted Signaling	KEGG: hsa04370; PMID: 16633338
43	Fibroblast	Fibroblast	VEGFB	FLT1	0.182629204200021	0	VEGFB_VEGFR1	VEGFB - VEGFR1	VEGF	Secreted Signaling	KEGG: hsa04370; PMID: 16633338
44	Fibroblast	Blood	PGF	FLT1	0.0558732030677251	0	PGF_VEGFR1	PGF - VEGFR1	VEGF	Secreted Signaling	KEGG: hsa04370; PMID: 16633338
45	Blood	Fibroblast	PGF	FLT1	0.00858990341965201	0	PGF_VEGFR1	PGF - VEGFR1	VEGF	Secreted Signaling	KEGG: hsa04370; PMID: 16633338
46	Fibroblast	Fibroblast	PGF	FLT1	0.132036385896683	0	PGF_VEGFR1	PGF - VEGFR1	VEGF	Secreted Signaling	KEGG: hsa04370; PMID: 16633338
47	Blood	Blood	CXCL1	CXCR1	0.225419915180258	0	CXCL1_CXCR1	CXCL1 - CXCR1	CXCL	Secreted Signaling	KEGG: hsa04060
48	Blood	Blood	CXCL1	CXCR2	0.23572653672247	0	CXCL1_CXCR2	CXCL1 - CXCR2	CXCL	Secreted Signaling	KEGG: hsa04060
49	Fibroblast	Blood	MIF	CD74_CD44	0.288336904305406	0	MIF_CD74_CD44	MIF - (CD74+CD44)	MIF	Secreted Signaling	PMID: 29637711; PMID: 26175090
50	Fibroblast	Blood	MIF	CD74_CXCR2	0.309390878067182	0	MIF_CD74_CXCR2	MIF - (CD74+CXCR2)	MIF	Secreted Signaling	PMID: 29637711; PMID: 26175090
51	Fibroblast	Blood	MIF	ACKR3	0.0684205884528122	0	MIF_ACKR3	MIF - ACKR3	MIF	Secreted Signaling	PMID: 26175090
52	Blood	Fibroblast	MIF	ACKR3	0.076521995189594	0	MIF_ACKR3	MIF - ACKR3	MIF	Secreted Signaling	PMID: 26175090
53	Fibroblast	Fibroblast	MIF	ACKR3	0.133473787922993	0	MIF_ACKR3	MIF - ACKR3	MIF	Secreted Signaling	PMID: 26175090
54	Fibroblast	Blood	CSF1	CSF1R	0.360765497271799	0	CSF1_CSF1R	CSF1 - CSF1R	CSF	Secreted Signaling	KEGG: hsa04060
55	Blood	Blood	IL16	CD4	0.377954259462787	0.02	IL16_CD4	IL16 - CD4	IL16	Secreted Signaling	KEGG: hsa04060
56	Blood	Blood	TNFSF10	TNFRSF10A	0.183388732474544	0.01	TNFSF10_TNFRSF10B	TNFSF10 - TNFRSF10B	TRAIL	Secreted Signaling	KEGG: hsa04060
57	Blood	Fibroblast	NAMPT	INSR	0.279009540734709	0	NAMPT_INSR	NAMPT - INSR	VISFATIN	Secreted Signaling	PMID: 28490838
58	Blood	Fibroblast	NAMPT	ITGA5_ITGB1	0.450644186093631	0	NAMPT_ITGA5_ITGB1	NAMPT - (ITGA5+ITGB1)	VISFATIN	Secreted Signaling	PMID: 28490838
59	Fibroblast	Blood	MDK	SDC2	0.0690720594447147	0	MDK_SDC2	MDK - SDC2	MK	Secreted Signaling	PMID: 28356350
60	Blood	Fibroblast	MDK	SDC2	0.0955296225480019	0	MDK_SDC2	MDK - SDC2	MK	Secreted Signaling	PMID: 28356350
61	Fibroblast	Fibroblast	MDK	SDC2	0.254169991841155	0	MDK_SDC2	MDK - SDC2	MK	Secreted Signaling	PMID: 28356350
62	Fibroblast	Blood	MDK	SDC4	0.0614083222372398	0	MDK_SDC4	MDK - SDC4	MK	Secreted Signaling	PMID: 28356350
63	Blood	Fibroblast	MDK	SDC4	0.0899855761653936	0	MDK_SDC4	MDK - SDC4	MK	Secreted Signaling	PMID: 28356350
64	Fibroblast	Fibroblast	MDK	SDC4	0.241881405046447	0	MDK_SDC4	MDK - SDC4	MK	Secreted Signaling	PMID: 28356350
65	Fibroblast	Blood	MDK	ITGA4_ITGB1	0.239033394999326	0	MDK_ITGA4_ITGB1	MDK - (ITGA4+ITGB1)	MK	Secreted Signaling	PMID: 28356350
66	Blood	Fibroblast	MDK	ITGA4_ITGB1	0.106300163677432	0	MDK_ITGA4_ITGB1	MDK - (ITGA4+ITGB1)	MK	Secreted Signaling	PMID: 28356350
67	Fibroblast	Fibroblast	MDK	ITGA4_ITGB1	0.277342062055789	0	MDK_ITGA4_ITGB1	MDK - (ITGA4+ITGB1)	MK	Secreted Signaling	PMID: 28356350
68	Fibroblast	Blood	MDK	ITGA6_ITGB1	0.218161172918312	0	MDK_ITGA6_ITGB1	MDK - (ITGA6+ITGB1)	MK	Secreted Signaling	PMID: 28356350
69	Fibroblast	Fibroblast	MDK	ITGA6_ITGB1	0.185373818151798	0.02	MDK_ITGA6_ITGB1	MDK - (ITGA6+ITGB1)	MK	Secreted Signaling	PMID: 28356350
70	Fibroblast	Blood	MDK	LRP1	0.27308381994409	0	MDK_LRP1	MDK - LRP1	MK	Secreted Signaling	PMID: 28356350
71	Blood	Fibroblast	MDK	LRP1	0.141285915184031	0	MDK_LRP1	MDK - LRP1	MK	Secreted Signaling	PMID: 28356350
72	Fibroblast	Fibroblast	MDK	LRP1	0.346778133602495	0	MDK_LRP1	MDK - LRP1	MK	Secreted Signaling	PMID: 28356350
73	Fibroblast	Blood	MDK	NCL	0.26938008726119	0	MDK_NCL	MDK - NCL	MK	Secreted Signaling	PMID: 28356350
74	Fibroblast	Fibroblast	MDK	NCL	0.29005630704596	0	MDK_NCL	MDK - NCL	MK	Secreted Signaling	PMID: 28356350
75	Fibroblast	Blood	POSTN	ITGAV_ITGB3	0.218418181016299	0	POSTN_ITGAV_ITGB3	POSTN - (ITGAV+ITGB3)	PERIOSTIN	Secreted Signaling	PMID: 26721738
76	Fibroblast	Fibroblast	POSTN	ITGAV_ITGB3	0.304822714016715	0	POSTN_ITGAV_ITGB3	POSTN - (ITGAV+ITGB3)	PERIOSTIN	Secreted Signaling	PMID: 26721738
77	Fibroblast	Blood	POSTN	ITGAV_ITGB5	0.238418443491852	0	POSTN_ITGAV_ITGB5	POSTN - (ITGAV+ITGB5)	PERIOSTIN	Secreted Signaling	PMID: 26721738
78	Fibroblast	Fibroblast	POSTN	ITGAV_ITGB5	0.42155465591472	0	POSTN_ITGAV_ITGB5	POSTN - (ITGAV+ITGB5)	PERIOSTIN	Secreted Signaling	PMID: 26721738
79	Fibroblast	Blood	SEMA3B	NRP1_PLXNA1	0.078915142471047	0	SEMA3B_NRP1_PLXNA1	SEMA3B - (NRP1+PLXNA1)	SEMA3	Secreted Signaling	PMID: 27533782
80	Blood	Fibroblast	SEMA3B	NRP1_PLXNA1	0.10630055626592	0	SEMA3B_NRP1_PLXNA1	SEMA3B - (NRP1+PLXNA1)	SEMA3	Secreted Signaling	PMID: 27533782
81	Fibroblast	Fibroblast	SEMA3B	NRP1_PLXNA1	0.240404730616898	0	SEMA3B_NRP1_PLXNA1	SEMA3B - (NRP1+PLXNA1)	SEMA3	Secreted Signaling	PMID: 27533782
82	Fibroblast	Blood	SEMA3B	NRP1_PLXNA2	0.0752806238388797	0	SEMA3B_NRP1_PLXNA2	SEMA3B - (NRP1+PLXNA2)	SEMA3	Secreted Signaling	PMID: 27533782
83	Blood	Fibroblast	SEMA3B	NRP1_PLXNA2	0.0644559767785444	0.01	SEMA3B_NRP1_PLXNA2	SEMA3B - (NRP1+PLXNA2)	SEMA3	Secreted Signaling	PMID: 27533782
84	Fibroblast	Fibroblast	SEMA3B	NRP1_PLXNA2	0.154921811540769	0	SEMA3B_NRP1_PLXNA2	SEMA3B - (NRP1+PLXNA2)	SEMA3	Secreted Signaling	PMID: 27533782
85	Fibroblast	Blood	SEMA3B	NRP1_PLXNA3	0.0928404386076228	0	SEMA3B_NRP1_PLXNA3	SEMA3B - (NRP1+PLXNA3)	SEMA3	Secreted Signaling	PMID: 27533782
86	Blood	Fibroblast	SEMA3B	NRP1_PLXNA3	0.10508573745373	0	SEMA3B_NRP1_PLXNA3	SEMA3B - (NRP1+PLXNA3)	SEMA3	Secreted Signaling	PMID: 27533782
87	Fibroblast	Fibroblast	SEMA3B	NRP1_PLXNA3	0.238065596437887	0	SEMA3B_NRP1_PLXNA3	SEMA3B - (NRP1+PLXNA3)	SEMA3	Secreted Signaling	PMID: 27533782
88	Fibroblast	Blood	SEMA3B	NRP1_PLXNA4	0.0586223842665502	0	SEMA3B_NRP1_PLXNA4	SEMA3B - (NRP1+PLXNA4)	SEMA3	Secreted Signaling	PMID: 27533782
89	Blood	Fibroblast	SEMA3B	NRP1_PLXNA4	0.058086599688181	0	SEMA3B_NRP1_PLXNA4	SEMA3B - (NRP1+PLXNA4)	SEMA3	Secreted Signaling	PMID: 27533782
90	Fibroblast	Fibroblast	SEMA3B	NRP1_PLXNA4	0.140959772107151	0	SEMA3B_NRP1_PLXNA4	SEMA3B - (NRP1+PLXNA4)	SEMA3	Secreted Signaling	PMID: 27533782
91	Fibroblast	Blood	SEMA3C	NRP1_PLXNA1	0.116266632079783	0	SEMA3C_NRP1_PLXNA1	SEMA3C - (NRP1+PLXNA1)	SEMA3	Secreted Signaling	PMID: 27533782
92	Blood	Fibroblast	SEMA3C	NRP1_PLXNA1	0.141647531758563	0	SEMA3C_NRP1_PLXNA1	SEMA3C - (NRP1+PLXNA1)	SEMA3	Secreted Signaling	PMID: 27533782
93	Fibroblast	Fibroblast	SEMA3C	NRP1_PLXNA1	0.327051286534657	0	SEMA3C_NRP1_PLXNA1	SEMA3C - (NRP1+PLXNA1)	SEMA3	Secreted Signaling	PMID: 27533782
94	Fibroblast	Blood	SEMA3C	NRP1_PLXNA2	0.111119383707117	0	SEMA3C_NRP1_PLXNA2	SEMA3C - (NRP1+PLXNA2)	SEMA3	Secreted Signaling	PMID: 27533782
95	Blood	Fibroblast	SEMA3C	NRP1_PLXNA2	0.0872471894857081	0.01	SEMA3C_NRP1_PLXNA2	SEMA3C - (NRP1+PLXNA2)	SEMA3	Secreted Signaling	PMID: 27533782
96	Fibroblast	Fibroblast	SEMA3C	NRP1_PLXNA2	0.219668565073177	0	SEMA3C_NRP1_PLXNA2	SEMA3C - (NRP1+PLXNA2)	SEMA3	Secreted Signaling	PMID: 27533782
97	Fibroblast	Blood	SEMA3C	NRP1_PLXNA3	0.135811114823622	0	SEMA3C_NRP1_PLXNA3	SEMA3C - (NRP1+PLXNA3)	SEMA3	Secreted Signaling	PMID: 27533782
98	Blood	Fibroblast	SEMA3C	NRP1_PLXNA3	0.14009208374691	0	SEMA3C_NRP1_PLXNA3	SEMA3C - (NRP1+PLXNA3)	SEMA3	Secreted Signaling	PMID: 27533782
99	Fibroblast	Fibroblast	SEMA3C	NRP1_PLXNA3	0.324228942242675	0	SEMA3C_NRP1_PLXNA3	SEMA3C - (NRP1+PLXNA3)	SEMA3	Secreted Signaling	PMID: 27533782
100	Fibroblast	Blood	SEMA3C	NRP1_PLXNA4	0.0872791886647901	0	SEMA3C_NRP1_PLXNA4	SEMA3C - (NRP1+PLXNA4)	SEMA3	Secreted Signaling	PMID: 27533782
101	Blood	Fibroblast	SEMA3C	NRP1_PLXNA4	0.0788153774370799	0	SEMA3C_NRP1_PLXNA4	SEMA3C - (NRP1+PLXNA4)	SEMA3	Secreted Signaling	PMID: 27533782
102	Fibroblast	Fibroblast	SEMA3C	NRP1_PLXNA4	0.201261032508584	0	SEMA3C_NRP1_PLXNA4	SEMA3C - (NRP1+PLXNA4)	SEMA3	Secreted Signaling	PMID: 27533782
103	Fibroblast	Blood	SEMA3B	NRP2_PLXNA1	0.0659122254575703	0	SEMA3B_NRP2_PLXNA1	SEMA3B - (NRP2+PLXNA1)	SEMA3	Secreted Signaling	PMID: 27533782
104	Blood	Fibroblast	SEMA3B	NRP2_PLXNA1	0.0882746381121368	0	SEMA3B_NRP2_PLXNA1	SEMA3B - (NRP2+PLXNA1)	SEMA3	Secreted Signaling	PMID: 27533782
105	Fibroblast	Fibroblast	SEMA3B	NRP2_PLXNA1	0.204850642586675	0	SEMA3B_NRP2_PLXNA1	SEMA3B - (NRP2+PLXNA1)	SEMA3	Secreted Signaling	PMID: 27533782
106	Fibroblast	Blood	SEMA3B	NRP2_PLXNA2	0.0628357156674761	0	SEMA3B_NRP2_PLXNA2	SEMA3B - (NRP2+PLXNA2)	SEMA3	Secreted Signaling	PMID: 27533782
107	Blood	Fibroblast	SEMA3B	NRP2_PLXNA2	0.0531042168375153	0.01	SEMA3B_NRP2_PLXNA2	SEMA3B - (NRP2+PLXNA2)	SEMA3	Secreted Signaling	PMID: 27533782
108	Fibroblast	Fibroblast	SEMA3B	NRP2_PLXNA2	0.129848882554559	0	SEMA3B_NRP2_PLXNA2	SEMA3B - (NRP2+PLXNA2)	SEMA3	Secreted Signaling	PMID: 27533782
109	Fibroblast	Blood	SEMA3B	NRP2_PLXNA3	0.0777366855944196	0	SEMA3B_NRP2_PLXNA3	SEMA3B - (NRP2+PLXNA3)	SEMA3	Secreted Signaling	PMID: 27533782
110	Blood	Fibroblast	SEMA3B	NRP2_PLXNA3	0.0872457115716493	0	SEMA3B_NRP2_PLXNA3	SEMA3B - (NRP2+PLXNA3)	SEMA3	Secreted Signaling	PMID: 27533782
111	Fibroblast	Fibroblast	SEMA3B	NRP2_PLXNA3	0.2027651042749	0	SEMA3B_NRP2_PLXNA3	SEMA3B - (NRP2+PLXNA3)	SEMA3	Secreted Signaling	PMID: 27533782
112	Fibroblast	Blood	SEMA3B	NRP2_PLXNA4	0.0487860232758489	0	SEMA3B_NRP2_PLXNA4	SEMA3B - (NRP2+PLXNA4)	SEMA3	Secreted Signaling	PMID: 27533782
113	Blood	Fibroblast	SEMA3B	NRP2_PLXNA4	0.0477992789153619	0	SEMA3B_NRP2_PLXNA4	SEMA3B - (NRP2+PLXNA4)	SEMA3	Secreted Signaling	PMID: 27533782
114	Fibroblast	Fibroblast	SEMA3B	NRP2_PLXNA4	0.117831425153248	0	SEMA3B_NRP2_PLXNA4	SEMA3B - (NRP2+PLXNA4)	SEMA3	Secreted Signaling	PMID: 27533782
115	Fibroblast	Blood	SEMA3C	NRP2_PLXNA1	0.0977624998085507	0	SEMA3C_NRP2_PLXNA1	SEMA3C - (NRP2+PLXNA1)	SEMA3	Secreted Signaling	PMID: 27533782
116	Blood	Fibroblast	SEMA3C	NRP2_PLXNA1	0.118421895062005	0	SEMA3C_NRP2_PLXNA1	SEMA3C - (NRP2+PLXNA1)	SEMA3	Secreted Signaling	PMID: 27533782
117	Fibroblast	Fibroblast	SEMA3C	NRP2_PLXNA1	0.283464869317933	0	SEMA3C_NRP2_PLXNA1	SEMA3C - (NRP2+PLXNA1)	SEMA3	Secreted Signaling	PMID: 27533782
118	Fibroblast	Blood	SEMA3C	NRP2_PLXNA2	0.0933479181140904	0	SEMA3C_NRP2_PLXNA2	SEMA3C - (NRP2+PLXNA2)	SEMA3	Secreted Signaling	PMID: 27533782
119	Blood	Fibroblast	SEMA3C	NRP2_PLXNA2	0.0721912545467676	0.01	SEMA3C_NRP2_PLXNA2	SEMA3C - (NRP2+PLXNA2)	SEMA3	Secreted Signaling	PMID: 27533782
120	Fibroblast	Fibroblast	SEMA3C	NRP2_PLXNA2	0.186428532234072	0	SEMA3C_NRP2_PLXNA2	SEMA3C - (NRP2+PLXNA2)	SEMA3	Secreted Signaling	PMID: 27533782
121	Fibroblast	Blood	SEMA3C	NRP2_PLXNA3	0.114599795100496	0	SEMA3C_NRP2_PLXNA3	SEMA3C - (NRP2+PLXNA3)	SEMA3	Secreted Signaling	PMID: 27533782
122	Blood	Fibroblast	SEMA3C	NRP2_PLXNA3	0.117086700338917	0	SEMA3C_NRP2_PLXNA3	SEMA3C - (NRP2+PLXNA3)	SEMA3	Secreted Signaling	PMID: 27533782
123	Fibroblast	Fibroblast	SEMA3C	NRP2_PLXNA3	0.280861677217104	0	SEMA3C_NRP2_PLXNA3	SEMA3C - (NRP2+PLXNA3)	SEMA3	Secreted Signaling	PMID: 27533782
124	Fibroblast	Blood	SEMA3C	NRP2_PLXNA4	0.0730073559594356	0	SEMA3C_NRP2_PLXNA4	SEMA3C - (NRP2+PLXNA4)	SEMA3	Secreted Signaling	PMID: 27533782
125	Blood	Fibroblast	SEMA3C	NRP2_PLXNA4	0.065110695116603	0	SEMA3C_NRP2_PLXNA4	SEMA3C - (NRP2+PLXNA4)	SEMA3	Secreted Signaling	PMID: 27533782
126	Fibroblast	Fibroblast	SEMA3C	NRP2_PLXNA4	0.170198880958428	0	SEMA3C_NRP2_PLXNA4	SEMA3C - (NRP2+PLXNA4)	SEMA3	Secreted Signaling	PMID: 27533782
127	Fibroblast	Blood	SEMA3C	NRP1_NRP2	0.108751731490978	0	SEMA3C_NRP1_NRP2	SEMA3C - (NRP1+NRP2)	SEMA3	Secreted Signaling	PMID: 27533782
128	Blood	Fibroblast	SEMA3C	NRP1_NRP2	0.129100945134073	0	SEMA3C_NRP1_NRP2	SEMA3C - (NRP1+NRP2)	SEMA3	Secreted Signaling	PMID: 27533782
129	Fibroblast	Fibroblast	SEMA3C	NRP1_NRP2	0.30389662923635	0	SEMA3C_NRP1_NRP2	SEMA3C - (NRP1+NRP2)	SEMA3	Secreted Signaling	PMID: 27533782
130	Fibroblast	Blood	SEMA3C	PLXND1	0.267439296414369	0	SEMA3C_PLXND1	SEMA3C - PLXND1	SEMA3	Secreted Signaling	PMID: 27533782
131	Blood	Fibroblast	SEMA3C	PLXND1	0.143046463243329	0	SEMA3C_PLXND1	SEMA3C - PLXND1	SEMA3	Secreted Signaling	PMID: 27533782
132	Fibroblast	Fibroblast	SEMA3C	PLXND1	0.329578221898626	0	SEMA3C_PLXND1	SEMA3C - PLXND1	SEMA3	Secreted Signaling	PMID: 27533782
133	Fibroblast	Blood	ANXA1	FPR1	0.460605727575044	0	ANXA1_FPR1	ANXA1 - FPR1	ANNEXIN	Secreted Signaling	PMID: 23230437
134	Blood	Blood	LGALS9	PTPRC	0.398751573723547	0	LGALS9_CD45	LGALS9 - CD45	GALECTIN	Secreted Signaling	PMID: 30120235
135	Blood	Fibroblast	LGALS9	CD44	0.384771528941178	0	LGALS9_CD44	LGALS9 - CD44	GALECTIN	Secreted Signaling	PMID: 25065622
136	Fibroblast	Blood	COL1A1	ITGA1_ITGB1	0.316086012343869	0	COL1A1_ITGA1_ITGB1	COL1A1 - (ITGA1+ITGB1)	COLLAGEN	ECM-Receptor	KEGG: hsa04512
137	Blood	Fibroblast	COL1A1	ITGA1_ITGB1	0.0658451814224807	0.03	COL1A1_ITGA1_ITGB1	COL1A1 - (ITGA1+ITGB1)	COLLAGEN	ECM-Receptor	KEGG: hsa04512
138	Fibroblast	Fibroblast	COL1A1	ITGA1_ITGB1	0.48998686308652	0	COL1A1_ITGA1_ITGB1	COL1A1 - (ITGA1+ITGB1)	COLLAGEN	ECM-Receptor	KEGG: hsa04512
139	Fibroblast	Blood	COL1A2	ITGA1_ITGB1	0.313450948764929	0	COL1A2_ITGA1_ITGB1	COL1A2 - (ITGA1+ITGB1)	COLLAGEN	ECM-Receptor	KEGG: hsa04512
140	Blood	Fibroblast	COL1A2	ITGA1_ITGB1	0.0577242700367534	0	COL1A2_ITGA1_ITGB1	COL1A2 - (ITGA1+ITGB1)	COLLAGEN	ECM-Receptor	KEGG: hsa04512
141	Fibroblast	Fibroblast	COL1A2	ITGA1_ITGB1	0.486934250366034	0	COL1A2_ITGA1_ITGB1	COL1A2 - (ITGA1+ITGB1)	COLLAGEN	ECM-Receptor	KEGG: hsa04512
142	Fibroblast	Blood	COL6A1	ITGA1_ITGB1	0.301900585098886	0	COL6A1_ITGA1_ITGB1	COL6A1 - (ITGA1+ITGB1)	COLLAGEN	ECM-Receptor	KEGG: hsa04512
143	Blood	Fibroblast	COL6A1	ITGA1_ITGB1	0.142247674389448	0	COL6A1_ITGA1_ITGB1	COL6A1 - (ITGA1+ITGB1)	COLLAGEN	ECM-Receptor	KEGG: hsa04512
144	Fibroblast	Fibroblast	COL6A1	ITGA1_ITGB1	0.473399175775371	0	COL6A1_ITGA1_ITGB1	COL6A1 - (ITGA1+ITGB1)	COLLAGEN	ECM-Receptor	KEGG: hsa04512
145	Fibroblast	Blood	COL6A2	ITGA1_ITGB1	0.303773003475924	0	COL6A2_ITGA1_ITGB1	COL6A2 - (ITGA1+ITGB1)	COLLAGEN	ECM-Receptor	KEGG: hsa04512
146	Blood	Fibroblast	COL6A2	ITGA1_ITGB1	0.261523932979128	0	COL6A2_ITGA1_ITGB1	COL6A2 - (ITGA1+ITGB1)	COLLAGEN	ECM-Receptor	KEGG: hsa04512
147	Fibroblast	Fibroblast	COL6A2	ITGA1_ITGB1	0.475610586917908	0	COL6A2_ITGA1_ITGB1	COL6A2 - (ITGA1+ITGB1)	COLLAGEN	ECM-Receptor	KEGG: hsa04512
148	Fibroblast	Blood	COL6A3	ITGA1_ITGB1	0.287820823765793	0	COL6A3_ITGA1_ITGB1	COL6A3 - (ITGA1+ITGB1)	COLLAGEN	ECM-Receptor	KEGG: hsa04512
149	Blood	Fibroblast	COL6A3	ITGA1_ITGB1	0.114188056424227	0	COL6A3_ITGA1_ITGB1	COL6A3 - (ITGA1+ITGB1)	COLLAGEN	ECM-Receptor	KEGG: hsa04512
150	Fibroblast	Fibroblast	COL6A3	ITGA1_ITGB1	0.456551981881649	0	COL6A3_ITGA1_ITGB1	COL6A3 - (ITGA1+ITGB1)	COLLAGEN	ECM-Receptor	KEGG: hsa04512
151	Blood	Fibroblast	COL9A2	ITGA1_ITGB1	0.224995072977137	0	COL9A2_ITGA1_ITGB1	COL9A2 - (ITGA1+ITGB1)	COLLAGEN	ECM-Receptor	KEGG: hsa04512
152	Fibroblast	Blood	FN1	ITGA3_ITGB1	0.332246460267607	0	FN1_ITGA3_ITGB1	FN1 - (ITGA3+ITGB1)	FN1	ECM-Receptor	KEGG: hsa04512
153	Blood	Fibroblast	FN1	ITGA3_ITGB1	0.091371875605598	0.01	FN1_ITGA3_ITGB1	FN1 - (ITGA3+ITGB1)	FN1	ECM-Receptor	KEGG: hsa04512
154	Fibroblast	Fibroblast	FN1	ITGA3_ITGB1	0.497072443149772	0	FN1_ITGA3_ITGB1	FN1 - (ITGA3+ITGB1)	FN1	ECM-Receptor	KEGG: hsa04512
155	Fibroblast	Blood	FN1	ITGA4_ITGB1	0.451641491962635	0	FN1_ITGA4_ITGB1	FN1 - (ITGA4+ITGB1)	FN1	ECM-Receptor	KEGG: hsa04512
156	Fibroblast	Fibroblast	FN1	ITGA4_ITGB1	0.501565308557984	0	FN1_ITGA4_ITGB1	FN1 - (ITGA4+ITGB1)	FN1	ECM-Receptor	KEGG: hsa04512
157	Fibroblast	Blood	FN1	ITGA5_ITGB1	0.472930833723852	0	FN1_ITGA5_ITGB1	FN1 - (ITGA5+ITGB1)	FN1	ECM-Receptor	KEGG: hsa04512
158	Fibroblast	Fibroblast	FN1	ITGA5_ITGB1	0.530736255193021	0	FN1_ITGA5_ITGB1	FN1 - (ITGA5+ITGB1)	FN1	ECM-Receptor	KEGG: hsa04512
159	Fibroblast	Blood	LAMA2	ITGA1_ITGB1	0.187214672000792	0	LAMA2_ITGA1_ITGB1	LAMA2 - (ITGA1+ITGB1)	LAMININ	ECM-Receptor	KEGG: hsa04512
160	Blood	Fibroblast	LAMA2	ITGA1_ITGB1	0.0504621940408049	0	LAMA2_ITGA1_ITGB1	LAMA2 - (ITGA1+ITGB1)	LAMININ	ECM-Receptor	KEGG: hsa04512
161	Fibroblast	Fibroblast	LAMA2	ITGA1_ITGB1	0.323780655849716	0	LAMA2_ITGA1_ITGB1	LAMA2 - (ITGA1+ITGB1)	LAMININ	ECM-Receptor	KEGG: hsa04512
162	Fibroblast	Blood	LAMB2	ITGA1_ITGB1	0.252116194205873	0	LAMB2_ITGA1_ITGB1	LAMB2 - (ITGA1+ITGB1)	LAMININ	ECM-Receptor	KEGG: hsa04512
163	Blood	Fibroblast	LAMB2	ITGA1_ITGB1	0.125995335318198	0	LAMB2_ITGA1_ITGB1	LAMB2 - (ITGA1+ITGB1)	LAMININ	ECM-Receptor	KEGG: hsa04512
164	Fibroblast	Fibroblast	LAMB2	ITGA1_ITGB1	0.412025662826879	0	LAMB2_ITGA1_ITGB1	LAMB2 - (ITGA1+ITGB1)	LAMININ	ECM-Receptor	KEGG: hsa04512
165	Fibroblast	Blood	LAMB3	ITGA1_ITGB1	0.0827460050003467	0	LAMB3_ITGA1_ITGB1	LAMB3 - (ITGA1+ITGB1)	LAMININ	ECM-Receptor	KEGG: hsa04512
166	Blood	Fibroblast	LAMB3	ITGA1_ITGB1	0.0475722204389449	0	LAMB3_ITGA1_ITGB1	LAMB3 - (ITGA1+ITGB1)	LAMININ	ECM-Receptor	KEGG: hsa04512
167	Fibroblast	Fibroblast	LAMB3	ITGA1_ITGB1	0.157911709097035	0	LAMB3_ITGA1_ITGB1	LAMB3 - (ITGA1+ITGB1)	LAMININ	ECM-Receptor	KEGG: hsa04512
168	Fibroblast	Blood	LAMC1	ITGA1_ITGB1	0.238664274490362	0	LAMC1_ITGA1_ITGB1	LAMC1 - (ITGA1+ITGB1)	LAMININ	ECM-Receptor	KEGG: hsa04512
169	Blood	Fibroblast	LAMC1	ITGA1_ITGB1	0.129365770505858	0	LAMC1_ITGA1_ITGB1	LAMC1 - (ITGA1+ITGB1)	LAMININ	ECM-Receptor	KEGG: hsa04512
170	Fibroblast	Fibroblast	LAMC1	ITGA1_ITGB1	0.394542697223631	0	LAMC1_ITGA1_ITGB1	LAMC1 - (ITGA1+ITGB1)	LAMININ	ECM-Receptor	KEGG: hsa04512
171	Fibroblast	Blood	LAMA2	ITGA3_ITGB1	0.20261646910852	0	LAMA2_ITGA3_ITGB1	LAMA2 - (ITGA3+ITGB1)	LAMININ	ECM-Receptor	KEGG: hsa04512
172	Blood	Fibroblast	LAMA2	ITGA3_ITGB1	0.053051132726553	0	LAMA2_ITGA3_ITGB1	LAMA2 - (ITGA3+ITGB1)	LAMININ	ECM-Receptor	KEGG: hsa04512
173	Fibroblast	Fibroblast	LAMA2	ITGA3_ITGB1	0.335438419224219	0	LAMA2_ITGA3_ITGB1	LAMA2 - (ITGA3+ITGB1)	LAMININ	ECM-Receptor	KEGG: hsa04512
174	Fibroblast	Blood	LAMB2	ITGA3_ITGB1	0.271076568599485	0	LAMB2_ITGA3_ITGB1	LAMB2 - (ITGA3+ITGB1)	LAMININ	ECM-Receptor	KEGG: hsa04512
175	Blood	Fibroblast	LAMB2	ITGA3_ITGB1	0.131921077945253	0	LAMB2_ITGA3_ITGB1	LAMB2 - (ITGA3+ITGB1)	LAMININ	ECM-Receptor	KEGG: hsa04512
176	Fibroblast	Fibroblast	LAMB2	ITGA3_ITGB1	0.424864438052191	0	LAMB2_ITGA3_ITGB1	LAMB2 - (ITGA3+ITGB1)	LAMININ	ECM-Receptor	KEGG: hsa04512
177	Fibroblast	Blood	LAMB3	ITGA3_ITGB1	0.0905104249285867	0	LAMB3_ITGA3_ITGB1	LAMB3 - (ITGA3+ITGB1)	LAMININ	ECM-Receptor	KEGG: hsa04512
178	Blood	Fibroblast	LAMB3	ITGA3_ITGB1	0.0500207010610735	0	LAMB3_ITGA3_ITGB1	LAMB3 - (ITGA3+ITGB1)	LAMININ	ECM-Receptor	KEGG: hsa04512
179	Fibroblast	Fibroblast	LAMB3	ITGA3_ITGB1	0.165055048478808	0	LAMB3_ITGA3_ITGB1	LAMB3 - (ITGA3+ITGB1)	LAMININ	ECM-Receptor	KEGG: hsa04512
180	Fibroblast	Blood	LAMC1	ITGA3_ITGB1	0.256960584973989	0	LAMC1_ITGA3_ITGB1	LAMC1 - (ITGA3+ITGB1)	LAMININ	ECM-Receptor	KEGG: hsa04512
181	Blood	Fibroblast	LAMC1	ITGA3_ITGB1	0.135425467728898	0	LAMC1_ITGA3_ITGB1	LAMC1 - (ITGA3+ITGB1)	LAMININ	ECM-Receptor	KEGG: hsa04512
182	Fibroblast	Fibroblast	LAMC1	ITGA3_ITGB1	0.407213993888926	0	LAMC1_ITGA3_ITGB1	LAMC1 - (ITGA3+ITGB1)	LAMININ	ECM-Receptor	KEGG: hsa04512
183	Fibroblast	Blood	THBS1	ITGA3_ITGB1	0.316065270066197	0	THBS1_ITGA3_ITGB1	THBS1 - (ITGA3+ITGB1)	THBS	ECM-Receptor	KEGG: hsa04512
184	Blood	Fibroblast	THBS1	ITGA3_ITGB1	0.265813289287055	0	THBS1_ITGA3_ITGB1	THBS1 - (ITGA3+ITGB1)	THBS	ECM-Receptor	KEGG: hsa04512
185	Fibroblast	Fibroblast	THBS1	ITGA3_ITGB1	0.478617549857432	0	THBS1_ITGA3_ITGB1	THBS1 - (ITGA3+ITGB1)	THBS	ECM-Receptor	KEGG: hsa04512
186	Fibroblast	Blood	THBS2	ITGA3_ITGB1	0.281499822649574	0	THBS2_ITGA3_ITGB1	THBS2 - (ITGA3+ITGB1)	THBS	ECM-Receptor	KEGG: hsa04512
187	Blood	Fibroblast	THBS2	ITGA3_ITGB1	0.0197237561466326	0	THBS2_ITGA3_ITGB1	THBS2 - (ITGA3+ITGB1)	THBS	ECM-Receptor	KEGG: hsa04512
188	Fibroblast	Fibroblast	THBS2	ITGA3_ITGB1	0.437650625347986	0	THBS2_ITGA3_ITGB1	THBS2 - (ITGA3+ITGB1)	THBS	ECM-Receptor	KEGG: hsa04512
189	Fibroblast	Blood	THBS3	ITGA3_ITGB1	0.187919044850641	0	THBS3_ITGA3_ITGB1	THBS3 - (ITGA3+ITGB1)	THBS	ECM-Receptor	KEGG: hsa04512
190	Blood	Fibroblast	THBS3	ITGA3_ITGB1	0.250192221555588	0	THBS3_ITGA3_ITGB1	THBS3 - (ITGA3+ITGB1)	THBS	ECM-Receptor	KEGG: hsa04512
191	Fibroblast	Fibroblast	THBS3	ITGA3_ITGB1	0.314911360197457	0	THBS3_ITGA3_ITGB1	THBS3 - (ITGA3+ITGB1)	THBS	ECM-Receptor	KEGG: hsa04512
192	Fibroblast	Blood	THBS4	ITGA3_ITGB1	0.152044298360882	0	THBS4_ITGA3_ITGB1	THBS4 - (ITGA3+ITGB1)	THBS	ECM-Receptor	KEGG: hsa04512
193	Blood	Fibroblast	THBS4	ITGA3_ITGB1	0.0664262687186603	0	THBS4_ITGA3_ITGB1	THBS4 - (ITGA3+ITGB1)	THBS	ECM-Receptor	KEGG: hsa04512
194	Fibroblast	Fibroblast	THBS4	ITGA3_ITGB1	0.262633654518922	0	THBS4_ITGA3_ITGB1	THBS4 - (ITGA3+ITGB1)	THBS	ECM-Receptor	KEGG: hsa04512
195	Fibroblast	Blood	COL1A1	ITGA3_ITGB1	0.337685035034123	0	COL1A1_ITGA3_ITGB1	COL1A1 - (ITGA3+ITGB1)	COLLAGEN	ECM-Receptor	KEGG: hsa04512
196	Blood	Fibroblast	COL1A1	ITGA3_ITGB1	0.0691658490939855	0.02	COL1A1_ITGA3_ITGB1	COL1A1 - (ITGA3+ITGB1)	COLLAGEN	ECM-Receptor	KEGG: hsa04512
197	Fibroblast	Fibroblast	COL1A1	ITGA3_ITGB1	0.503175992126793	0	COL1A1_ITGA3_ITGB1	COL1A1 - (ITGA3+ITGB1)	COLLAGEN	ECM-Receptor	KEGG: hsa04512
198	Fibroblast	Blood	COL1A2	ITGA3_ITGB1	0.334958098228874	0	COL1A2_ITGA3_ITGB1	COL1A2 - (ITGA3+ITGB1)	COLLAGEN	ECM-Receptor	KEGG: hsa04512
199	Blood	Fibroblast	COL1A2	ITGA3_ITGB1	0.060661983650523	0.01	COL1A2_ITGA3_ITGB1	COL1A2 - (ITGA3+ITGB1)	COLLAGEN	ECM-Receptor	KEGG: hsa04512
200	Fibroblast	Fibroblast	COL1A2	ITGA3_ITGB1	0.500121785812455	0	COL1A2_ITGA3_ITGB1	COL1A2 - (ITGA3+ITGB1)	COLLAGEN	ECM-Receptor	KEGG: hsa04512
201	Fibroblast	Blood	COL6A1	ITGA3_ITGB1	0.322988058080896	0	COL6A1_ITGA3_ITGB1	COL6A1 - (ITGA3+ITGB1)	COLLAGEN	ECM-Receptor	KEGG: hsa04512
202	Blood	Fibroblast	COL6A1	ITGA3_ITGB1	0.148807646535727	0	COL6A1_ITGA3_ITGB1	COL6A1 - (ITGA3+ITGB1)	COLLAGEN	ECM-Receptor	KEGG: hsa04512
203	Fibroblast	Fibroblast	COL6A1	ITGA3_ITGB1	0.486567779349986	0	COL6A1_ITGA3_ITGB1	COL6A1 - (ITGA3+ITGB1)	COLLAGEN	ECM-Receptor	KEGG: hsa04512
204	Fibroblast	Blood	COL6A2	ITGA3_ITGB1	0.324930388468963	0	COL6A2_ITGA3_ITGB1	COL6A2 - (ITGA3+ITGB1)	COLLAGEN	ECM-Receptor	KEGG: hsa04512
205	Blood	Fibroblast	COL6A2	ITGA3_ITGB1	0.271841246324564	0	COL6A2_ITGA3_ITGB1	COL6A2 - (ITGA3+ITGB1)	COLLAGEN	ECM-Receptor	KEGG: hsa04512
206	Fibroblast	Fibroblast	COL6A2	ITGA3_ITGB1	0.488783608126613	0	COL6A2_ITGA3_ITGB1	COL6A2 - (ITGA3+ITGB1)	COLLAGEN	ECM-Receptor	KEGG: hsa04512
207	Fibroblast	Blood	COL6A3	ITGA3_ITGB1	0.308359244372906	0	COL6A3_ITGA3_ITGB1	COL6A3 - (ITGA3+ITGB1)	COLLAGEN	ECM-Receptor	KEGG: hsa04512
208	Blood	Fibroblast	COL6A3	ITGA3_ITGB1	0.119634497433957	0	COL6A3_ITGA3_ITGB1	COL6A3 - (ITGA3+ITGB1)	COLLAGEN	ECM-Receptor	KEGG: hsa04512
209	Fibroblast	Fibroblast	COL6A3	ITGA3_ITGB1	0.46966992065507	0	COL6A3_ITGA3_ITGB1	COL6A3 - (ITGA3+ITGB1)	COLLAGEN	ECM-Receptor	KEGG: hsa04512
210	Blood	Fibroblast	COL9A2	ITGA3_ITGB1	0.234328573478742	0	COL9A2_ITGA3_ITGB1	COL9A2 - (ITGA3+ITGB1)	COLLAGEN	ECM-Receptor	KEGG: hsa04512
211	Fibroblast	Blood	LAMA2	ITGA6_ITGB1	0.272010160503774	0	LAMA2_ITGA6_ITGB1	LAMA2 - (ITGA6+ITGB1)	LAMININ	ECM-Receptor	KEGG: hsa04512
212	Fibroblast	Fibroblast	LAMA2	ITGA6_ITGB1	0.233547350232684	0.01	LAMA2_ITGA6_ITGB1	LAMA2 - (ITGA6+ITGB1)	LAMININ	ECM-Receptor	KEGG: hsa04512
213	Fibroblast	Blood	LAMB2	ITGA6_ITGB1	0.353521842490195	0	LAMB2_ITGA6_ITGB1	LAMB2 - (ITGA6+ITGB1)	LAMININ	ECM-Receptor	KEGG: hsa04512
214	Fibroblast	Fibroblast	LAMB2	ITGA6_ITGB1	0.308416117093071	0.02	LAMB2_ITGA6_ITGB1	LAMB2 - (ITGA6+ITGB1)	LAMININ	ECM-Receptor	KEGG: hsa04512
215	Fibroblast	Blood	LAMB3	ITGA6_ITGB1	0.127655936457815	0	LAMB3_ITGA6_ITGB1	LAMB3 - (ITGA6+ITGB1)	LAMININ	ECM-Receptor	KEGG: hsa04512
216	Fibroblast	Fibroblast	LAMB3	ITGA6_ITGB1	0.106615736140461	0.02	LAMB3_ITGA6_ITGB1	LAMB3 - (ITGA6+ITGB1)	LAMININ	ECM-Receptor	KEGG: hsa04512
217	Fibroblast	Blood	LAMC1	ITGA6_ITGB1	0.337098072726758	0	LAMC1_ITGA6_ITGB1	LAMC1 - (ITGA6+ITGB1)	LAMININ	ECM-Receptor	KEGG: hsa04512
218	Fibroblast	Fibroblast	LAMC1	ITGA6_ITGB1	0.293137669891075	0.02	LAMC1_ITGA6_ITGB1	LAMC1 - (ITGA6+ITGB1)	LAMININ	ECM-Receptor	KEGG: hsa04512
219	Fibroblast	Blood	LAMA2	ITGA7_ITGB1	0.166001348070933	0	LAMA2_ITGA7_ITGB1	LAMA2 - (ITGA7+ITGB1)	LAMININ	ECM-Receptor	KEGG: hsa04512
220	Blood	Fibroblast	LAMA2	ITGA7_ITGB1	0.0364969921414269	0	LAMA2_ITGA7_ITGB1	LAMA2 - (ITGA7+ITGB1)	LAMININ	ECM-Receptor	KEGG: hsa04512
221	Fibroblast	Fibroblast	LAMA2	ITGA7_ITGB1	0.254444652809958	0	LAMA2_ITGA7_ITGB1	LAMA2 - (ITGA7+ITGB1)	LAMININ	ECM-Receptor	KEGG: hsa04512
222	Fibroblast	Blood	LAMB2	ITGA7_ITGB1	0.225589984574845	0	LAMB2_ITGA7_ITGB1	LAMB2 - (ITGA7+ITGB1)	LAMININ	ECM-Receptor	KEGG: hsa04512
223	Blood	Fibroblast	LAMB2	ITGA7_ITGB1	0.0931779047634933	0	LAMB2_ITGA7_ITGB1	LAMB2 - (ITGA7+ITGB1)	LAMININ	ECM-Receptor	KEGG: hsa04512
224	Fibroblast	Fibroblast	LAMB2	ITGA7_ITGB1	0.333101079875144	0	LAMB2_ITGA7_ITGB1	LAMB2 - (ITGA7+ITGB1)	LAMININ	ECM-Receptor	KEGG: hsa04512
225	Fibroblast	Blood	LAMB3	ITGA7_ITGB1	0.0723168238891532	0	LAMB3_ITGA7_ITGB1	LAMB3 - (ITGA7+ITGB1)	LAMININ	ECM-Receptor	KEGG: hsa04512
226	Blood	Fibroblast	LAMB3	ITGA7_ITGB1	0.0343778504995437	0	LAMB3_ITGA7_ITGB1	LAMB3 - (ITGA7+ITGB1)	LAMININ	ECM-Receptor	KEGG: hsa04512
227	Fibroblast	Fibroblast	LAMB3	ITGA7_ITGB1	0.117902599040428	0	LAMB3_ITGA7_ITGB1	LAMB3 - (ITGA7+ITGB1)	LAMININ	ECM-Receptor	KEGG: hsa04512
228	Fibroblast	Blood	LAMC1	ITGA7_ITGB1	0.213150022223149	0	LAMC1_ITGA7_ITGB1	LAMC1 - (ITGA7+ITGB1)	LAMININ	ECM-Receptor	KEGG: hsa04512
229	Blood	Fibroblast	LAMC1	ITGA7_ITGB1	0.095766649549726	0	LAMC1_ITGA7_ITGB1	LAMC1 - (ITGA7+ITGB1)	LAMININ	ECM-Receptor	KEGG: hsa04512
230	Fibroblast	Fibroblast	LAMC1	ITGA7_ITGB1	0.317160579859148	0	LAMC1_ITGA7_ITGB1	LAMC1 - (ITGA7+ITGB1)	LAMININ	ECM-Receptor	KEGG: hsa04512
231	Fibroblast	Blood	TNC	ITGA9_ITGB1	0.188580112325859	0	TNC_ITGA9_ITGB1	TNC - (ITGA9+ITGB1)	TENASCIN	ECM-Receptor	KEGG: hsa04512
232	Fibroblast	Fibroblast	TNC	ITGA9_ITGB1	0.312180869636006	0	TNC_ITGA9_ITGB1	TNC - (ITGA9+ITGB1)	TENASCIN	ECM-Receptor	KEGG: hsa04512
233	Fibroblast	Blood	TNXB	ITGA9_ITGB1	0.135138574833361	0	TNXB_ITGA9_ITGB1	TNXB - (ITGA9+ITGB1)	TENASCIN	ECM-Receptor	KEGG: hsa04512
234	Blood	Fibroblast	TNXB	ITGA9_ITGB1	0.054572521758965	0	TNXB_ITGA9_ITGB1	TNXB - (ITGA9+ITGB1)	TENASCIN	ECM-Receptor	KEGG: hsa04512
235	Fibroblast	Fibroblast	TNXB	ITGA9_ITGB1	0.233805049448388	0	TNXB_ITGA9_ITGB1	TNXB - (ITGA9+ITGB1)	TENASCIN	ECM-Receptor	KEGG: hsa04512
236	Fibroblast	Blood	COL1A1	ITGA9_ITGB1	0.229576956924135	0	COL1A1_ITGA9_ITGB1	COL1A1 - (ITGA9+ITGB1)	COLLAGEN	ECM-Receptor	KEGG: hsa04512
237	Fibroblast	Fibroblast	COL1A1	ITGA9_ITGB1	0.367866173579045	0	COL1A1_ITGA9_ITGB1	COL1A1 - (ITGA9+ITGB1)	COLLAGEN	ECM-Receptor	KEGG: hsa04512
238	Fibroblast	Blood	COL1A2	ITGA9_ITGB1	0.227423262062272	0	COL1A2_ITGA9_ITGB1	COL1A2 - (ITGA9+ITGB1)	COLLAGEN	ECM-Receptor	KEGG: hsa04512
239	Blood	Fibroblast	COL1A2	ITGA9_ITGB1	0.0357795229185327	0.02	COL1A2_ITGA9_ITGB1	COL1A2 - (ITGA9+ITGB1)	COLLAGEN	ECM-Receptor	KEGG: hsa04512
240	Fibroblast	Fibroblast	COL1A2	ITGA9_ITGB1	0.365029839250426	0	COL1A2_ITGA9_ITGB1	COL1A2 - (ITGA9+ITGB1)	COLLAGEN	ECM-Receptor	KEGG: hsa04512
241	Fibroblast	Blood	COL6A1	ITGA9_ITGB1	0.218036186012033	0	COL6A1_ITGA9_ITGB1	COL6A1 - (ITGA9+ITGB1)	COLLAGEN	ECM-Receptor	KEGG: hsa04512
242	Blood	Fibroblast	COL6A1	ITGA9_ITGB1	0.0912829559485467	0	COL6A1_ITGA9_ITGB1	COL6A1 - (ITGA9+ITGB1)	COLLAGEN	ECM-Receptor	KEGG: hsa04512
243	Fibroblast	Fibroblast	COL6A1	ITGA9_ITGB1	0.352554851036337	0	COL6A1_ITGA9_ITGB1	COL6A1 - (ITGA9+ITGB1)	COLLAGEN	ECM-Receptor	KEGG: hsa04512
244	Fibroblast	Blood	COL6A2	ITGA9_ITGB1	0.219552051275162	0	COL6A2_ITGA9_ITGB1	COL6A2 - (ITGA9+ITGB1)	COLLAGEN	ECM-Receptor	KEGG: hsa04512
245	Blood	Fibroblast	COL6A2	ITGA9_ITGB1	0.176624419375955	0	COL6A2_ITGA9_ITGB1	COL6A2 - (ITGA9+ITGB1)	COLLAGEN	ECM-Receptor	KEGG: hsa04512
246	Fibroblast	Fibroblast	COL6A2	ITGA9_ITGB1	0.354581861274814	0	COL6A2_ITGA9_ITGB1	COL6A2 - (ITGA9+ITGB1)	COLLAGEN	ECM-Receptor	KEGG: hsa04512
247	Fibroblast	Blood	COL6A3	ITGA9_ITGB1	0.20670949905094	0	COL6A3_ITGA9_ITGB1	COL6A3 - (ITGA9+ITGB1)	COLLAGEN	ECM-Receptor	KEGG: hsa04512
248	Blood	Fibroblast	COL6A3	ITGA9_ITGB1	0.0724276964039724	0	COL6A3_ITGA9_ITGB1	COL6A3 - (ITGA9+ITGB1)	COLLAGEN	ECM-Receptor	KEGG: hsa04512
249	Fibroblast	Fibroblast	COL6A3	ITGA9_ITGB1	0.337253989525683	0	COL6A3_ITGA9_ITGB1	COL6A3 - (ITGA9+ITGB1)	COLLAGEN	ECM-Receptor	KEGG: hsa04512
250	Blood	Fibroblast	COL9A2	ITGA9_ITGB1	0.149552537047891	0	COL9A2_ITGA9_ITGB1	COL9A2 - (ITGA9+ITGB1)	COLLAGEN	ECM-Receptor	KEGG: hsa04512
251	Fibroblast	Blood	LAMA2	ITGA9_ITGB1	0.129307591763046	0	LAMA2_ITGA9_ITGB1	LAMA2 - (ITGA9+ITGB1)	LAMININ	ECM-Receptor	KEGG: hsa04512
252	Blood	Fibroblast	LAMA2	ITGA9_ITGB1	0.0311868592192373	0	LAMA2_ITGA9_ITGB1	LAMA2 - (ITGA9+ITGB1)	LAMININ	ECM-Receptor	KEGG: hsa04512
253	Fibroblast	Fibroblast	LAMA2	ITGA9_ITGB1	0.224823481011686	0	LAMA2_ITGA9_ITGB1	LAMA2 - (ITGA9+ITGB1)	LAMININ	ECM-Receptor	KEGG: hsa04512
254	Fibroblast	Blood	LAMB2	ITGA9_ITGB1	0.178544303527467	0	LAMB2_ITGA9_ITGB1	LAMB2 - (ITGA9+ITGB1)	LAMININ	ECM-Receptor	KEGG: hsa04512
255	Blood	Fibroblast	LAMB2	ITGA9_ITGB1	0.080308351225742	0	LAMB2_ITGA9_ITGB1	LAMB2 - (ITGA9+ITGB1)	LAMININ	ECM-Receptor	KEGG: hsa04512
256	Fibroblast	Fibroblast	LAMB2	ITGA9_ITGB1	0.297982897435089	0	LAMB2_ITGA9_ITGB1	LAMB2 - (ITGA9+ITGB1)	LAMININ	ECM-Receptor	KEGG: hsa04512
257	Fibroblast	Blood	LAMB3	ITGA9_ITGB1	0.0549667132112507	0	LAMB3_ITGA9_ITGB1	LAMB3 - (ITGA9+ITGB1)	LAMININ	ECM-Receptor	KEGG: hsa04512
258	Blood	Fibroblast	LAMB3	ITGA9_ITGB1	0.0293666448277022	0	LAMB3_ITGA9_ITGB1	LAMB3 - (ITGA9+ITGB1)	LAMININ	ECM-Receptor	KEGG: hsa04512
259	Fibroblast	Fibroblast	LAMB3	ITGA9_ITGB1	0.102002240054698	0	LAMB3_ITGA9_ITGB1	LAMB3 - (ITGA9+ITGB1)	LAMININ	ECM-Receptor	KEGG: hsa04512
260	Fibroblast	Blood	LAMC1	ITGA9_ITGB1	0.168135376384029	0	LAMC1_ITGA9_ITGB1	LAMC1 - (ITGA9+ITGB1)	LAMININ	ECM-Receptor	KEGG: hsa04512
261	Blood	Fibroblast	LAMC1	ITGA9_ITGB1	0.0825721010437814	0	LAMC1_ITGA9_ITGB1	LAMC1 - (ITGA9+ITGB1)	LAMININ	ECM-Receptor	KEGG: hsa04512
262	Fibroblast	Fibroblast	LAMC1	ITGA9_ITGB1	0.283009792174636	0	LAMC1_ITGA9_ITGB1	LAMC1 - (ITGA9+ITGB1)	LAMININ	ECM-Receptor	KEGG: hsa04512
263	Fibroblast	Blood	COL1A1	ITGA10_ITGB1	0.298074327503272	0	COL1A1_ITGA10_ITGB1	COL1A1 - (ITGA10+ITGB1)	COLLAGEN	ECM-Receptor	KEGG: hsa04512
264	Fibroblast	Fibroblast	COL1A1	ITGA10_ITGB1	0.355809701515886	0	COL1A1_ITGA10_ITGB1	COL1A1 - (ITGA10+ITGB1)	COLLAGEN	ECM-Receptor	KEGG: hsa04512
265	Fibroblast	Blood	COL1A2	ITGA10_ITGB1	0.295524535855841	0	COL1A2_ITGA10_ITGB1	COL1A2 - (ITGA10+ITGB1)	COLLAGEN	ECM-Receptor	KEGG: hsa04512
266	Fibroblast	Fibroblast	COL1A2	ITGA10_ITGB1	0.353014412996617	0	COL1A2_ITGA10_ITGB1	COL1A2 - (ITGA10+ITGB1)	COLLAGEN	ECM-Receptor	KEGG: hsa04512
267	Fibroblast	Blood	COL6A1	ITGA10_ITGB1	0.284361141839638	0	COL6A1_ITGA10_ITGB1	COL6A1 - (ITGA10+ITGB1)	COLLAGEN	ECM-Receptor	KEGG: hsa04512
268	Blood	Fibroblast	COL6A1	ITGA10_ITGB1	0.0870430501930427	0	COL6A1_ITGA10_ITGB1	COL6A1 - (ITGA10+ITGB1)	COLLAGEN	ECM-Receptor	KEGG: hsa04512
269	Fibroblast	Fibroblast	COL6A1	ITGA10_ITGB1	0.340729707796864	0	COL6A1_ITGA10_ITGB1	COL6A1 - (ITGA10+ITGB1)	COLLAGEN	ECM-Receptor	KEGG: hsa04512
270	Fibroblast	Blood	COL6A2	ITGA10_ITGB1	0.286169371168187	0	COL6A2_ITGA10_ITGB1	COL6A2 - (ITGA10+ITGB1)	COLLAGEN	ECM-Receptor	KEGG: hsa04512
271	Blood	Fibroblast	COL6A2	ITGA10_ITGB1	0.16915846805115	0	COL6A2_ITGA10_ITGB1	COL6A2 - (ITGA10+ITGB1)	COLLAGEN	ECM-Receptor	KEGG: hsa04512
272	Fibroblast	Fibroblast	COL6A2	ITGA10_ITGB1	0.34272471919433	0	COL6A2_ITGA10_ITGB1	COL6A2 - (ITGA10+ITGB1)	COLLAGEN	ECM-Receptor	KEGG: hsa04512
273	Fibroblast	Blood	COL6A3	ITGA10_ITGB1	0.270782083716375	0	COL6A3_ITGA10_ITGB1	COL6A3 - (ITGA10+ITGB1)	COLLAGEN	ECM-Receptor	KEGG: hsa04512
274	Blood	Fibroblast	COL6A3	ITGA10_ITGB1	0.0689970818647198	0.02	COL6A3_ITGA10_ITGB1	COL6A3 - (ITGA10+ITGB1)	COLLAGEN	ECM-Receptor	KEGG: hsa04512
275	Fibroblast	Fibroblast	COL6A3	ITGA10_ITGB1	0.325683896893317	0	COL6A3_ITGA10_ITGB1	COL6A3 - (ITGA10+ITGB1)	COLLAGEN	ECM-Receptor	KEGG: hsa04512
276	Blood	Fibroblast	COL9A2	ITGA10_ITGB1	0.143032132643718	0	COL9A2_ITGA10_ITGB1	COL9A2 - (ITGA10+ITGB1)	COLLAGEN	ECM-Receptor	KEGG: hsa04512
277	Fibroblast	Blood	FN1	ITGAV_ITGB1	0.36398235320451	0	FN1_ITGAV_ITGB1	FN1 - (ITGAV+ITGB1)	FN1	ECM-Receptor	KEGG: hsa04512
278	Blood	Fibroblast	FN1	ITGAV_ITGB1	0.0987992661145938	0.01	FN1_ITGAV_ITGB1	FN1 - (ITGAV+ITGB1)	FN1	ECM-Receptor	KEGG: hsa04512
279	Fibroblast	Fibroblast	FN1	ITGAV_ITGB1	0.518653831902427	0	FN1_ITGAV_ITGB1	FN1 - (ITGAV+ITGB1)	FN1	ECM-Receptor	KEGG: hsa04512
280	Fibroblast	Blood	FN1	ITGA4_ITGB7	0.457348438718811	0	FN1_ITGA4_ITGB7	FN1 - (ITGA4+ITGB7)	FN1	ECM-Receptor	KEGG: hsa04512
281	Fibroblast	Fibroblast	FN1	ITGA4_ITGB7	0.264741042417213	0.02	FN1_ITGA4_ITGB7	FN1 - (ITGA4+ITGB7)	FN1	ECM-Receptor	KEGG: hsa04512
282	Fibroblast	Blood	FN1	ITGAV_ITGB3	0.289830774704468	0	FN1_ITGAV_ITGB3	FN1 - (ITGAV+ITGB3)	FN1	ECM-Receptor	KEGG: hsa04512
283	Fibroblast	Fibroblast	FN1	ITGAV_ITGB3	0.39037545743263	0	FN1_ITGAV_ITGB3	FN1 - (ITGAV+ITGB3)	FN1	ECM-Receptor	KEGG: hsa04512
284	Blood	Fibroblast	VWF	ITGAV_ITGB3	0.126297366137551	0.01	VWF_ITGAV_ITGB3	VWF - (ITGAV+ITGB3)	VWF	ECM-Receptor	KEGG: hsa04512
285	Fibroblast	Blood	TNC	ITGAV_ITGB3	0.245945840941534	0	TNC_ITGAV_ITGB3	TNC - (ITGAV+ITGB3)	TENASCIN	ECM-Receptor	KEGG: hsa04512
286	Fibroblast	Fibroblast	TNC	ITGAV_ITGB3	0.338523476689341	0	TNC_ITGAV_ITGB3	TNC - (ITGAV+ITGB3)	TENASCIN	ECM-Receptor	KEGG: hsa04512
287	Fibroblast	Blood	TNXB	ITGAV_ITGB3	0.179850800073176	0	TNXB_ITGAV_ITGB3	TNXB - (ITGAV+ITGB3)	TENASCIN	ECM-Receptor	KEGG: hsa04512
288	Blood	Fibroblast	TNXB	ITGAV_ITGB3	0.0611087520587546	0.01	TNXB_ITGAV_ITGB3	TNXB - (ITGAV+ITGB3)	TENASCIN	ECM-Receptor	KEGG: hsa04512
289	Fibroblast	Fibroblast	TNXB	ITGAV_ITGB3	0.25599556752287	0	TNXB_ITGAV_ITGB3	TNXB - (ITGAV+ITGB3)	TENASCIN	ECM-Receptor	KEGG: hsa04512
290	Fibroblast	Blood	THBS1	ITGAV_ITGB3	0.274865013904258	0	THBS1_ITGAV_ITGB3	THBS1 - (ITGAV+ITGB3)	THBS	ECM-Receptor	KEGG: hsa04512
291	Blood	Fibroblast	THBS1	ITGAV_ITGB3	0.190002621275658	0.01	THBS1_ITGAV_ITGB3	THBS1 - (ITGAV+ITGB3)	THBS	ECM-Receptor	KEGG: hsa04512
292	Fibroblast	Fibroblast	THBS1	ITGAV_ITGB3	0.372944389036368	0	THBS1_ITGAV_ITGB3	THBS1 - (ITGAV+ITGB3)	THBS	ECM-Receptor	KEGG: hsa04512
293	Fibroblast	Blood	THBS2	ITGAV_ITGB3	0.243203086987243	0	THBS2_ITGAV_ITGB3	THBS2 - (ITGAV+ITGB3)	THBS	ECM-Receptor	KEGG: hsa04512
294	Fibroblast	Fibroblast	THBS2	ITGAV_ITGB3	0.335207258656986	0	THBS2_ITGAV_ITGB3	THBS2 - (ITGAV+ITGB3)	THBS	ECM-Receptor	KEGG: hsa04512
295	Fibroblast	Blood	THBS3	ITGAV_ITGB3	0.159526853174	0	THBS3_ITGAV_ITGB3	THBS3 - (ITGAV+ITGB3)	THBS	ECM-Receptor	KEGG: hsa04512
296	Blood	Fibroblast	THBS3	ITGAV_ITGB3	0.17775805791009	0.01	THBS3_ITGAV_ITGB3	THBS3 - (ITGAV+ITGB3)	THBS	ECM-Receptor	KEGG: hsa04512
297	Fibroblast	Fibroblast	THBS3	ITGAV_ITGB3	0.229474481306511	0.01	THBS3_ITGAV_ITGB3	THBS3 - (ITGAV+ITGB3)	THBS	ECM-Receptor	KEGG: hsa04512
298	Fibroblast	Blood	THBS4	ITGAV_ITGB3	0.128216548105446	0	THBS4_ITGAV_ITGB3	THBS4 - (ITGAV+ITGB3)	THBS	ECM-Receptor	KEGG: hsa04512
299	Blood	Fibroblast	THBS4	ITGAV_ITGB3	0.044068068167532	0.01	THBS4_ITGAV_ITGB3	THBS4 - (ITGAV+ITGB3)	THBS	ECM-Receptor	KEGG: hsa04512
300	Fibroblast	Fibroblast	THBS4	ITGAV_ITGB3	0.187498236005564	0	THBS4_ITGAV_ITGB3	THBS4 - (ITGAV+ITGB3)	THBS	ECM-Receptor	KEGG: hsa04512
301	Fibroblast	Blood	FN1	ITGAV_ITGB8	0.187551687630918	0	FN1_ITGAV_ITGB8	FN1 - (ITGAV+ITGB8)	FN1	ECM-Receptor	KEGG: hsa04512
302	Blood	Fibroblast	FN1	ITGAV_ITGB8	0.0668286351104205	0	FN1_ITGAV_ITGB8	FN1 - (ITGAV+ITGB8)	FN1	ECM-Receptor	KEGG: hsa04512
303	Fibroblast	Fibroblast	FN1	ITGAV_ITGB8	0.413098879195157	0	FN1_ITGAV_ITGB8	FN1 - (ITGAV+ITGB8)	FN1	ECM-Receptor	KEGG: hsa04512
304	Fibroblast	Blood	LAMA2	ITGAV_ITGB8	0.105460119718836	0	LAMA2_ITGAV_ITGB8	LAMA2 - (ITGAV+ITGB8)	LAMININ	ECM-Receptor	KEGG: hsa04512
305	Blood	Fibroblast	LAMA2	ITGAV_ITGB8	0.038366530354324	0	LAMA2_ITGAV_ITGB8	LAMA2 - (ITGAV+ITGB8)	LAMININ	ECM-Receptor	KEGG: hsa04512
306	Fibroblast	Fibroblast	LAMA2	ITGAV_ITGB8	0.264414628838467	0	LAMA2_ITGAV_ITGB8	LAMA2 - (ITGAV+ITGB8)	LAMININ	ECM-Receptor	KEGG: hsa04512
307	Fibroblast	Blood	LAMB2	ITGAV_ITGB8	0.147151019365739	0	LAMB2_ITGAV_ITGB8	LAMB2 - (ITGAV+ITGB8)	LAMININ	ECM-Receptor	KEGG: hsa04512
308	Blood	Fibroblast	LAMB2	ITGAV_ITGB8	0.097656610032338	0	LAMB2_ITGAV_ITGB8	LAMB2 - (ITGAV+ITGB8)	LAMININ	ECM-Receptor	KEGG: hsa04512
309	Fibroblast	Fibroblast	LAMB2	ITGAV_ITGB8	0.344728017476132	0	LAMB2_ITGAV_ITGB8	LAMB2 - (ITGAV+ITGB8)	LAMININ	ECM-Receptor	KEGG: hsa04512
310	Fibroblast	Blood	LAMB3	ITGAV_ITGB8	0.044134551116218	0	LAMB3_ITGAV_ITGB8	LAMB3 - (ITGAV+ITGB8)	LAMININ	ECM-Receptor	KEGG: hsa04512
311	Blood	Fibroblast	LAMB3	ITGAV_ITGB8	0.0361429088507374	0	LAMB3_ITGAV_ITGB8	LAMB3 - (ITGAV+ITGB8)	LAMININ	ECM-Receptor	KEGG: hsa04512
312	Fibroblast	Fibroblast	LAMB3	ITGAV_ITGB8	0.123407995329822	0	LAMB3_ITGAV_ITGB8	LAMB3 - (ITGAV+ITGB8)	LAMININ	ECM-Receptor	KEGG: hsa04512
313	Fibroblast	Blood	LAMC1	ITGAV_ITGB8	0.138264233651	0	LAMC1_ITGAV_ITGB8	LAMC1 - (ITGAV+ITGB8)	LAMININ	ECM-Receptor	KEGG: hsa04512
314	Blood	Fibroblast	LAMC1	ITGAV_ITGB8	0.100356015360465	0	LAMC1_ITGAV_ITGB8	LAMC1 - (ITGAV+ITGB8)	LAMININ	ECM-Receptor	KEGG: hsa04512
315	Fibroblast	Fibroblast	LAMC1	ITGAV_ITGB8	0.328505189730975	0	LAMC1_ITGAV_ITGB8	LAMC1 - (ITGAV+ITGB8)	LAMININ	ECM-Receptor	KEGG: hsa04512
316	Fibroblast	Blood	COL1A1	ITGAV_ITGB8	0.191300281933102	0	COL1A1_ITGAV_ITGB8	COL1A1 - (ITGAV+ITGB8)	COLLAGEN	ECM-Receptor	KEGG: hsa04512
317	Blood	Fibroblast	COL1A1	ITGAV_ITGB8	0.050257414125698	0	COL1A1_ITGAV_ITGB8	COL1A1 - (ITGAV+ITGB8)	COLLAGEN	ECM-Receptor	KEGG: hsa04512
318	Fibroblast	Fibroblast	COL1A1	ITGAV_ITGB8	0.419030420810118	0	COL1A1_ITGAV_ITGB8	COL1A1 - (ITGAV+ITGB8)	COLLAGEN	ECM-Receptor	KEGG: hsa04512
319	Fibroblast	Blood	COL1A2	ITGAV_ITGB8	0.189417382408025	0	COL1A2_ITGAV_ITGB8	COL1A2 - (ITGAV+ITGB8)	COLLAGEN	ECM-Receptor	KEGG: hsa04512
320	Blood	Fibroblast	COL1A2	ITGAV_ITGB8	0.0439685080987489	0	COL1A2_ITGAV_ITGB8	COL1A2 - (ITGAV+ITGB8)	COLLAGEN	ECM-Receptor	KEGG: hsa04512
321	Fibroblast	Fibroblast	COL1A2	ITGAV_ITGB8	0.416059243356688	0	COL1A2_ITGAV_ITGB8	COL1A2 - (ITGAV+ITGB8)	COLLAGEN	ECM-Receptor	KEGG: hsa04512
322	Fibroblast	Blood	COL6A1	ITGAV_ITGB8	0.181231038277828	0	COL6A1_ITGAV_ITGB8	COL6A1 - (ITGAV+ITGB8)	COLLAGEN	ECM-Receptor	KEGG: hsa04512
323	Blood	Fibroblast	COL6A1	ITGAV_ITGB8	0.110716555254659	0	COL6A1_ITGAV_ITGB8	COL6A1 - (ITGAV+ITGB8)	COLLAGEN	ECM-Receptor	KEGG: hsa04512
324	Fibroblast	Fibroblast	COL6A1	ITGAV_ITGB8	0.402947004492623	0	COL6A1_ITGAV_ITGB8	COL6A1 - (ITGAV+ITGB8)	COLLAGEN	ECM-Receptor	KEGG: hsa04512
325	Fibroblast	Blood	COL6A2	ITGAV_ITGB8	0.182550757235507	0	COL6A2_ITGAV_ITGB8	COL6A2 - (ITGAV+ITGB8)	COLLAGEN	ECM-Receptor	KEGG: hsa04512
326	Blood	Fibroblast	COL6A2	ITGAV_ITGB8	0.210027466058474	0	COL6A2_ITGAV_ITGB8	COL6A2 - (ITGAV+ITGB8)	COLLAGEN	ECM-Receptor	KEGG: hsa04512
327	Fibroblast	Fibroblast	COL6A2	ITGAV_ITGB8	0.405082471066627	0	COL6A2_ITGAV_ITGB8	COL6A2 - (ITGAV+ITGB8)	COLLAGEN	ECM-Receptor	KEGG: hsa04512
328	Fibroblast	Blood	COL6A3	ITGAV_ITGB8	0.171397246273196	0	COL6A3_ITGAV_ITGB8	COL6A3 - (ITGAV+ITGB8)	COLLAGEN	ECM-Receptor	KEGG: hsa04512
329	Blood	Fibroblast	COL6A3	ITGAV_ITGB8	0.0882369011932988	0	COL6A3_ITGAV_ITGB8	COL6A3 - (ITGAV+ITGB8)	COLLAGEN	ECM-Receptor	KEGG: hsa04512
330	Fibroblast	Fibroblast	COL6A3	ITGAV_ITGB8	0.386765588755769	0	COL6A3_ITGAV_ITGB8	COL6A3 - (ITGAV+ITGB8)	COLLAGEN	ECM-Receptor	KEGG: hsa04512
331	Blood	Fibroblast	COL9A2	ITGAV_ITGB8	0.178948489144033	0	COL9A2_ITGAV_ITGB8	COL9A2 - (ITGAV+ITGB8)	COLLAGEN	ECM-Receptor	KEGG: hsa04512
332	Fibroblast	Blood	LAMA2	ITGA6_ITGB4	0.175597074881498	0	LAMA2_ITGA6_ITGB4	LAMA2 - (ITGA6+ITGB4)	LAMININ	ECM-Receptor	KEGG: hsa04512
333	Fibroblast	Fibroblast	LAMA2	ITGA6_ITGB4	0.0731838035288256	0.02	LAMA2_ITGA6_ITGB4	LAMA2 - (ITGA6+ITGB4)	LAMININ	ECM-Receptor	KEGG: hsa04512
334	Fibroblast	Blood	LAMB2	ITGA6_ITGB4	0.237648717757168	0	LAMB2_ITGA6_ITGB4	LAMB2 - (ITGA6+ITGB4)	LAMININ	ECM-Receptor	KEGG: hsa04512
335	Fibroblast	Fibroblast	LAMB2	ITGA6_ITGB4	0.103592738854333	0.03	LAMB2_ITGA6_ITGB4	LAMB2 - (ITGA6+ITGB4)	LAMININ	ECM-Receptor	KEGG: hsa04512
336	Fibroblast	Blood	LAMB3	ITGA6_ITGB4	0.0769970750259438	0	LAMB3_ITGA6_ITGB4	LAMB3 - (ITGA6+ITGB4)	LAMININ	ECM-Receptor	KEGG: hsa04512
337	Fibroblast	Blood	LAMC1	ITGA6_ITGB4	0.22473676346789	0	LAMC1_ITGA6_ITGB4	LAMC1 - (ITGA6+ITGB4)	LAMININ	ECM-Receptor	KEGG: hsa04512
338	Fibroblast	Fibroblast	LAMC1	ITGA6_ITGB4	0.0970372289970605	0.04	LAMC1_ITGA6_ITGB4	LAMC1 - (ITGA6+ITGB4)	LAMININ	ECM-Receptor	KEGG: hsa04512
339	Fibroblast	Blood	FN1	CD44	0.511225274710813	0	FN1_CD44	FN1 - CD44	FN1	ECM-Receptor	KEGG: hsa04512
340	Fibroblast	Fibroblast	FN1	CD44	0.550141214897611	0	FN1_CD44	FN1 - CD44	FN1	ECM-Receptor	KEGG: hsa04512
341	Fibroblast	Blood	COL1A1	CD44	0.517323849166377	0	COL1A1_CD44	COL1A1 - CD44	COLLAGEN	ECM-Receptor	KEGG: hsa04512
342	Fibroblast	Fibroblast	COL1A1	CD44	0.556175771451108	0	COL1A1_CD44	COL1A1 - CD44	COLLAGEN	ECM-Receptor	KEGG: hsa04512
343	Fibroblast	Blood	COL1A2	CD44	0.514272658831663	0	COL1A2_CD44	COL1A2 - CD44	COLLAGEN	ECM-Receptor	KEGG: hsa04512
344	Fibroblast	Fibroblast	COL1A2	CD44	0.553158042278547	0	COL1A2_CD44	COL1A2 - CD44	COLLAGEN	ECM-Receptor	KEGG: hsa04512
345	Fibroblast	Blood	COL6A1	CD44	0.500719297651912	0	COL6A1_CD44	COL6A1 - CD44	COLLAGEN	ECM-Receptor	KEGG: hsa04512
346	Blood	Fibroblast	COL6A1	CD44	0.177842743799318	0	COL6A1_CD44	COL6A1 - CD44	COLLAGEN	ECM-Receptor	KEGG: hsa04512
347	Fibroblast	Fibroblast	COL6A1	CD44	0.539718593449062	0	COL6A1_CD44	COL6A1 - CD44	COLLAGEN	ECM-Receptor	KEGG: hsa04512
348	Fibroblast	Blood	COL6A2	CD44	0.502936443857954	0	COL6A2_CD44	COL6A2 - CD44	COLLAGEN	ECM-Receptor	KEGG: hsa04512
349	Blood	Fibroblast	COL6A2	CD44	0.315971143816807	0	COL6A2_CD44	COL6A2 - CD44	COLLAGEN	ECM-Receptor	KEGG: hsa04512
350	Fibroblast	Fibroblast	COL6A2	CD44	0.541920991688988	0	COL6A2_CD44	COL6A2 - CD44	COLLAGEN	ECM-Receptor	KEGG: hsa04512
351	Fibroblast	Blood	COL6A3	CD44	0.483793067997155	0	COL6A3_CD44	COL6A3 - CD44	COLLAGEN	ECM-Receptor	KEGG: hsa04512
352	Blood	Fibroblast	COL6A3	CD44	0.143939954928933	0.01	COL6A3_CD44	COL6A3 - CD44	COLLAGEN	ECM-Receptor	KEGG: hsa04512
353	Fibroblast	Fibroblast	COL6A3	CD44	0.522854609508335	0	COL6A3_CD44	COL6A3 - CD44	COLLAGEN	ECM-Receptor	KEGG: hsa04512
354	Blood	Fibroblast	COL9A2	CD44	0.274665845120223	0	COL9A2_CD44	COL9A2 - CD44	COLLAGEN	ECM-Receptor	KEGG: hsa04512
355	Fibroblast	Blood	LAMA2	CD44	0.348175168916004	0	LAMA2_CD44	LAMA2 - CD44	LAMININ	ECM-Receptor	KEGG: hsa04512
356	Blood	Fibroblast	LAMA2	CD44	0.0648253094152131	0	LAMA2_CD44	LAMA2 - CD44	LAMININ	ECM-Receptor	KEGG: hsa04512
357	Fibroblast	Fibroblast	LAMA2	CD44	0.38444169792607	0	LAMA2_CD44	LAMA2 - CD44	LAMININ	ECM-Receptor	KEGG: hsa04512
358	Fibroblast	Blood	LAMB2	CD44	0.438754936363593	0	LAMB2_CD44	LAMB2 - CD44	LAMININ	ECM-Receptor	KEGG: hsa04512
359	Blood	Fibroblast	LAMB2	CD44	0.158273958754325	0	LAMB2_CD44	LAMB2 - CD44	LAMININ	ECM-Receptor	KEGG: hsa04512
360	Fibroblast	Fibroblast	LAMB2	CD44	0.477544120144324	0	LAMB2_CD44	LAMB2 - CD44	LAMININ	ECM-Receptor	KEGG: hsa04512
361	Fibroblast	Blood	LAMB3	CD44	0.173006489183363	0	LAMB3_CD44	LAMB3 - CD44	LAMININ	ECM-Receptor	KEGG: hsa04512
362	Blood	Fibroblast	LAMB3	CD44	0.0611657465049709	0	LAMB3_CD44	LAMB3 - CD44	LAMININ	ECM-Receptor	KEGG: hsa04512
363	Fibroblast	Fibroblast	LAMB3	CD44	0.196528364681199	0	LAMB3_CD44	LAMB3 - CD44	LAMININ	ECM-Receptor	KEGG: hsa04512
364	Fibroblast	Blood	LAMC1	CD44	0.420949789761025	0	LAMC1_CD44	LAMC1 - CD44	LAMININ	ECM-Receptor	KEGG: hsa04512
365	Blood	Fibroblast	LAMC1	CD44	0.162347472108392	0	LAMC1_CD44	LAMC1 - CD44	LAMININ	ECM-Receptor	KEGG: hsa04512
366	Fibroblast	Fibroblast	LAMC1	CD44	0.459453481827572	0	LAMC1_CD44	LAMC1 - CD44	LAMININ	ECM-Receptor	KEGG: hsa04512
367	Fibroblast	Blood	COL1A1	SDC4	0.149506735859557	0	COL1A1_SDC4	COL1A1 - SDC4	COLLAGEN	ECM-Receptor	KEGG: hsa04512
368	Blood	Fibroblast	COL1A1	SDC4	0.0591720941125738	0	COL1A1_SDC4	COL1A1 - SDC4	COLLAGEN	ECM-Receptor	KEGG: hsa04512
369	Fibroblast	Fibroblast	COL1A1	SDC4	0.461567915884107	0	COL1A1_SDC4	COL1A1 - SDC4	COLLAGEN	ECM-Receptor	KEGG: hsa04512
370	Fibroblast	Blood	COL1A2	SDC4	0.147959932783061	0	COL1A2_SDC4	COL1A2 - SDC4	COLLAGEN	ECM-Receptor	KEGG: hsa04512
371	Blood	Fibroblast	COL1A2	SDC4	0.0518285351171031	0	COL1A2_SDC4	COL1A2 - SDC4	COLLAGEN	ECM-Receptor	KEGG: hsa04512
372	Fibroblast	Fibroblast	COL1A2	SDC4	0.458533174297918	0	COL1A2_SDC4	COL1A2 - SDC4	COLLAGEN	ECM-Receptor	KEGG: hsa04512
373	Fibroblast	Blood	COL6A1	SDC4	0.141253090276241	0	COL6A1_SDC4	COL6A1 - SDC4	COLLAGEN	ECM-Receptor	KEGG: hsa04512
374	Blood	Fibroblast	COL6A1	SDC4	0.12889999366732	0	COL6A1_SDC4	COL6A1 - SDC4	COLLAGEN	ECM-Receptor	KEGG: hsa04512
375	Fibroblast	Fibroblast	COL6A1	SDC4	0.445102674045624	0	COL6A1_SDC4	COL6A1 - SDC4	COLLAGEN	ECM-Receptor	KEGG: hsa04512
376	Fibroblast	Blood	COL6A2	SDC4	0.142332298123448	0	COL6A2_SDC4	COL6A2 - SDC4	COLLAGEN	ECM-Receptor	KEGG: hsa04512
377	Blood	Fibroblast	COL6A2	SDC4	0.240117185831739	0	COL6A2_SDC4	COL6A2 - SDC4	COLLAGEN	ECM-Receptor	KEGG: hsa04512
378	Fibroblast	Fibroblast	COL6A2	SDC4	0.447294178326808	0	COL6A2_SDC4	COL6A2 - SDC4	COLLAGEN	ECM-Receptor	KEGG: hsa04512
379	Fibroblast	Blood	COL6A3	SDC4	0.133235550639998	0	COL6A3_SDC4	COL6A3 - SDC4	COLLAGEN	ECM-Receptor	KEGG: hsa04512
380	Blood	Fibroblast	COL6A3	SDC4	0.103156675566631	0	COL6A3_SDC4	COL6A3 - SDC4	COLLAGEN	ECM-Receptor	KEGG: hsa04512
381	Fibroblast	Fibroblast	COL6A3	SDC4	0.428443184958781	0	COL6A3_SDC4	COL6A3 - SDC4	COLLAGEN	ECM-Receptor	KEGG: hsa04512
382	Blood	Fibroblast	COL9A2	SDC4	0.205745308752407	0	COL9A2_SDC4	COL9A2 - SDC4	COLLAGEN	ECM-Receptor	KEGG: hsa04512
383	Fibroblast	Fibroblast	COL9A2	SDC4	0.101779915276948	0	COL9A2_SDC4	COL9A2 - SDC4	COLLAGEN	ECM-Receptor	KEGG: hsa04512
384	Fibroblast	Blood	FN1	SDC4	0.14642881395966	0	FN1_SDC4	FN1 - SDC4	FN1	ECM-Receptor	KEGG: hsa04512
385	Blood	Fibroblast	FN1	SDC4	0.0784399567595997	0.01	FN1_SDC4	FN1 - SDC4	FN1	ECM-Receptor	KEGG: hsa04512
386	Fibroblast	Fibroblast	FN1	SDC4	0.455506340232924	0	FN1_SDC4	FN1 - SDC4	FN1	ECM-Receptor	KEGG: hsa04512
387	Fibroblast	Blood	TNC	SDC4	0.120570758867731	0	TNC_SDC4	TNC - SDC4	TENASCIN	ECM-Receptor	KEGG: hsa04512
388	Blood	Fibroblast	TNC	SDC4	0.0101520210619261	0.02	TNC_SDC4	TNC - SDC4	TENASCIN	ECM-Receptor	KEGG: hsa04512
389	Fibroblast	Fibroblast	TNC	SDC4	0.400689399329717	0	TNC_SDC4	TNC - SDC4	TENASCIN	ECM-Receptor	KEGG: hsa04512
390	Fibroblast	Blood	TNXB	SDC4	0.0843976860195122	0	TNXB_SDC4	TNXB - SDC4	TENASCIN	ECM-Receptor	KEGG: hsa04512
391	Blood	Fibroblast	TNXB	SDC4	0.0783660778347638	0	TNXB_SDC4	TNXB - SDC4	TENASCIN	ECM-Receptor	KEGG: hsa04512
392	Fibroblast	Fibroblast	TNXB	SDC4	0.310111250037729	0	TNXB_SDC4	TNXB - SDC4	TENASCIN	ECM-Receptor	KEGG: hsa04512
393	Fibroblast	Blood	THBS1	SDC4	0.13743479241201	0	THBS1_SDC4	THBS1 - SDC4	THBS	ECM-Receptor	KEGG: hsa04512
394	Blood	Fibroblast	THBS1	SDC4	0.234566083630826	0	THBS1_SDC4	THBS1 - SDC4	THBS	ECM-Receptor	KEGG: hsa04512
395	Fibroblast	Fibroblast	THBS1	SDC4	0.437252969226909	0	THBS1_SDC4	THBS1 - SDC4	THBS	ECM-Receptor	KEGG: hsa04512
396	Fibroblast	Blood	THBS2	SDC4	0.119005510709854	0	THBS2_SDC4	THBS2 - SDC4	THBS	ECM-Receptor	KEGG: hsa04512
397	Blood	Fibroblast	THBS2	SDC4	0.0167453602616487	0	THBS2_SDC4	THBS2 - SDC4	THBS	ECM-Receptor	KEGG: hsa04512
398	Fibroblast	Fibroblast	THBS2	SDC4	0.397129811800264	0	THBS2_SDC4	THBS2 - SDC4	THBS	ECM-Receptor	KEGG: hsa04512
399	Fibroblast	Blood	THBS3	SDC4	0.0738885838955014	0	THBS3_SDC4	THBS3 - SDC4	THBS	ECM-Receptor	KEGG: hsa04512
400	Blood	Fibroblast	THBS3	SDC4	0.220230494394292	0	THBS3_SDC4	THBS3 - SDC4	THBS	ECM-Receptor	KEGG: hsa04512
401	Fibroblast	Fibroblast	THBS3	SDC4	0.280094414921754	0	THBS3_SDC4	THBS3 - SDC4	THBS	ECM-Receptor	KEGG: hsa04512
402	Fibroblast	Blood	THBS4	SDC4	0.0582221300330605	0	THBS4_SDC4	THBS4 - SDC4	THBS	ECM-Receptor	KEGG: hsa04512
403	Blood	Fibroblast	THBS4	SDC4	0.056804198740493	0	THBS4_SDC4	THBS4 - SDC4	THBS	ECM-Receptor	KEGG: hsa04512
404	Fibroblast	Fibroblast	THBS4	SDC4	0.231642295471681	0	THBS4_SDC4	THBS4 - SDC4	THBS	ECM-Receptor	KEGG: hsa04512
405	Fibroblast	Blood	LAMA2	SV2A	0.0930982083143865	0	LAMA2_SV2A	LAMA2 - SV2A	LAMININ	ECM-Receptor	KEGG: hsa04512
406	Blood	Fibroblast	LAMA2	SV2A	0.0337718683380067	0	LAMA2_SV2A	LAMA2 - SV2A	LAMININ	ECM-Receptor	KEGG: hsa04512
407	Fibroblast	Fibroblast	LAMA2	SV2A	0.239491004257135	0	LAMA2_SV2A	LAMA2 - SV2A	LAMININ	ECM-Receptor	KEGG: hsa04512
408	Fibroblast	Blood	LAMB2	SV2A	0.130615716007997	0	LAMB2_SV2A	LAMB2 - SV2A	LAMININ	ECM-Receptor	KEGG: hsa04512
409	Blood	Fibroblast	LAMB2	SV2A	0.0866009785750424	0	LAMB2_SV2A	LAMB2 - SV2A	LAMININ	ECM-Receptor	KEGG: hsa04512
410	Fibroblast	Fibroblast	LAMB2	SV2A	0.315480868387493	0	LAMB2_SV2A	LAMB2 - SV2A	LAMININ	ECM-Receptor	KEGG: hsa04512
411	Fibroblast	Blood	LAMB3	SV2A	0.0386505554820453	0	LAMB3_SV2A	LAMB3 - SV2A	LAMININ	ECM-Receptor	KEGG: hsa04512
412	Blood	Fibroblast	LAMB3	SV2A	0.0318057335548225	0	LAMB3_SV2A	LAMB3 - SV2A	LAMININ	ECM-Receptor	KEGG: hsa04512
413	Fibroblast	Fibroblast	LAMB3	SV2A	0.109791784668386	0	LAMB3_SV2A	LAMB3 - SV2A	LAMININ	ECM-Receptor	KEGG: hsa04512
414	Fibroblast	Blood	LAMC1	SV2A	0.122584000825452	0	LAMC1_SV2A	LAMC1 - SV2A	LAMININ	ECM-Receptor	KEGG: hsa04512
415	Blood	Fibroblast	LAMC1	SV2A	0.0890249364290996	0.01	LAMC1_SV2A	LAMC1 - SV2A	LAMININ	ECM-Receptor	KEGG: hsa04512
416	Fibroblast	Fibroblast	LAMC1	SV2A	0.300004261981877	0	LAMC1_SV2A	LAMC1 - SV2A	LAMININ	ECM-Receptor	KEGG: hsa04512
417	Fibroblast	Blood	THBS1	CD36	0.4239708919956	0	THBS1_CD36	THBS1 - CD36	THBS	ECM-Receptor	KEGG: hsa04512
418	Fibroblast	Blood	THBS2	CD36	0.384234354451554	0	THBS2_CD36	THBS2 - CD36	THBS	ECM-Receptor	KEGG: hsa04512
419	Fibroblast	Fibroblast	THBS2	CD36	0.2353854073323	0.02	THBS2_CD36	THBS2 - CD36	THBS	ECM-Receptor	KEGG: hsa04512
420	Fibroblast	Blood	THBS3	CD36	0.269301683747588	0	THBS3_CD36	THBS3 - CD36	THBS	ECM-Receptor	KEGG: hsa04512
421	Fibroblast	Blood	THBS4	CD36	0.222140452461986	0	THBS4_CD36	THBS4 - CD36	THBS	ECM-Receptor	KEGG: hsa04512
422	Fibroblast	Fibroblast	THBS4	CD36	0.123491935529007	0.02	THBS4_CD36	THBS4 - CD36	THBS	ECM-Receptor	KEGG: hsa04512
423	Fibroblast	Blood	AGRN	DAG1	0.163393761531569	0	AGRN_DAG1	AGRN - DAG1	AGRN	ECM-Receptor	KEGG: hsa04512
424	Blood	Fibroblast	AGRN	DAG1	0.150048395421188	0	AGRN_DAG1	AGRN - DAG1	AGRN	ECM-Receptor	KEGG: hsa04512
425	Fibroblast	Fibroblast	AGRN	DAG1	0.292206104664799	0	AGRN_DAG1	AGRN - DAG1	AGRN	ECM-Receptor	KEGG: hsa04512
426	Fibroblast	Blood	HSPG2	DAG1	0.220517517062968	0	HSPG2_DAG1	HSPG2 - DAG1	HSPG	ECM-Receptor	KEGG: hsa04512
427	Blood	Fibroblast	HSPG2	DAG1	0.103619092215258	0	HSPG2_DAG1	HSPG2 - DAG1	HSPG	ECM-Receptor	KEGG: hsa04512
428	Fibroblast	Fibroblast	HSPG2	DAG1	0.374219740405913	0	HSPG2_DAG1	HSPG2 - DAG1	HSPG	ECM-Receptor	KEGG: hsa04512
429	Fibroblast	Blood	LAMA2	DAG1	0.164970875023927	0	LAMA2_DAG1	LAMA2 - DAG1	LAMININ	ECM-Receptor	KEGG: hsa04512
430	Blood	Fibroblast	LAMA2	DAG1	0.0442982622916714	0	LAMA2_DAG1	LAMA2 - DAG1	LAMININ	ECM-Receptor	KEGG: hsa04512
431	Fibroblast	Fibroblast	LAMA2	DAG1	0.294588739710877	0	LAMA2_DAG1	LAMA2 - DAG1	LAMININ	ECM-Receptor	KEGG: hsa04512
432	Fibroblast	Blood	LAMB2	DAG1	0.224289086969176	0	LAMB2_DAG1	LAMB2 - DAG1	LAMININ	ECM-Receptor	KEGG: hsa04512
433	Blood	Fibroblast	LAMB2	DAG1	0.111690325002916	0	LAMB2_DAG1	LAMB2 - DAG1	LAMININ	ECM-Receptor	KEGG: hsa04512
434	Fibroblast	Fibroblast	LAMB2	DAG1	0.379340790963153	0	LAMB2_DAG1	LAMB2 - DAG1	LAMININ	ECM-Receptor	KEGG: hsa04512
435	Fibroblast	Blood	LAMB3	DAG1	0.0718178291529457	0	LAMB3_DAG1	LAMB3 - DAG1	LAMININ	ECM-Receptor	KEGG: hsa04512
436	Blood	Fibroblast	LAMB3	DAG1	0.0417457777282235	0	LAMB3_DAG1	LAMB3 - DAG1	LAMININ	ECM-Receptor	KEGG: hsa04512
437	Fibroblast	Fibroblast	LAMB3	DAG1	0.140565831953454	0	LAMB3_DAG1	LAMB3 - DAG1	LAMININ	ECM-Receptor	KEGG: hsa04512
438	Fibroblast	Blood	LAMC1	DAG1	0.211901232174551	0	LAMC1_DAG1	LAMC1 - DAG1	LAMININ	ECM-Receptor	KEGG: hsa04512
439	Blood	Fibroblast	LAMC1	DAG1	0.114728325907903	0	LAMC1_DAG1	LAMC1 - DAG1	LAMININ	ECM-Receptor	KEGG: hsa04512
440	Fibroblast	Fibroblast	LAMC1	DAG1	0.362389919344917	0	LAMC1_DAG1	LAMC1 - DAG1	LAMININ	ECM-Receptor	KEGG: hsa04512
441	Blood	Blood	ADGRE5	CD55	0.40909588140685	0.02	ADGRE5_CD55	ADGRE5 - CD55	ADGRE5	Cell-Cell Contact	PMID: 11297558
442	Fibroblast	Blood	APP	CD74	0.512537848577231	0	APP_CD74	APP - CD74	APP	Cell-Cell Contact	PMID: 19849849
443	Fibroblast	Blood	CADM1	CADM1	0.0324636249237273	0	CADM1_CADM1	CADM1 - CADM1	CADM	Cell-Cell Contact	PMID: 24503895
444	Blood	Fibroblast	CADM1	CADM1	0.0324636249237273	0	CADM1_CADM1	CADM1 - CADM1	CADM	Cell-Cell Contact	PMID: 24503895
445	Fibroblast	Fibroblast	CADM1	CADM1	0.0994311577993783	0	CADM1_CADM1	CADM1 - CADM1	CADM	Cell-Cell Contact	PMID: 24503895
446	Blood	Fibroblast	CD46	JAG1	0.243371333619268	0	CD46_JAG1	CD46 - JAG1	CD46	Cell-Cell Contact	PMID: 23086448
447	Fibroblast	Fibroblast	CD46	JAG1	0.232598439686952	0	CD46_JAG1	CD46 - JAG1	CD46	Cell-Cell Contact	PMID: 23086448
448	Blood	Fibroblast	EFNA4	EPHA2	0.0908580225801863	0	EFNA4_EPHA2	EFNA4 - EPHA2	EPHA	Cell-Cell Contact	PMID: 15114347
449	Fibroblast	Fibroblast	EFNA4	EPHA2	0.0763582104066477	0	EFNA4_EPHA2	EFNA4 - EPHA2	EPHA	Cell-Cell Contact	PMID: 15114347
450	Fibroblast	Blood	EFNB1	EPHB1	0.173769687783523	0	EFNB1_EPHB1	EFNB1 - EPHB1	EPHB	Cell-Cell Contact	PMID: 15114347
451	Fibroblast	Blood	EFNB1	EPHB3	0.0636451859218722	0	EFNB1_EPHB3	EFNB1 - EPHB3	EPHB	Cell-Cell Contact	PMID: 15114347
452	Blood	Fibroblast	EFNB1	EPHB3	0.132958628986117	0	EFNB1_EPHB3	EFNB1 - EPHB3	EPHB	Cell-Cell Contact	PMID: 15114347
453	Fibroblast	Fibroblast	EFNB1	EPHB3	0.218502250381846	0	EFNB1_EPHB3	EFNB1 - EPHB3	EPHB	Cell-Cell Contact	PMID: 15114347
454	Fibroblast	Blood	EFNB1	EPHB4	0.183813481309295	0	EFNB1_EPHB4	EFNB1 - EPHB4	EPHB	Cell-Cell Contact	PMID: 15114347
455	Blood	Fibroblast	EFNB1	EPHB4	0.147533210029503	0	EFNB1_EPHB4	EFNB1 - EPHB4	EPHB	Cell-Cell Contact	PMID: 15114347
456	Fibroblast	Fibroblast	EFNB1	EPHB4	0.239859813075457	0	EFNB1_EPHB4	EFNB1 - EPHB4	EPHB	Cell-Cell Contact	PMID: 15114347
457	Blood	Blood	ICAM2	ITGAL_ITGB2	0.334515930832931	0	ICAM2_ITGAL_ITGB2	ICAM2 - (ITGAL+ITGB2)	ICAM	Cell-Cell Contact	KEGG: hsa04514
458	Blood	Blood	ICAM2	ITGAM_ITGB2	0.327946902315188	0	ICAM2_ITGAM_ITGB2	ICAM2 - (ITGAM+ITGB2)	ICAM	Cell-Cell Contact	KEGG: hsa04514
459	Blood	Blood	ITGB2	ICAM2	0.353481255788261	0	ITGB2_ICAM2	ITGB2 - ICAM2	ITGB2	Cell-Cell Contact	KEGG: hsa04514
460	Fibroblast	Blood	JAM3	ITGAM_ITGB2	0.355549529128728	0	JAM3_ITGAM_ITGB2	JAM3 - (ITGAM+ITGB2)	JAM	Cell-Cell Contact	KEGG: hsa04514; PMID: 16118203, PMC2194005
461	Fibroblast	Blood	JAM3	JAM3	0.158623134463424	0	JAM3_JAM3	JAM3 - JAM3	JAM	Cell-Cell Contact	KEGG: hsa04514
462	Blood	Fibroblast	JAM3	JAM3	0.158623134463424	0	JAM3_JAM3	JAM3 - JAM3	JAM	Cell-Cell Contact	KEGG: hsa04514
463	Fibroblast	Fibroblast	JAM3	JAM3	0.268571732185588	0	JAM3_JAM3	JAM3 - JAM3	JAM	Cell-Cell Contact	KEGG: hsa04514
464	Fibroblast	Blood	L1CAM	ITGAV_ITGB3	0.0954455814864091	0	L1CAM_ITGAV_ITGB3	L1CAM - (ITGAV+ITGB3)	L1CAM	Cell-Cell Contact	PMID: 9396761
465	Blood	Fibroblast	L1CAM	ITGAV_ITGB3	0.0464649393775904	0.01	L1CAM_ITGAV_ITGB3	L1CAM - (ITGAV+ITGB3)	L1CAM	Cell-Cell Contact	PMID: 9396761
466	Fibroblast	Fibroblast	L1CAM	ITGAV_ITGB3	0.142044186642106	0	L1CAM_ITGAV_ITGB3	L1CAM - (ITGAV+ITGB3)	L1CAM	Cell-Cell Contact	PMID: 9396761
467	Fibroblast	Blood	L1CAM	ITGA4_ITGB7	0.178917025881343	0	L1CAM_ITGA4_ITGB7	L1CAM - (ITGA4+ITGB7)	L1CAM	Cell-Cell Contact	PMID: 8557754
468	Fibroblast	Blood	L1CAM	L1CAM	0.0323055183779704	0	L1CAM_L1CAM	L1CAM - L1CAM	L1CAM	Cell-Cell Contact	PMID: 18701456
469	Blood	Fibroblast	L1CAM	L1CAM	0.0323055183779704	0	L1CAM_L1CAM	L1CAM - L1CAM	L1CAM	Cell-Cell Contact	PMID: 18701456
470	Fibroblast	Fibroblast	L1CAM	L1CAM	0.101870248857027	0	L1CAM_L1CAM	L1CAM - L1CAM	L1CAM	Cell-Cell Contact	PMID: 18701456
471	Blood	Blood	MADCAM1	ITGA4_ITGB7	0.0902102939208633	0	MADCAM1_ITGA4_ITGB7	MADCAM1 - (ITGA4+ITGB7)	MADCAM	Cell-Cell Contact	KEGG: hsa04514; PMID: 7517418
472	Blood	Blood	HLA-G	LILRB2	0.274144227923228	0	HLA-G_LILRB2	HLA-G - LILRB2	MHC-I	Cell-Cell Contact	PMID: 28484462
473	Blood	Blood	HLA-DPA1	CD4	0.367683095347515	0.01	HLA-DPA1_CD4	HLA-DPA1 - CD4	MHC-II	Cell-Cell Contact	KEGG: hsa04514
474	Blood	Blood	HLA-DPB1	CD4	0.36829234446285	0.01	HLA-DPB1_CD4	HLA-DPB1 - CD4	MHC-II	Cell-Cell Contact	KEGG: hsa04514
475	Blood	Blood	HLA-DMA	CD4	0.316667126163108	0.02	HLA-DMA_CD4	HLA-DMA - CD4	MHC-II	Cell-Cell Contact	KEGG: hsa04514
476	Blood	Blood	HLA-DRA	CD4	0.403195634251223	0.02	HLA-DRA_CD4	HLA-DRA - CD4	MHC-II	Cell-Cell Contact	KEGG: hsa04514
477	Blood	Blood	HLA-DRB1	CD4	0.384526174907082	0.01	HLA-DRB1_CD4	HLA-DRB1 - CD4	MHC-II	Cell-Cell Contact	KEGG: hsa04514
478	Blood	Blood	HLA-DRB5	CD4	0.350521842336939	0	HLA-DRB5_CD4	HLA-DRB5 - CD4	MHC-II	Cell-Cell Contact	KEGG: hsa04514
479	Blood	Fibroblast	MPZ	MPZL1	0.1616438799029	0	MPZ_MPZL1	MPZ - MPZL1	MPZ	Cell-Cell Contact	KEGG: hsa04514
480	Blood	Blood	MPZ	MPZ	0.0698964583655249	0.01	MPZ_MPZ	MPZ - MPZ	MPZ	Cell-Cell Contact	KEGG: hsa04514
481	Fibroblast	Blood	MPZL1	MPZL1	0.294470583379369	0	MPZL1_MPZL1	MPZL1 - MPZL1	MPZ	Cell-Cell Contact	KEGG: hsa04514
482	Blood	Fibroblast	MPZL1	MPZL1	0.294470583379369	0	MPZL1_MPZL1	MPZL1 - MPZL1	MPZ	Cell-Cell Contact	KEGG: hsa04514
483	Fibroblast	Fibroblast	MPZL1	MPZL1	0.330967218216571	0	MPZL1_MPZL1	MPZL1 - MPZL1	MPZ	Cell-Cell Contact	KEGG: hsa04514
484	Fibroblast	Blood	NEGR1	NEGR1	0.033163317181846	0	NEGR1_NEGR1	NEGR1 - NEGR1	NEGR	Cell-Cell Contact	KEGG: hsa04514
485	Blood	Fibroblast	NEGR1	NEGR1	0.033163317181846	0	NEGR1_NEGR1	NEGR1 - NEGR1	NEGR	Cell-Cell Contact	KEGG: hsa04514
486	Fibroblast	Fibroblast	NEGR1	NEGR1	0.156268734008196	0	NEGR1_NEGR1	NEGR1 - NEGR1	NEGR	Cell-Cell Contact	KEGG: hsa04514
487	Fibroblast	Blood	JAG1	NOTCH1	0.243858119381428	0	JAG1_NOTCH1	JAG1 - NOTCH1	NOTCH	Cell-Cell Contact	PMID: 22353464
488	Fibroblast	Fibroblast	JAG1	NOTCH1	0.164817477922454	0.02	JAG1_NOTCH1	JAG1 - NOTCH1	NOTCH	Cell-Cell Contact	PMID: 22353464
489	Fibroblast	Blood	JAG1	NOTCH2	0.23798360374278	0	JAG1_NOTCH2	JAG1 - NOTCH2	NOTCH	Cell-Cell Contact	PMID: 22353464
490	Fibroblast	Fibroblast	JAG1	NOTCH2	0.218891148696709	0	JAG1_NOTCH2	JAG1 - NOTCH2	NOTCH	Cell-Cell Contact	PMID: 22353464
491	Fibroblast	Blood	JAG1	NOTCH4	0.0627030243440647	0	JAG1_NOTCH4	JAG1 - NOTCH4	NOTCH	Cell-Cell Contact	PMID: 22353464
492	Fibroblast	Blood	NRXN2	NLGN2	0.0869031835621397	0	NRXN2_NLGN2	NRXN2 - NLGN2	NRXN	Cell-Cell Contact	KEGG: hsa04514
493	Blood	Fibroblast	NRXN2	NLGN2	0.0427009708092424	0	NRXN2_NLGN2	NRXN2 - NLGN2	NRXN	Cell-Cell Contact	KEGG: hsa04514
494	Fibroblast	Fibroblast	NRXN2	NLGN2	0.20018643289103	0	NRXN2_NLGN2	NRXN2 - NLGN2	NRXN	Cell-Cell Contact	KEGG: hsa04514
495	Blood	Blood	PECAM1	PECAM1	0.432030572468078	0.04	PECAM1_PECAM1	PECAM1 - PECAM1	PECAM1	Cell-Cell Contact	KEGG: hsa04514
496	Fibroblast	Blood	PTPRM	PTPRM	0.137027917748016	0	PTPRM_PTPRM	PTPRM - PTPRM	PTPRM	Cell-Cell Contact	KEGG: hsa04514
497	Blood	Fibroblast	PTPRM	PTPRM	0.137027917748016	0	PTPRM_PTPRM	PTPRM - PTPRM	PTPRM	Cell-Cell Contact	KEGG: hsa04514
498	Fibroblast	Fibroblast	PTPRM	PTPRM	0.308772743190762	0	PTPRM_PTPRM	PTPRM - PTPRM	PTPRM	Cell-Cell Contact	KEGG: hsa04514
499	Blood	Fibroblast	SELL	PODXL	0.337730987283815	0	SELL_PODXL	SELL - PODXL	SELL	Cell-Cell Contact	PMID: 22814396
500	Blood	Blood	SELL	MADCAM1	0.13038853151008	0	SELL_MADCAM1	SELL - MADCAM1	SELL	Cell-Cell Contact	KEGG: hsa04514
501	Blood	Blood	SELPLG	SELL	0.46529590929064	0.02	SELPLG_SELL	SELPLG - SELL	SELPLG	Cell-Cell Contact	PMC2431087; PMID: 8892633,PMID: 8896607
502	Blood	Fibroblast	SEMA4A	NRP1_PLXNA1	0.348148038340899	0	SEMA4A_NRP1_PLXNA1	SEMA4A - (NRP1+PLXNA1)	SEMA4	Cell-Cell Contact	PMID: 27533782
503	Blood	Fibroblast	SEMA4A	NRP1_PLXNA2	0.23627048229923	0.01	SEMA4A_NRP1_PLXNA2	SEMA4A - (NRP1+PLXNA2)	SEMA4	Cell-Cell Contact	PMID: 27533782
504	Blood	Fibroblast	SEMA4A	NRP1_PLXNA3	0.345237035693026	0	SEMA4A_NRP1_PLXNA3	SEMA4A - (NRP1+PLXNA3)	SEMA4	Cell-Cell Contact	PMID: 27533782
505	Blood	Fibroblast	SEMA4A	NRP1_PLXNA4	0.216858380302446	0	SEMA4A_NRP1_PLXNA4	SEMA4A - (NRP1+PLXNA4)	SEMA4	Cell-Cell Contact	PMID: 27533782
506	Blood	Fibroblast	SEMA4A	PLXNB1	0.282405564182932	0	SEMA4A_PLXNB1	SEMA4A - PLXNB1	SEMA4	Cell-Cell Contact	PMID: 27533782
507	Blood	Fibroblast	SEMA4A	PLXNB2	0.372109483608108	0	SEMA4A_PLXNB2	SEMA4A - PLXNB2	SEMA4	Cell-Cell Contact	PMID: 27533782
508	Blood	Fibroblast	SEMA4A	PLXNB3	0.22353401745483	0	SEMA4A_PLXNB3	SEMA4A - PLXNB3	SEMA4	Cell-Cell Contact	PMID: 27533782
509	Blood	Fibroblast	SEMA4D	PLXNB1	0.318976821161344	0	SEMA4D_PLXNB1	SEMA4D - PLXNB1	SEMA4	Cell-Cell Contact	PMID: 27533782
510	Blood	Fibroblast	SEMA4D	PLXNB2	0.413601838462758	0	SEMA4D_PLXNB2	SEMA4D - PLXNB2	SEMA4	Cell-Cell Contact	PMID: 27533782
511	Blood	Fibroblast	SEMA4D	PLXNB3	0.255192661882681	0	SEMA4D_PLXNB3	SEMA4D - PLXNB3	SEMA4	Cell-Cell Contact	PMID: 27533782
512	Blood	Blood	SEMA4D	CD72	0.246542199096438	0.01	SEMA4D_CD72	SEMA4D - CD72	SEMA4	Cell-Cell Contact	PMID: 22325954
513	Fibroblast	Blood	SEMA7A	ITGB1_ITGA1	0.154736423695735	0	SEMA7A_ITGB1_ITGA1	SEMA7A - (ITGB1+ITGA1)	SEMA7	Cell-Cell Contact	PMID: 22325954
514	Blood	Fibroblast	SEMA7A	ITGB1_ITGA1	0.21853872109262	0	SEMA7A_ITGB1_ITGA1	SEMA7A - (ITGB1+ITGA1)	SEMA7	Cell-Cell Contact	PMID: 22325954
515	Fibroblast	Fibroblast	SEMA7A	ITGB1_ITGA1	0.27564547149564	0	SEMA7A_ITGB1_ITGA1	SEMA7A - (ITGB1+ITGA1)	SEMA7	Cell-Cell Contact	PMID: 22325954
516	Fibroblast	Blood	SEMA7A	PLXNC1	0.289972031191172	0	SEMA7A_PLXNC1	SEMA7A - PLXNC1	SEMA7	Cell-Cell Contact	PMID: 27533782
517	Fibroblast	Blood	THY1	ITGAM_ITGB2	0.481094320394643	0	THY1_ITGAM_ITGB2	THY1 - (ITGAM+ITGB2)	THY1	Cell-Cell Contact	PMID: 15850796
518	Fibroblast	Fibroblast	THY1	ITGAM_ITGB2	0.147076117683347	0.04	THY1_ITGAM_ITGB2	THY1 - (ITGAM+ITGB2)	THY1	Cell-Cell Contact	PMID: 15850796
519	Fibroblast	Blood	THY1	ITGAX_ITGB2	0.502476046482744	0	THY1_ITGAX_ITGB2	THY1 - (ITGAX+ITGB2)	THY1	Cell-Cell Contact	PMID: 15850796
520	Fibroblast	Fibroblast	THY1	ITGAX_ITGB2	0.206344934240941	0.02	THY1_ITGAX_ITGB2	THY1 - (ITGAX+ITGB2)	THY1	Cell-Cell Contact	PMID: 15850796
521	Fibroblast	Blood	THY1	ITGAV_ITGB3	0.241871768037428	0	THY1_ITGAV_ITGB3	THY1 - (ITGAV+ITGB3)	THY1	Cell-Cell Contact	PMID: 29212879; PMID: 18346467
522	Fibroblast	Fibroblast	THY1	ITGAV_ITGB3	0.333594302819741	0	THY1_ITGAV_ITGB3	THY1 - (ITGAV+ITGB3)	THY1	Cell-Cell Contact	PMID: 29212879; PMID: 18346467
