# Supplementary material for: Combined – whole blood and skin fibroblasts- transcriptomic analysis in Psoriatic Arthritis reveals molecular signatures of activity, resistance and early response to treatment
Source: Front Immunol. 2022 Sep 8;13:964274. doi: 10.3389/fimmu.2022.964274 (PMC9493103; doi:10.3389/fimmu.2022.964274)
Supplement: Supplementary file 8 [file Table_3.xlsx]

## Sheet: NR6 vs NR0
Gene.stable.ID.version	Gene.stable.ID	Gene.name	Gene.description	Gene.type	logFC	PValue	fdr
ENSG00000154620.5	ENSG00000154620	TMSB4Y	thymosin beta 4 Y-linked [Source:HGNC Symbol;Acc:HGNC:11882]	protein_coding	-4.71685	0.00847137	0.749217
ENSG00000067646.11	ENSG00000067646	ZFY	zinc finger protein Y-linked [Source:HGNC Symbol;Acc:HGNC:12870]	protein_coding	-4.53604	0.0094419	0.749217
ENSG00000183878.15	ENSG00000183878	UTY	ubiquitously transcribed tetratricopeptide repeat containing, Y-linked [Source:HGNC Symbol;Acc:HGNC:12638]	protein_coding	-4.26586	0.0415835	0.749217
ENSG00000012817.15	ENSG00000012817	KDM5D	lysine demethylase 5D [Source:HGNC Symbol;Acc:HGNC:11115]	protein_coding	-4.2237	0.0471611	0.749217
ENSG00000114374.12	ENSG00000114374	USP9Y	ubiquitin specific peptidase 9 Y-linked [Source:HGNC Symbol;Acc:HGNC:12633]	protein_coding	-4.21928	0.0202519	0.749217
ENSG00000215580.10	ENSG00000215580	BCORP1	BCL6 corepressor pseudogene 1 [Source:HGNC Symbol;Acc:HGNC:23953]	transcribed_unprocessed_pseudogene	-4.11567	0.0148944	0.749217
ENSG00000233864.7	ENSG00000233864	TTTY15	testis-specific transcript, Y-linked 15 [Source:HGNC Symbol;Acc:HGNC:18567]	lincRNA	-3.98025	0.0253611	0.749217
ENSG00000214872.8	ENSG00000214872	SMTNL1	smoothelin like 1 [Source:HGNC Symbol;Acc:HGNC:32394]	protein_coding	-3.10222	0.0121958	0.749217
ENSG00000214389.2	ENSG00000214389	RPS3AP26	ribosomal protein S3a pseudogene 26 [Source:HGNC Symbol;Acc:HGNC:36513]	processed_pseudogene	-3.0109	0.0371746	0.749217
ENSG00000273776.1	ENSG00000273776	MIR6126	microRNA 6126 [Source:HGNC Symbol;Acc:HGNC:50099]	miRNA	-2.94575	0.0241976	0.749217
ENSG00000260467.1	ENSG00000260467	AC018552.2	novel transcript, antisense to CCDC135 and GPR97	antisense	-2.67576	0.0375125	0.749217
ENSG00000268938.2	ENSG00000268938	AC005387.1	novel transcript, antisense to FKBP8	antisense	-2.65103	0.0441684	0.749217
ENSG00000232284.7	ENSG00000232284	GNG12-AS1	GNG12 antisense RNA 1 [Source:HGNC Symbol;Acc:HGNC:43938]	antisense	-2.64018	0.0223652	0.749217
ENSG00000279569.1	ENSG00000279569	AC020763.4	novel transcript	TEC	-2.5823	0.0132128	0.749217
ENSG00000273032.2	ENSG00000273032	DGCR9	DiGeorge syndrome critical region gene 9 [Source:HGNC Symbol;Acc:HGNC:17227]	processed_transcript	-2.57531	0.0490606	0.749217
ENSG00000187726.8	ENSG00000187726	DNAJB13	DnaJ heat shock protein family (Hsp40) member B13 [Source:HGNC Symbol;Acc:HGNC:30718]	protein_coding	-2.45784	0.0398368	0.749217
ENSG00000274177.1	ENSG00000274177	AC004528.2	novel transcript, antisense to TMEM259	antisense	-2.45628	0.0293032	0.749217
ENSG00000267607.1	ENSG00000267607	AC011511.5	novel transcript, antisense to ICAM4 and ICAM1	antisense	-2.38146	0.0157567	0.749217
ENSG00000228492.2	ENSG00000228492	RAB11FIP1P1	RAB11 family interacting protein 1 pseudogene 1 [Source:HGNC Symbol;Acc:HGNC:42366]	processed_pseudogene	-2.33232	0.0307769	0.749217
ENSG00000279332.1	ENSG00000279332	AC090772.4	TEC	TEC	-2.31751	0.0419859	0.749217
ENSG00000242628.5	ENSG00000242628	AC009228.1	novel transcript	antisense	-2.27197	0.0331556	0.749217
ENSG00000233029.3	ENSG00000233029	AC244453.2	novel transcript	antisense	-2.15975	0.0430007	0.749217
ENSG00000261641.2	ENSG00000261641	AL031600.3	novel transcript, antisense to CLCN7	antisense	-2.15686	0.0264227	0.749217
ENSG00000259678.1	ENSG00000259678	AC066613.2	novel transcript, antisense to DMXL2	antisense	-2.13043	0.0479751	0.749217
ENSG00000240211.1	ENSG00000240211	AC092849.1	novel transcript	antisense	-2.10135	0.0212219	0.749217
ENSG00000237101.1	ENSG00000237101	AC092809.4	uncharacterized LOC101927164 [Source:NCBI gene;Acc:101927164]	antisense	-2.01512	0.00962919	0.749217
ENSG00000239791.1	ENSG00000239791	AC002310.2	novel transcript	antisense	-2.01048	0.0457334	0.749217
ENSG00000160973.7	ENSG00000160973	FOXH1	forkhead box H1 [Source:HGNC Symbol;Acc:HGNC:3814]	protein_coding	-2.00867	0.0431175	0.749217
ENSG00000268970.1	ENSG00000268970	AC022150.2	novel transcript, sense intronic to ZNF83	sense_intronic	-2.00701	0.0441843	0.749217
ENSG00000236263.1	ENSG00000236263	AC234582.2	novel transcript	antisense	-1.99659	0.0349811	0.749217
ENSG00000078795.16	ENSG00000078795	PKD2L2	polycystin 2 like 2, transient receptor potential cation channel [Source:HGNC Symbol;Acc:HGNC:9012]	protein_coding	-1.98169	0.0440685	0.749217
ENSG00000255045.1	ENSG00000255045	AP000866.5	novel transcript	antisense	-1.9738	0.0473949	0.749217
ENSG00000244265.1	ENSG00000244265	SIAH2-AS1	SIAH2 antisense RNA 1 [Source:HGNC Symbol;Acc:HGNC:40526]	antisense	-1.96288	0.0451858	0.749217
ENSG00000285938.1	ENSG00000285938	AC072022.2	BCL6 antisense 1	antisense	-1.9392	0.0325666	0.749217
ENSG00000273485.1	ENSG00000273485	AL139339.2	novel transcript, antisense to CALHM2	antisense	-1.91366	0.0430339	0.749217
ENSG00000224114.1	ENSG00000224114	AL591846.1	ribosomal protein S14 (RPS14) pseudogene	processed_pseudogene	-1.8885	0.0363033	0.749217
ENSG00000255108.1	ENSG00000255108	AP006621.1	novel transcript	antisense	-1.84142	0.0407314	0.749217
ENSG00000214548.16	ENSG00000214548	MEG3	maternally expressed 3 [Source:HGNC Symbol;Acc:HGNC:14575]	lincRNA	-1.80091	0.00674948	0.749217
ENSG00000265287.2	ENSG00000265287	AC005726.5	novel transcript, antisense to novel protein	antisense	-1.78663	0.0356833	0.749217
ENSG00000227757.3	ENSG00000227757	AP000282.1	novel transcript	antisense	-1.77719	0.0203155	0.749217
ENSG00000285710.1	ENSG00000285710	AC012184.4	novel transcript, antisense to DDX19A	antisense	-1.758	0.0438351	0.749217
ENSG00000232470.1	ENSG00000232470	AL136368.1	novel transcript	lincRNA	-1.75342	0.0382481	0.749217
ENSG00000162598.13	ENSG00000162598	C1orf87	chromosome 1 open reading frame 87 [Source:HGNC Symbol;Acc:HGNC:28547]	protein_coding	-1.75179	0.0329985	0.749217
ENSG00000262429.1	ENSG00000262429	AC004771.4	novel transcript, antisense to CAMTA2	antisense	-1.72498	0.0416564	0.749217
ENSG00000205927.4	ENSG00000205927	OLIG2	oligodendrocyte transcription factor 2 [Source:HGNC Symbol;Acc:HGNC:9398]	protein_coding	-1.71395	0.026366	0.749217
ENSG00000257607.1	ENSG00000257607	AC073957.2	novel transcript, antisense to GPR146	antisense	-1.70447	0.0155207	0.749217
ENSG00000259881.1	ENSG00000259881	AC092384.2	uncharacterized LOC101927793 [Source:NCBI gene;Acc:101927793]	antisense	-1.69738	0.0322216	0.749217
ENSG00000255050.1	ENSG00000255050	AC067930.5	novel transcript	antisense	-1.69667	0.0444888	0.749217
ENSG00000267512.1	ENSG00000267512	AC011446.1	novel transcript, antisense to NACC1	antisense	-1.68769	0.0478968	0.749217
ENSG00000161905.12	ENSG00000161905	ALOX15	arachidonate 15-lipoxygenase [Source:HGNC Symbol;Acc:HGNC:433]	protein_coding	-1.68114	0.0156832	0.749217
ENSG00000282933.2	ENSG00000282933	RHOXF1P3	Rhox homeobox family member 1 pseudogene 3 [Source:HGNC Symbol;Acc:HGNC:51612]	transcribed_unprocessed_pseudogene	-1.67123	0.0282726	0.749217
ENSG00000285933.1	ENSG00000285933	AP003498.2	novel transcript	lincRNA	-1.66785	0.0473338	0.749217
ENSG00000259952.1	ENSG00000259952	AC009133.2	novel transcript, antisense to MAZ	antisense	-1.64971	0.0435632	0.749217
ENSG00000282639.1	ENSG00000282639	IGHV3-64D	immunoglobulin heavy variable 3-64D [Source:HGNC Symbol;Acc:HGNC:49603]	IG_V_gene	-1.59328	0.0445567	0.749217
ENSG00000205809.9	ENSG00000205809	KLRC2	killer cell lectin like receptor C2 [Source:HGNC Symbol;Acc:HGNC:6375]	protein_coding	-1.59182	0.0290508	0.749217
ENSG00000105366.15	ENSG00000105366	SIGLEC8	sialic acid binding Ig like lectin 8 [Source:HGNC Symbol;Acc:HGNC:10877]	protein_coding	-1.59068	0.00427898	0.749217
ENSG00000285280.1	ENSG00000285280	AL390957.1	novel transcript	lincRNA	-1.55721	0.0189375	0.749217
ENSG00000234426.2	ENSG00000234426	AL139042.1	novel transcript	lincRNA	-1.55264	0.0454374	0.749217
ENSG00000267750.5	ENSG00000267750	RUNDC3A-AS1	RUNDC3A antisense RNA 1 [Source:HGNC Symbol;Acc:HGNC:51344]	antisense	-1.53635	0.0386587	0.749217
ENSG00000232070.8	ENSG00000232070	TMEM253	transmembrane protein 253 [Source:HGNC Symbol;Acc:HGNC:32545]	protein_coding	-1.52724	0.0430673	0.749217
ENSG00000182586.8	ENSG00000182586	LINC00334	long intergenic non-protein coding RNA 334 [Source:HGNC Symbol;Acc:HGNC:16425]	lincRNA	-1.50929	0.0349374	0.749217
ENSG00000260005.6	ENSG00000260005	AC027601.1	uncharacterized LOC105371925 [Source:NCBI gene;Acc:105371925]	antisense	-1.50165	0.0350134	0.749217
ENSG00000137878.17	ENSG00000137878	GCOM1	GRINL1A complex locus 1 [Source:HGNC Symbol;Acc:HGNC:26424]	protein_coding	-1.5008	0.000879246	0.749217
ENSG00000267394.1	ENSG00000267394	AC004596.1	novel transcript, antisense to ATXN7L3	antisense	-1.49578	0.0383576	0.749217
ENSG00000066230.11	ENSG00000066230	SLC9A3	solute carrier family 9 member A3 [Source:HGNC Symbol;Acc:HGNC:11073]	protein_coding	-1.42907	0.0411552	0.749217
ENSG00000276180.1	ENSG00000276180	HIST1H4I	histone cluster 1 H4 family member i [Source:HGNC Symbol;Acc:HGNC:4793]	protein_coding	-1.38311	0.0226036	0.749217
ENSG00000137672.12	ENSG00000137672	TRPC6	transient receptor potential cation channel subfamily C member 6 [Source:HGNC Symbol;Acc:HGNC:12338]	protein_coding	-1.3727	0.0144531	0.749217
ENSG00000165555.9	ENSG00000165555	NOXRED1	NADP dependent oxidoreductase domain containing 1 [Source:HGNC Symbol;Acc:HGNC:20487]	protein_coding	-1.35083	0.014445	0.749217
ENSG00000172250.15	ENSG00000172250	SERHL	serine hydrolase-like (pseudogene) [Source:HGNC Symbol;Acc:HGNC:14408]	transcribed_unitary_pseudogene	-1.34478	0.0478494	0.749217
ENSG00000263155.5	ENSG00000263155	MYZAP	myocardial zonula adherens protein [Source:HGNC Symbol;Acc:HGNC:43444]	protein_coding	-1.33354	0.000363199	0.749217
ENSG00000134317.17	ENSG00000134317	GRHL1	grainyhead like transcription factor 1 [Source:HGNC Symbol;Acc:HGNC:17923]	protein_coding	-1.30978	0.0018635	0.749217
ENSG00000135740.16	ENSG00000135740	SLC9A5	solute carrier family 9 member A5 [Source:HGNC Symbol;Acc:HGNC:11078]	protein_coding	-1.3024	0.00641445	0.749217
ENSG00000283486.2	ENSG00000283486	FAM95C	family with sequence similarity 95 member C [Source:HGNC Symbol;Acc:HGNC:45272]	protein_coding	-1.293	0.0242861	0.749217
ENSG00000282608.1	ENSG00000282608	ADORA3	adenosine A3 receptor [Source:HGNC Symbol;Acc:HGNC:268]	protein_coding	-1.2874	0.0139963	0.749217
ENSG00000108950.11	ENSG00000108950	FAM20A	FAM20A, golgi associated secretory pathway pseudokinase [Source:HGNC Symbol;Acc:HGNC:23015]	protein_coding	-1.28272	0.0120818	0.749217
ENSG00000218537.1	ENSG00000218537	MIF-AS1	MIF antisense RNA 1 [Source:HGNC Symbol;Acc:HGNC:27669]	antisense	-1.27896	0.0236701	0.749217
ENSG00000049247.13	ENSG00000049247	UTS2	urotensin 2 [Source:HGNC Symbol;Acc:HGNC:12636]	protein_coding	-1.27393	0.0204546	0.749217
ENSG00000275854.1	ENSG00000275854	AC084824.4	novel transcript, sense intronic to YARS2	sense_intronic	-1.26887	0.0345163	0.749217
ENSG00000163959.9	ENSG00000163959	SLC51A	solute carrier family 51 alpha subunit [Source:HGNC Symbol;Acc:HGNC:29955]	protein_coding	-1.25882	0.00882816	0.749217
ENSG00000250548.6	ENSG00000250548	LINC01303	long intergenic non-protein coding RNA 1303 [Source:HGNC Symbol;Acc:HGNC:50470]	lincRNA	-1.24777	0.0126214	0.749217
ENSG00000103355.13	ENSG00000103355	PRSS33	serine protease 33 [Source:HGNC Symbol;Acc:HGNC:30405]	protein_coding	-1.24531	0.0474682	0.749217
ENSG00000210107.1	ENSG00000210107	MT-TQ	mitochondrially encoded tRNA glutamine [Source:HGNC Symbol;Acc:HGNC:7495]	Mt_tRNA	-1.21961	0.0278135	0.749217
ENSG00000149243.15	ENSG00000149243	KLHL35	kelch like family member 35 [Source:HGNC Symbol;Acc:HGNC:26597]	protein_coding	-1.21785	0.0158854	0.749217
ENSG00000272979.1	ENSG00000272979	AC093388.1	novel transcript, antisense to MFSD6	antisense	-1.21315	0.037942	0.749217
ENSG00000154330.12	ENSG00000154330	PGM5	phosphoglucomutase 5 [Source:HGNC Symbol;Acc:HGNC:8908]	protein_coding	-1.18057	0.0213396	0.749217
ENSG00000229719.5	ENSG00000229719	MIR194-2HG	MIR194-2 host gene [Source:HGNC Symbol;Acc:HGNC:51946]	lincRNA	-1.14975	0.0357692	0.749217
ENSG00000271344.1	ENSG00000271344	AC018638.6	novel transcript	lincRNA	-1.14796	0.00427482	0.749217
ENSG00000272821.1	ENSG00000272821	U62317.2	novel transcript, antisense to SCO2	antisense	-1.14528	0.0454891	0.749217
ENSG00000257715.1	ENSG00000257715	AC007298.1	novel transcript, antisense to LTA4H	antisense	-1.14488	0.0119166	0.749217
ENSG00000274653.1	ENSG00000274653	AC106782.6	novel transcript, antisense to TBC1D10B	antisense	-1.14293	0.0346966	0.749217
ENSG00000116883.8	ENSG00000116883	AL591845.1	novel transcript, antisense to EVA1B	antisense	-1.13882	0.00516567	0.749217
ENSG00000277879.1	ENSG00000277879	AL391988.1	novel transcript, antisense to SLC18A2	antisense	-1.11352	0.0145615	0.749217
ENSG00000186204.14	ENSG00000186204	CYP4F12	cytochrome P450 family 4 subfamily F member 12 [Source:HGNC Symbol;Acc:HGNC:18857]	protein_coding	-1.11073	0.00616742	0.749217
ENSG00000278601.1	ENSG00000278601	AL158163.2	novel transcript, antisense to BBIP1	antisense	-1.1085	0.045465	0.749217
ENSG00000271327.1	ENSG00000271327	AC010201.2	novel transcript	lincRNA	-1.10259	0.0292412	0.749217
ENSG00000275491.1	ENSG00000275491	LINC01730	long intergenic non-protein coding RNA 1730 [Source:HGNC Symbol;Acc:HGNC:52518]	lincRNA	-1.08765	0.0445679	0.749217
ENSG00000112759.17	ENSG00000112759	SLC29A1	solute carrier family 29 member 1 (Augustine blood group) [Source:HGNC Symbol;Acc:HGNC:11003]	protein_coding	-1.08203	0.00263796	0.749217
ENSG00000277548.1	ENSG00000277548	AC018926.3	novel transcript, sense intronic to CCPG1	sense_intronic	-1.07945	0.0238463	0.749217
ENSG00000091181.19	ENSG00000091181	IL5RA	interleukin 5 receptor subunit alpha [Source:HGNC Symbol;Acc:HGNC:6017]	protein_coding	-1.07334	0.00930618	0.749217
ENSG00000261777.5	ENSG00000261777	AC012184.3	uncharacterized LOC100506083 [Source:NCBI gene;Acc:100506083]	processed_transcript	-1.05728	0.041057	0.749217
ENSG00000233030.2	ENSG00000233030	AC243772.2	novel transcript, antisense to FCGR1A	antisense	-1.05354	0.0324772	0.749217
ENSG00000103740.9	ENSG00000103740	ACSBG1	acyl-CoA synthetase bubblegum family member 1 [Source:HGNC Symbol;Acc:HGNC:29567]	protein_coding	-1.05176	0.0267519	0.749217
ENSG00000234290.2	ENSG00000234290	AC116366.1	novel transcript	antisense	-1.04147	0.0393588	0.749217
ENSG00000130812.10	ENSG00000130812	ANGPTL6	angiopoietin like 6 [Source:HGNC Symbol;Acc:HGNC:23140]	protein_coding	-1.01975	0.0266109	0.749217
ENSG00000142408.4	ENSG00000142408	CACNG8	calcium voltage-gated channel auxiliary subunit gamma 8 [Source:HGNC Symbol;Acc:HGNC:13628]	protein_coding	-1.00501	0.00721771	0.749217
ENSG00000102362.15	ENSG00000102362	SYTL4	synaptotagmin like 4 [Source:HGNC Symbol;Acc:HGNC:15588]	protein_coding	-1.0039	0.0036962	0.749217
ENSG00000108375.12	ENSG00000108375	RNF43	ring finger protein 43 [Source:HGNC Symbol;Acc:HGNC:18505]	protein_coding	-1.0029	0.0296689	0.749217
ENSG00000139044.11	ENSG00000139044	B4GALNT3	beta-1,4-N-acetyl-galactosaminyltransferase 3 [Source:HGNC Symbol;Acc:HGNC:24137]	protein_coding	-1.00042	0.0117355	0.749217
ENSG00000105205.6	ENSG00000105205	CLC	Charcot-Leyden crystal galectin [Source:HGNC Symbol;Acc:HGNC:2014]	protein_coding	-0.993645	0.00963598	0.749217
ENSG00000269970.1	ENSG00000269970	AL162424.1	novel transcript, sense intronic to PTGS1	sense_intronic	-0.993415	0.022734	0.749217
ENSG00000167100.14	ENSG00000167100	SAMD14	sterile alpha motif domain containing 14 [Source:HGNC Symbol;Acc:HGNC:27312]	protein_coding	-0.993161	0.00583608	0.749217
ENSG00000277449.1	ENSG00000277449	CEBPB-AS1	CEBPB antisense RNA 1 [Source:HGNC Symbol;Acc:HGNC:51226]	antisense	-0.991973	0.0123449	0.749217
ENSG00000248936.1	ENSG00000248936	AC027607.1	putatitive novel transcript	antisense	-0.989677	0.014853	0.749217
ENSG00000273599.1	ENSG00000273599	AL731571.1	novel transcript, antisense to CTBP2	antisense	-0.989211	0.0280371	0.749217
ENSG00000236528.1	ENSG00000236528	AL033528.2	novel transcript	antisense	-0.988583	0.0311069	0.749217
ENSG00000103056.11	ENSG00000103056	SMPD3	sphingomyelin phosphodiesterase 3 [Source:HGNC Symbol;Acc:HGNC:14240]	protein_coding	-0.988269	0.018155	0.749217
ENSG00000180190.11	ENSG00000180190	TDRP	testis development related protein [Source:HGNC Symbol;Acc:HGNC:26951]	protein_coding	-0.986497	0.00351651	0.749217
ENSG00000185052.11	ENSG00000185052	SLC24A3	solute carrier family 24 member 3 [Source:HGNC Symbol;Acc:HGNC:10977]	protein_coding	-0.98394	0.00173403	0.749217
ENSG00000202533.1	ENSG00000202533	RF00019		misc_RNA	-0.980801	0.0141808	0.749217
ENSG00000105507.2	ENSG00000105507	CABP5	calcium binding protein 5 [Source:HGNC Symbol;Acc:HGNC:13714]	protein_coding	-0.978908	0.0261189	0.749217
ENSG00000003436.15	ENSG00000003436	TFPI	tissue factor pathway inhibitor [Source:HGNC Symbol;Acc:HGNC:11760]	protein_coding	-0.97418	0.0281314	0.749217
ENSG00000087237.11	ENSG00000087237	CETP	cholesteryl ester transfer protein [Source:HGNC Symbol;Acc:HGNC:1869]	protein_coding	-0.970513	0.0055478	0.749217
ENSG00000137941.16	ENSG00000137941	TTLL7	tubulin tyrosine ligase like 7 [Source:HGNC Symbol;Acc:HGNC:26242]	protein_coding	-0.96528	0.0183776	0.749217
ENSG00000267751.5	ENSG00000267751	AC009005.1	uncharacterized LOC105372233 [Source:NCBI gene;Acc:105372233]	antisense	-0.952043	0.0141699	0.749217
ENSG00000127831.10	ENSG00000127831	VIL1	villin 1 [Source:HGNC Symbol;Acc:HGNC:12690]	protein_coding	-0.944362	0.00550259	0.749217
ENSG00000233547.1	ENSG00000233547	AL158212.2	novel transcript	antisense	-0.931205	0.0438378	0.749217
ENSG00000279491.1	ENSG00000279491	AP003733.4	uncharacterized LOC399900 [Source:NCBI gene;Acc:399900]	TEC	-0.928663	0.0461438	0.749217
ENSG00000103184.11	ENSG00000103184	SEC14L5	SEC14 like lipid binding 5 [Source:HGNC Symbol;Acc:HGNC:29032]	protein_coding	-0.92221	0.00231253	0.749217
ENSG00000268758.7	ENSG00000268758	ADGRE4P	adhesion G protein-coupled receptor E4, pseudogene [Source:HGNC Symbol;Acc:HGNC:19240]	transcribed_unprocessed_pseudogene	-0.921151	0.00106111	0.749217
ENSG00000139572.3	ENSG00000139572	GPR84	G protein-coupled receptor 84 [Source:HGNC Symbol;Acc:HGNC:4535]	protein_coding	-0.917346	0.0465544	0.749217
ENSG00000198478.7	ENSG00000198478	SH3BGRL2	SH3 domain binding glutamate rich protein like 2 [Source:HGNC Symbol;Acc:HGNC:15567]	protein_coding	-0.902755	0.00242701	0.749217
ENSG00000236409.2	ENSG00000236409	NRADDP	neurotrophin receptor associated death domain, pseudogene [Source:HGNC Symbol;Acc:HGNC:19337]	transcribed_unitary_pseudogene	-0.899629	0.0320362	0.749217
ENSG00000049323.15	ENSG00000049323	LTBP1	latent transforming growth factor beta binding protein 1 [Source:HGNC Symbol;Acc:HGNC:6714]	protein_coding	-0.885746	6.50093e-05	0.749217
ENSG00000099998.17	ENSG00000099998	GGT5	gamma-glutamyltransferase 5 [Source:HGNC Symbol;Acc:HGNC:4260]	protein_coding	-0.87848	0.0334137	0.749217
ENSG00000116729.13	ENSG00000116729	WLS	wntless Wnt ligand secretion mediator [Source:HGNC Symbol;Acc:HGNC:30238]	protein_coding	-0.857474	0.00863563	0.749217
ENSG00000181016.9	ENSG00000181016	LSMEM1	leucine rich single-pass membrane protein 1 [Source:HGNC Symbol;Acc:HGNC:22036]	protein_coding	-0.855085	0.00342441	0.749217
ENSG00000205560.12	ENSG00000205560	CPT1B	carnitine palmitoyltransferase 1B [Source:HGNC Symbol;Acc:HGNC:2329]	protein_coding	-0.851807	0.00478858	0.749217
ENSG00000272933.1	ENSG00000272933	AL391121.1	novel transcript	lincRNA	-0.837256	0.0493175	0.749217
ENSG00000250334.5	ENSG00000250334	LINC00989	long intergenic non-protein coding RNA 989 [Source:HGNC Symbol;Acc:HGNC:48918]	lincRNA	-0.831371	0.00218032	0.749217
ENSG00000280106.1	ENSG00000280106	AC008555.8	TEC	TEC	-0.830432	0.0193443	0.749217
ENSG00000163141.19	ENSG00000163141	BNIPL	BCL2 interacting protein like [Source:HGNC Symbol;Acc:HGNC:16976]	protein_coding	-0.828529	0.0141324	0.749217
ENSG00000275371.1	ENSG00000275371	AC012645.4	novel transcript, antisense to GDPD3	antisense	-0.826463	0.0380638	0.749217
ENSG00000148498.15	ENSG00000148498	PARD3	par-3 family cell polarity regulator [Source:HGNC Symbol;Acc:HGNC:16051]	protein_coding	-0.823427	0.00271027	0.749217
ENSG00000261971.7	ENSG00000261971	MMP25-AS1	MMP25 antisense RNA 1 [Source:HGNC Symbol;Acc:HGNC:51372]	antisense	-0.813973	0.0410171	0.749217
ENSG00000183134.4	ENSG00000183134	PTGDR2	prostaglandin D2 receptor 2 [Source:HGNC Symbol;Acc:HGNC:4502]	protein_coding	-0.812788	0.0323185	0.749217
ENSG00000279838.1	ENSG00000279838	AL356273.3	TEC	TEC	-0.811102	0.0305693	0.749217
ENSG00000243566.6	ENSG00000243566	UPK3B	uroplakin 3B [Source:HGNC Symbol;Acc:HGNC:21444]	protein_coding	-0.810385	0.0262441	0.749217
ENSG00000138798.11	ENSG00000138798	EGF	epidermal growth factor [Source:HGNC Symbol;Acc:HGNC:3229]	protein_coding	-0.809457	0.00551642	0.749217
ENSG00000005961.18	ENSG00000005961	ITGA2B	integrin subunit alpha 2b [Source:HGNC Symbol;Acc:HGNC:6138]	protein_coding	-0.80597	0.00491835	0.749217
ENSG00000140022.11	ENSG00000140022	STON2	stonin 2 [Source:HGNC Symbol;Acc:HGNC:30652]	protein_coding	-0.805947	0.00668864	0.749217
ENSG00000279696.1	ENSG00000279696	AP001273.1	novel transcript	TEC	-0.805153	0.032736	0.749217
ENSG00000236279.6	ENSG00000236279	CLEC2L	C-type lectin domain family 2 member L [Source:HGNC Symbol;Acc:HGNC:21969]	protein_coding	-0.797089	0.0153451	0.749217
ENSG00000213937.3	ENSG00000213937	CLDN9	claudin 9 [Source:HGNC Symbol;Acc:HGNC:2051]	protein_coding	-0.792929	0.000644287	0.749217
ENSG00000184500.15	ENSG00000184500	PROS1	protein S [Source:HGNC Symbol;Acc:HGNC:9456]	protein_coding	-0.791268	0.0299876	0.749217
ENSG00000225528.3	ENSG00000225528	Z82206.1	novel protein similar to translation machinery associated 7 homolog (S. cerevisiae) TMA7	protein_coding	-0.786639	0.0112825	0.749217
ENSG00000100628.11	ENSG00000100628	ASB2	ankyrin repeat and SOCS box containing 2 [Source:HGNC Symbol;Acc:HGNC:16012]	protein_coding	-0.786116	0.0107052	0.749217
ENSG00000127920.5	ENSG00000127920	GNG11	G protein subunit gamma 11 [Source:HGNC Symbol;Acc:HGNC:4403]	protein_coding	-0.781733	0.000303899	0.749217
ENSG00000161911.11	ENSG00000161911	TREML1	triggering receptor expressed on myeloid cells like 1 [Source:HGNC Symbol;Acc:HGNC:20434]	protein_coding	-0.779846	0.00238714	0.749217
ENSG00000267288.2	ENSG00000267288	AC138150.2	uncharacterized LOC105371795 [Source:NCBI gene;Acc:105371795]	antisense	-0.7771	0.0060669	0.749217
ENSG00000212743.2	ENSG00000212743	AL137145.1	novel transcript	lincRNA	-0.775779	0.0419948	0.749217
ENSG00000187260.15	ENSG00000187260	WDR86	WD repeat domain 86 [Source:HGNC Symbol;Acc:HGNC:28020]	protein_coding	-0.775446	0.0428854	0.749217
ENSG00000269176.2	ENSG00000269176	AP001160.3	novel transcript, antisense to TAF6L	antisense	-0.772836	0.0311381	0.749217
ENSG00000166681.13	ENSG00000166681	BEX3	brain expressed X-linked 3 [Source:HGNC Symbol;Acc:HGNC:13388]	protein_coding	-0.769998	0.0165826	0.749217
ENSG00000182873.5	ENSG00000182873	PRKCZ-AS1	PRKCZ antisense RNA 1 [Source:HGNC Symbol;Acc:HGNC:40477]	antisense	-0.767741	0.0206184	0.749217
ENSG00000264204.2	ENSG00000264204	AGAP7P	ArfGAP with GTPase domain, ankyrin repeat and PH domain 7, pseudogene [Source:HGNC Symbol;Acc:HGNC:23465]	unprocessed_pseudogene	-0.765065	0.020152	0.749217
ENSG00000177112.7	ENSG00000177112	MRVI1-AS1	MRVI1 antisense RNA 1 [Source:HGNC Symbol;Acc:HGNC:43434]	antisense	-0.760879	0.049031	0.749217
ENSG00000267757.4	ENSG00000267757	EML2-AS1	EML2 antisense RNA 1 [Source:HGNC Symbol;Acc:HGNC:48331]	processed_transcript	-0.760076	0.0324756	0.749217
ENSG00000280047.1	ENSG00000280047	AC091825.1	TEC	TEC	-0.755238	0.0165175	0.749217
ENSG00000156381.8	ENSG00000156381	ANKRD9	ankyrin repeat domain 9 [Source:HGNC Symbol;Acc:HGNC:20096]	protein_coding	-0.75372	0.0194671	0.749217
ENSG00000203804.4	ENSG00000203804	ADAMTSL4-AS1	ADAMTSL4 antisense RNA 1 [Source:HGNC Symbol;Acc:HGNC:32041]	processed_transcript	-0.749861	0.027956	0.749217
ENSG00000072422.16	ENSG00000072422	RHOBTB1	Rho related BTB domain containing 1 [Source:HGNC Symbol;Acc:HGNC:18738]	protein_coding	-0.749344	0.0301521	0.749217
ENSG00000166503.8	ENSG00000166503	HDGFL3	HDGF like 3 [Source:HGNC Symbol;Acc:HGNC:24937]	protein_coding	-0.743561	0.0480415	0.749217
ENSG00000233452.6	ENSG00000233452	STXBP5-AS1	STXBP5 antisense RNA 1 [Source:HGNC Symbol;Acc:HGNC:44183]	antisense	-0.739673	0.00991331	0.749217
ENSG00000112077.16	ENSG00000112077	RHAG	Rh associated glycoprotein [Source:HGNC Symbol;Acc:HGNC:10006]	protein_coding	-0.737056	0.0488587	0.749217
ENSG00000108839.11	ENSG00000108839	ALOX12	arachidonate 12-lipoxygenase, 12S type [Source:HGNC Symbol;Acc:HGNC:429]	protein_coding	-0.735682	0.000590611	0.749217
ENSG00000120885.21	ENSG00000120885	CLU	clusterin [Source:HGNC Symbol;Acc:HGNC:2095]	protein_coding	-0.731014	0.00378409	0.749217
ENSG00000156206.13	ENSG00000156206	CFAP161	cilia and flagella associated protein 161 [Source:HGNC Symbol;Acc:HGNC:26782]	protein_coding	-0.729732	0.0208697	0.749217
ENSG00000279277.1	ENSG00000279277	AC012020.1	TEC	TEC	-0.726511	0.0159823	0.749217
ENSG00000259207.7	ENSG00000259207	ITGB3	integrin subunit beta 3 [Source:HGNC Symbol;Acc:HGNC:6156]	protein_coding	-0.725264	0.00739302	0.749217
ENSG00000260912.1	ENSG00000260912	AL158206.1	novel transcript, overlapping ACER2	sense_overlapping	-0.720419	0.0118091	0.749217
ENSG00000229124.6	ENSG00000229124	VIM-AS1	VIM antisense RNA 1 [Source:HGNC Symbol;Acc:HGNC:44879]	antisense	-0.718451	0.0295621	0.749217
ENSG00000049249.8	ENSG00000049249	TNFRSF9	TNF receptor superfamily member 9 [Source:HGNC Symbol;Acc:HGNC:11924]	protein_coding	-0.712659	0.0449865	0.749217
ENSG00000054793.13	ENSG00000054793	ATP9A	ATPase phospholipid transporting 9A (putative) [Source:HGNC Symbol;Acc:HGNC:13540]	protein_coding	-0.7126	0.00288602	0.749217
ENSG00000225936.1	ENSG00000225936	AL731557.1	novel transcript	antisense	-0.711522	0.000643124	0.749217
ENSG00000126861.4	ENSG00000126861	OMG	oligodendrocyte myelin glycoprotein [Source:HGNC Symbol;Acc:HGNC:8135]	protein_coding	-0.710468	0.0248264	0.749217
ENSG00000122786.19	ENSG00000122786	CALD1	caldesmon 1 [Source:HGNC Symbol;Acc:HGNC:1441]	protein_coding	-0.708492	0.0103531	0.749217
ENSG00000250318.1	ENSG00000250318	AC003072.1	ribosomal protein L13a (RPL13A) pseudogene	unprocessed_pseudogene	-0.706177	0.0133001	0.749217
ENSG00000144677.14	ENSG00000144677	CTDSPL	CTD small phosphatase like [Source:HGNC Symbol;Acc:HGNC:16890]	protein_coding	-0.704601	0.00085317	0.749217
ENSG00000261596.2	ENSG00000261596	AC005632.2	novel transcript, sense intronic to METTL9	sense_intronic	-0.698966	0.00419634	0.749217
ENSG00000110013.12	ENSG00000110013	SIAE	sialic acid acetylesterase [Source:HGNC Symbol;Acc:HGNC:18187]	protein_coding	-0.693941	0.0378773	0.749217
ENSG00000119862.12	ENSG00000119862	LGALSL	galectin like [Source:HGNC Symbol;Acc:HGNC:25012]	protein_coding	-0.693597	0.027751	0.749217
ENSG00000065665.20	ENSG00000065665	SEC61A2	Sec61 translocon alpha 2 subunit [Source:HGNC Symbol;Acc:HGNC:17702]	protein_coding	-0.692532	0.0179666	0.749217
ENSG00000165914.14	ENSG00000165914	TTC7B	tetratricopeptide repeat domain 7B [Source:HGNC Symbol;Acc:HGNC:19858]	protein_coding	-0.689673	0.00253156	0.749217
ENSG00000101335.9	ENSG00000101335	MYL9	myosin light chain 9 [Source:HGNC Symbol;Acc:HGNC:15754]	protein_coding	-0.689281	0.0119757	0.749217
ENSG00000204872.4	ENSG00000204872	NAT8B	N-acetyltransferase 8B (putative, gene/pseudogene) [Source:HGNC Symbol;Acc:HGNC:30235]	polymorphic_pseudogene	-0.689172	0.0338799	0.749217
ENSG00000164181.13	ENSG00000164181	ELOVL7	ELOVL fatty acid elongase 7 [Source:HGNC Symbol;Acc:HGNC:26292]	protein_coding	-0.688805	0.00524209	0.749217
ENSG00000279884.1	ENSG00000279884	AC010894.5	TEC	TEC	-0.687398	0.0206784	0.749217
ENSG00000124635.8	ENSG00000124635	HIST1H2BJ	histone cluster 1 H2B family member j [Source:HGNC Symbol;Acc:HGNC:4761]	protein_coding	-0.683494	0.0255378	0.749217
ENSG00000133687.15	ENSG00000133687	TMTC1	transmembrane and tetratricopeptide repeat containing 1 [Source:HGNC Symbol;Acc:HGNC:24099]	protein_coding	-0.68192	0.0440123	0.749217
ENSG00000273802.2	ENSG00000273802	HIST1H2BG	histone cluster 1 H2B family member g [Source:HGNC Symbol;Acc:HGNC:4746]	protein_coding	-0.678153	0.0206504	0.749217
ENSG00000173210.19	ENSG00000173210	ABLIM3	actin binding LIM protein family member 3 [Source:HGNC Symbol;Acc:HGNC:29132]	protein_coding	-0.677701	0.000931487	0.749217
ENSG00000154710.17	ENSG00000154710	RABGEF1	RAB guanine nucleotide exchange factor 1 [Source:HGNC Symbol;Acc:HGNC:17676]	protein_coding	-0.675032	0.0378914	0.749217
ENSG00000259972.2	ENSG00000259972	AC009120.2	novel transcript, antisense to PSMD7	processed_transcript	-0.67184	0.0227557	0.749217
ENSG00000140479.16	ENSG00000140479	PCSK6	proprotein convertase subtilisin/kexin type 6 [Source:HGNC Symbol;Acc:HGNC:8569]	protein_coding	-0.66969	0.00825159	0.749217
ENSG00000179818.13	ENSG00000179818	PCBP1-AS1	PCBP1 antisense RNA 1 [Source:HGNC Symbol;Acc:HGNC:42948]	processed_transcript	-0.664858	0.0440092	0.749217
ENSG00000159496.14	ENSG00000159496	RGL4	ral guanine nucleotide dissociation stimulator like 4 [Source:HGNC Symbol;Acc:HGNC:31911]	protein_coding	-0.662937	0.0173175	0.749217
ENSG00000259869.2	ENSG00000259869	AL022344.2	uncharacterized LOC283028 [Source:NCBI gene;Acc:283028]	lincRNA	-0.661844	0.0298496	0.749217
ENSG00000175063.16	ENSG00000175063	UBE2C	ubiquitin conjugating enzyme E2 C [Source:HGNC Symbol;Acc:HGNC:15937]	protein_coding	-0.661655	0.0355512	0.749217
ENSG00000085733.15	ENSG00000085733	CTTN	cortactin [Source:HGNC Symbol;Acc:HGNC:3338]	protein_coding	-0.660969	0.00430379	0.749217
ENSG00000257878.1	ENSG00000257878	AC007298.2	novel transcript, antisense to LTA4H	antisense	-0.658945	0.00431619	0.749217
ENSG00000273253.2	ENSG00000273253	AL022328.4	novel transcript, antisense TRABD	antisense	-0.657751	0.0123119	0.749217
ENSG00000233695.2	ENSG00000233695	GAS6-AS1	GAS6 antisense RNA 1 [Source:HGNC Symbol;Acc:HGNC:39826]	antisense	-0.656909	0.033117	0.749217
ENSG00000253522.6	ENSG00000253522	MIR3142HG	MIR3142 host gene [Source:HGNC Symbol;Acc:HGNC:51944]	lincRNA	-0.656583	0.0307057	0.749217
ENSG00000234518.2	ENSG00000234518	PTGES3P1	prostaglandin E synthase 3 pseudogene 1 [Source:HGNC Symbol;Acc:HGNC:43824]	processed_pseudogene	-0.656045	0.0277522	0.749217
ENSG00000270277.1	ENSG00000270277	AC009948.3	novel transcript, antisense to titin	antisense	-0.655206	0.00598239	0.749217
ENSG00000272356.1	ENSG00000272356	AL080317.3	novel transcript, antisense to REV3L	antisense	-0.652494	0.049244	0.749217
ENSG00000247400.3	ENSG00000247400	DNAJC3-DT	DNAJC3 divergent transcript [Source:HGNC Symbol;Acc:HGNC:39808]	lincRNA	-0.651627	0.0330073	0.749217
ENSG00000230149.2	ENSG00000230149	AL021707.3	novel transcript, antisense to SUN2	antisense	-0.651453	0.0427828	0.749217
ENSG00000113140.10	ENSG00000113140	SPARC	secreted protein acidic and cysteine rich [Source:HGNC Symbol;Acc:HGNC:11219]	protein_coding	-0.651087	0.0157963	0.749217
ENSG00000204420.9	ENSG00000204420	MPIG6B	megakaryocyte and platelet inhibitory receptor G6b [Source:HGNC Symbol;Acc:HGNC:13937]	protein_coding	-0.641218	0.0167067	0.749217
ENSG00000215022.7	ENSG00000215022	AL008729.1	uncharacterized LOC100130357 [Source:NCBI gene;Acc:100130357]	antisense	-0.640009	0.0083254	0.749217
ENSG00000123689.5	ENSG00000123689	G0S2	G0/G1 switch 2 [Source:HGNC Symbol;Acc:HGNC:30229]	protein_coding	-0.638056	0.0484581	0.749217
ENSG00000283633.1	ENSG00000283633	AP000547.3	novel transcript	lincRNA	-0.636165	0.02909	0.749217
ENSG00000273096.1	ENSG00000273096	AL021707.8	novel transcript, sense intronic to SUN2	sense_intronic	-0.632314	0.0253804	0.749217
ENSG00000281162.2	ENSG00000281162	LINC01127	long intergenic non-protein coding RNA 1127 [Source:HGNC Symbol;Acc:HGNC:49292]	lincRNA	-0.626093	0.0453787	0.749217
ENSG00000272037.1	ENSG00000272037	AP002907.1	novel transcript, antisense to UBR5	antisense	-0.624498	0.0311547	0.749217
ENSG00000104427.11	ENSG00000104427	ZC2HC1A	zinc finger C2HC-type containing 1A [Source:HGNC Symbol;Acc:HGNC:24277]	protein_coding	-0.622634	0.0296219	0.749217
ENSG00000262370.5	ENSG00000262370	AC108134.3	uncharacterized LOC105371058 [Source:NCBI gene;Acc:105371058]	lincRNA	-0.619451	0.0141649	0.749217
ENSG00000186409.15	ENSG00000186409	CCDC30	coiled-coil domain containing 30 [Source:HGNC Symbol;Acc:HGNC:26103]	protein_coding	-0.618838	0.0224375	0.749217
ENSG00000088726.15	ENSG00000088726	TMEM40	transmembrane protein 40 [Source:HGNC Symbol;Acc:HGNC:25620]	protein_coding	-0.617275	0.00809732	0.749217
ENSG00000203999.8	ENSG00000203999	LINC01270	long intergenic non-protein coding RNA 1270 [Source:HGNC Symbol;Acc:HGNC:27658]	lincRNA	-0.615302	0.0375525	0.749217
ENSG00000237781.3	ENSG00000237781	AL356356.1	novel transcript, antisense to ADAMTSL4	antisense	-0.612673	0.0114898	0.749217
ENSG00000154917.10	ENSG00000154917	RAB6B	RAB6B, member RAS oncogene family [Source:HGNC Symbol;Acc:HGNC:14902]	protein_coding	-0.610013	0.0110919	0.749217
ENSG00000186529.15	ENSG00000186529	CYP4F3	cytochrome P450 family 4 subfamily F member 3 [Source:HGNC Symbol;Acc:HGNC:2646]	protein_coding	-0.608788	0.0142053	0.749217
ENSG00000267436.1	ENSG00000267436	AC005786.3	novel transcript, antisense to MFSD12	antisense	-0.608082	0.0159059	0.749217
ENSG00000276231.4	ENSG00000276231	PIK3R6	phosphoinositide-3-kinase regulatory subunit 6 [Source:HGNC Symbol;Acc:HGNC:27101]	protein_coding	-0.607679	0.0291753	0.749217
ENSG00000273356.1	ENSG00000273356	LINC02019	long intergenic non-protein coding RNA 2019 [Source:HGNC Symbol;Acc:HGNC:52854]	lincRNA	-0.604023	0.0224887	0.749217
ENSG00000280206.1	ENSG00000280206	AC026401.3	novel transcript	lincRNA	-0.603667	0.00705196	0.749217
ENSG00000280027.1	ENSG00000280027	AC007342.9	novel transcript	TEC	-0.600767	0.0467264	0.749217
ENSG00000115129.13	ENSG00000115129	TP53I3	tumor protein p53 inducible protein 3 [Source:HGNC Symbol;Acc:HGNC:19373]	protein_coding	-0.600051	0.0160433	0.749217
ENSG00000100197.21	ENSG00000100197	CYP2D6	cytochrome P450 family 2 subfamily D member 6 [Source:HGNC Symbol;Acc:HGNC:2625]	protein_coding	-0.599399	0.0454179	0.749217
ENSG00000005249.12	ENSG00000005249	PRKAR2B	protein kinase cAMP-dependent type II regulatory subunit beta [Source:HGNC Symbol;Acc:HGNC:9392]	protein_coding	-0.597859	0.00280632	0.749217
ENSG00000257354.2	ENSG00000257354	AC048341.1	novel transcript	lincRNA	-0.597772	0.0065112	0.749217
ENSG00000276718.1	ENSG00000276718	AC005840.4	novel transcript, antisense to VAMP1	antisense	-0.597489	0.0337035	0.749217
ENSG00000273373.1	ENSG00000273373	AL355488.1	novel transcript, antisense to SLC16A4	antisense	-0.593308	0.0466896	0.749217
ENSG00000256271.1	ENSG00000256271	CACNA1C-AS2	CACNA1C antisense RNA 2 [Source:HGNC Symbol;Acc:HGNC:40118]	antisense	-0.589827	0.03634	0.749217
ENSG00000182253.14	ENSG00000182253	SYNM	synemin [Source:HGNC Symbol;Acc:HGNC:24466]	protein_coding	-0.586565	0.0127112	0.749217
ENSG00000215769.8	ENSG00000215769	ARHGAP27P1-BPTFP1-KPNA2P3	ARHGAP27P1-BPTFP1-KPNA2P3 readthrough, transcribed pseudogene [Source:HGNC Symbol;Acc:HGNC:52873]	processed_transcript	-0.585272	0.00319846	0.749217
ENSG00000278784.1	ENSG00000278784	AL136295.7	novel transcript	sense_intronic	-0.584998	0.0203266	0.749217
ENSG00000261485.1	ENSG00000261485	PAN3-AS1	PAN3 antisense RNA 1 [Source:HGNC Symbol;Acc:HGNC:39932]	antisense	-0.583646	0.0106291	0.749217
ENSG00000228242.6	ENSG00000228242	AC093495.1	novel transcript, antisense to XPC	antisense	-0.582792	0.0403782	0.749217
ENSG00000249476.1	ENSG00000249476	AC008467.1	novel transcript	lincRNA	-0.582595	0.0482642	0.749217
ENSG00000259321.1	ENSG00000259321	AL136295.2	novel transcript	lincRNA	-0.580058	0.018448	0.749217
ENSG00000160284.14	ENSG00000160284	SPATC1L	spermatogenesis and centriole associated 1 like [Source:HGNC Symbol;Acc:HGNC:1298]	protein_coding	0.588588	0.0262271	0.749217
ENSG00000022556.15	ENSG00000022556	NLRP2	NLR family pyrin domain containing 2 [Source:HGNC Symbol;Acc:HGNC:22948]	protein_coding	0.59674	0.0342143	0.749217
ENSG00000154358.20	ENSG00000154358	OBSCN	obscurin, cytoskeletal calmodulin and titin-interacting RhoGEF [Source:HGNC Symbol;Acc:HGNC:15719]	protein_coding	0.597531	0.00474636	0.749217
ENSG00000013573.16	ENSG00000013573	DDX11	DEAD/H-box helicase 11 [Source:HGNC Symbol;Acc:HGNC:2736]	protein_coding	0.597731	0.0214461	0.749217
ENSG00000148219.16	ENSG00000148219	ASTN2	astrotactin 2 [Source:HGNC Symbol;Acc:HGNC:17021]	protein_coding	0.601234	0.0246021	0.749217
ENSG00000005471.17	ENSG00000005471	ABCB4	ATP binding cassette subfamily B member 4 [Source:HGNC Symbol;Acc:HGNC:45]	protein_coding	0.608794	0.0175562	0.749217
ENSG00000130300.8	ENSG00000130300	PLVAP	plasmalemma vesicle associated protein [Source:HGNC Symbol;Acc:HGNC:13635]	protein_coding	0.612634	0.00606205	0.749217
ENSG00000263264.1	ENSG00000263264	AC119396.1	novel protein	protein_coding	0.615895	0.00798254	0.749217
ENSG00000172215.5	ENSG00000172215	CXCR6	C-X-C motif chemokine receptor 6 [Source:HGNC Symbol;Acc:HGNC:16647]	protein_coding	0.616516	0.0104671	0.749217
ENSG00000133739.15	ENSG00000133739	LRRCC1	leucine rich repeat and coiled-coil centrosomal protein 1 [Source:HGNC Symbol;Acc:HGNC:29373]	protein_coding	0.628089	0.0282731	0.749217
ENSG00000211898.7	ENSG00000211898	IGHD	immunoglobulin heavy constant delta [Source:HGNC Symbol;Acc:HGNC:5480]	IG_C_gene	0.643052	0.0014979	0.749217
ENSG00000137474.20	ENSG00000137474	MYO7A	myosin VIIA [Source:HGNC Symbol;Acc:HGNC:7606]	protein_coding	0.644151	0.0492442	0.749217
ENSG00000151623.14	ENSG00000151623	NR3C2	nuclear receptor subfamily 3 group C member 2 [Source:HGNC Symbol;Acc:HGNC:7979]	protein_coding	0.650373	0.0191442	0.749217
ENSG00000134779.14	ENSG00000134779	TPGS2	tubulin polyglutamylase complex subunit 2 [Source:HGNC Symbol;Acc:HGNC:24561]	protein_coding	0.65235	0.00525997	0.749217
ENSG00000284428.1	ENSG00000284428	IPO5P1	importin 5 pseudogene 1 [Source:NCBI gene;Acc:100132815]	processed_transcript	0.652832	0.0360845	0.749217
ENSG00000249790.2	ENSG00000249790	AC092490.1	novel transcript	lincRNA	0.654938	0.0357524	0.749217
ENSG00000173599.13	ENSG00000173599	PC	pyruvate carboxylase [Source:HGNC Symbol;Acc:HGNC:8636]	protein_coding	0.656865	0.0048211	0.749217
ENSG00000206172.8	ENSG00000206172	HBA1	hemoglobin subunit alpha 1 [Source:HGNC Symbol;Acc:HGNC:4823]	protein_coding	0.660243	0.0354455	0.749217
ENSG00000153823.18	ENSG00000153823	PID1	phosphotyrosine interaction domain containing 1 [Source:HGNC Symbol;Acc:HGNC:26084]	protein_coding	0.660998	0.00433112	0.749217
ENSG00000225614.2	ENSG00000225614	ZNF469	zinc finger protein 469 [Source:HGNC Symbol;Acc:HGNC:23216]	protein_coding	0.665674	0.021714	0.749217
ENSG00000196092.12	ENSG00000196092	PAX5	paired box 5 [Source:HGNC Symbol;Acc:HGNC:8619]	protein_coding	0.666186	0.00227298	0.749217
ENSG00000261804.1	ENSG00000261804	AC007342.4	uncharacterized LOC102723373 [Source:NCBI gene;Acc:102723373]	lincRNA	0.669811	0.0200133	0.749217
ENSG00000128218.7	ENSG00000128218	VPREB3	V-set pre-B cell surrogate light chain 3 [Source:HGNC Symbol;Acc:HGNC:12710]	protein_coding	0.673183	0.0199759	0.749217
ENSG00000182983.14	ENSG00000182983	ZNF662	zinc finger protein 662 [Source:HGNC Symbol;Acc:HGNC:31930]	protein_coding	0.676523	0.0368928	0.749217
ENSG00000125534.9	ENSG00000125534	PPDPF	pancreatic progenitor cell differentiation and proliferation factor [Source:HGNC Symbol;Acc:HGNC:16142]	protein_coding	0.678103	0.0370255	0.749217
ENSG00000177272.8	ENSG00000177272	KCNA3	potassium voltage-gated channel subfamily A member 3 [Source:HGNC Symbol;Acc:HGNC:6221]	protein_coding	0.679606	0.0401913	0.749217
ENSG00000173114.12	ENSG00000173114	LRRN3	leucine rich repeat neuronal 3 [Source:HGNC Symbol;Acc:HGNC:17200]	protein_coding	0.687552	0.0463638	0.749217
ENSG00000026559.13	ENSG00000026559	KCNG1	potassium voltage-gated channel modifier subfamily G member 1 [Source:HGNC Symbol;Acc:HGNC:6248]	protein_coding	0.694102	0.0495098	0.749217
ENSG00000069188.16	ENSG00000069188	SDK2	sidekick cell adhesion molecule 2 [Source:HGNC Symbol;Acc:HGNC:19308]	protein_coding	0.698931	0.0463344	0.749217
ENSG00000183691.4	ENSG00000183691	NOG	noggin [Source:HGNC Symbol;Acc:HGNC:7866]	protein_coding	0.699362	0.00539064	0.749217
ENSG00000103148.15	ENSG00000103148	NPRL3	NPR3 like, GATOR1 complex subunit [Source:HGNC Symbol;Acc:HGNC:14124]	protein_coding	0.729742	0.0407929	0.749217
ENSG00000143297.18	ENSG00000143297	FCRL5	Fc receptor like 5 [Source:HGNC Symbol;Acc:HGNC:18508]	protein_coding	0.732527	0.00644171	0.749217
ENSG00000145423.4	ENSG00000145423	SFRP2	secreted frizzled related protein 2 [Source:HGNC Symbol;Acc:HGNC:10777]	protein_coding	0.73672	0.0135695	0.749217
ENSG00000168546.10	ENSG00000168546	GFRA2	GDNF family receptor alpha 2 [Source:HGNC Symbol;Acc:HGNC:4244]	protein_coding	0.74902	0.0331922	0.749217
ENSG00000169047.5	ENSG00000169047	IRS1	insulin receptor substrate 1 [Source:HGNC Symbol;Acc:HGNC:6125]	protein_coding	0.768312	0.048391	0.749217
ENSG00000237513.1	ENSG00000237513	AC007384.1	novel transcript	lincRNA	0.768536	0.0105736	0.749217
ENSG00000079691.17	ENSG00000079691	CARMIL1	capping protein regulator and myosin 1 linker 1 [Source:HGNC Symbol;Acc:HGNC:21581]	protein_coding	0.77034	0.0484502	0.749217
ENSG00000255833.1	ENSG00000255833	TIFAB	TIFA inhibitor [Source:HGNC Symbol;Acc:HGNC:34024]	protein_coding	0.781426	0.0498001	0.749217
ENSG00000187474.4	ENSG00000187474	FPR3	formyl peptide receptor 3 [Source:HGNC Symbol;Acc:HGNC:3828]	protein_coding	0.782426	0.00447461	0.749217
ENSG00000241360.1	ENSG00000241360	PDXP	pyridoxal phosphatase [Source:HGNC Symbol;Acc:HGNC:30259]	protein_coding	0.784527	0.0246948	0.749217
ENSG00000262879.5	ENSG00000262879	AC068152.1	novel transcript	processed_transcript	0.792772	0.0135165	0.749217
ENSG00000275793.1	ENSG00000275793	RIMBP3	RIMS binding protein 3 [Source:HGNC Symbol;Acc:HGNC:29344]	protein_coding	0.816559	0.0376878	0.749217
ENSG00000136425.13	ENSG00000136425	CIB2	calcium and integrin binding family member 2 [Source:HGNC Symbol;Acc:HGNC:24579]	protein_coding	0.81794	0.0297313	0.749217
ENSG00000196542.8	ENSG00000196542	SPTSSB	serine palmitoyltransferase small subunit B [Source:HGNC Symbol;Acc:HGNC:24045]	protein_coding	0.819663	0.024283	0.749217
ENSG00000271447.5	ENSG00000271447	MMP28	matrix metallopeptidase 28 [Source:HGNC Symbol;Acc:HGNC:14366]	protein_coding	0.821304	0.0394528	0.749217
ENSG00000105889.15	ENSG00000105889	STEAP1B	STEAP family member 1B [Source:HGNC Symbol;Acc:HGNC:41907]	protein_coding	0.825452	0.0428214	0.749217
ENSG00000152894.14	ENSG00000152894	PTPRK	protein tyrosine phosphatase, receptor type K [Source:HGNC Symbol;Acc:HGNC:9674]	protein_coding	0.845626	0.00563298	0.749217
ENSG00000139410.14	ENSG00000139410	SDSL	serine dehydratase like [Source:HGNC Symbol;Acc:HGNC:30404]	protein_coding	0.855173	0.0283487	0.749217
ENSG00000239559.2	ENSG00000239559	RPL37P2	ribosomal protein L37 pseudogene 2 [Source:HGNC Symbol;Acc:HGNC:17092]	processed_pseudogene	0.862031	0.0447124	0.749217
ENSG00000228590.2	ENSG00000228590	MIR4432HG	MIR4432 host gene [Source:NCBI gene;Acc:106660609]	lincRNA	0.862829	0.0181202	0.749217
ENSG00000148600.14	ENSG00000148600	CDHR1	cadherin related family member 1 [Source:HGNC Symbol;Acc:HGNC:14550]	protein_coding	0.867532	0.0111624	0.749217
ENSG00000109906.13	ENSG00000109906	ZBTB16	zinc finger and BTB domain containing 16 [Source:HGNC Symbol;Acc:HGNC:12930]	protein_coding	0.867811	0.0132936	0.749217
ENSG00000167992.12	ENSG00000167992	VWCE	von Willebrand factor C and EGF domains [Source:HGNC Symbol;Acc:HGNC:26487]	protein_coding	0.870092	0.00327229	0.749217
ENSG00000250251.6	ENSG00000250251	PKD1P6	polycystin 1, transient receptor potential channel interacting pseudogene 6 [Source:HGNC Symbol;Acc:HGNC:30070]	transcribed_unprocessed_pseudogene	0.873447	0.00404906	0.749217
ENSG00000211978.2	ENSG00000211978	IGHV5-78	immunoglobulin heavy variable 5-78 (pseudogene) [Source:HGNC Symbol;Acc:HGNC:5660]	IG_V_pseudogene	0.873459	0.0318578	0.749217
ENSG00000002587.9	ENSG00000002587	HS3ST1	heparan sulfate-glucosamine 3-sulfotransferase 1 [Source:HGNC Symbol;Acc:HGNC:5194]	protein_coding	0.874548	0.0108317	0.749217
ENSG00000167768.4	ENSG00000167768	KRT1	keratin 1 [Source:HGNC Symbol;Acc:HGNC:6412]	protein_coding	0.879271	0.00881456	0.749217
ENSG00000256553.1	ENSG00000256553	TRAV1-2	T cell receptor alpha variable 1-2 [Source:HGNC Symbol;Acc:HGNC:12102]	TR_V_gene	0.880717	0.0428172	0.749217
ENSG00000080561.13	ENSG00000080561	MID2	midline 2 [Source:HGNC Symbol;Acc:HGNC:7096]	protein_coding	0.883335	0.022964	0.749217
ENSG00000170486.10	ENSG00000170486	KRT72	keratin 72 [Source:HGNC Symbol;Acc:HGNC:28932]	protein_coding	0.896166	0.0163733	0.749217
ENSG00000100376.11	ENSG00000100376	FAM118A	family with sequence similarity 118 member A [Source:HGNC Symbol;Acc:HGNC:1313]	protein_coding	0.939297	0.0196049	0.749217
ENSG00000122025.14	ENSG00000122025	FLT3	fms related tyrosine kinase 3 [Source:HGNC Symbol;Acc:HGNC:3765]	protein_coding	0.943777	0.00879434	0.749217
ENSG00000002745.12	ENSG00000002745	WNT16	Wnt family member 16 [Source:HGNC Symbol;Acc:HGNC:16267]	protein_coding	0.970163	0.0135604	0.749217
ENSG00000180747.15	ENSG00000180747	SMG1P3	SMG1 pseudogene 3 [Source:HGNC Symbol;Acc:HGNC:49860]	transcribed_unprocessed_pseudogene	0.974324	0.0365482	0.749217
ENSG00000186049.8	ENSG00000186049	KRT73	keratin 73 [Source:HGNC Symbol;Acc:HGNC:28928]	protein_coding	0.980548	0.0322012	0.749217
ENSG00000100350.14	ENSG00000100350	FOXRED2	FAD dependent oxidoreductase domain containing 2 [Source:HGNC Symbol;Acc:HGNC:26264]	protein_coding	0.981829	0.000647286	0.749217
ENSG00000172915.18	ENSG00000172915	NBEA	neurobeachin [Source:HGNC Symbol;Acc:HGNC:7648]	protein_coding	0.989486	0.0108018	0.749217
ENSG00000234851.4	ENSG00000234851	RPL23AP42	ribosomal protein L23a pseudogene 42 [Source:HGNC Symbol;Acc:HGNC:35942]	processed_pseudogene	0.99996	0.0443411	0.749217
ENSG00000196188.10	ENSG00000196188	CTSE	cathepsin E [Source:HGNC Symbol;Acc:HGNC:2530]	protein_coding	1.01495	0.0471673	0.749217
ENSG00000229368.1	ENSG00000229368	AC090587.2	novel transcript, sense overlapping STIM1	sense_overlapping	1.03094	0.0283207	0.749217
ENSG00000115468.11	ENSG00000115468	EFHD1	EF-hand domain family member D1 [Source:HGNC Symbol;Acc:HGNC:29556]	protein_coding	1.0637	0.0256523	0.749217
ENSG00000204677.10	ENSG00000204677	FAM153C	family with sequence similarity 153 member C [Source:HGNC Symbol;Acc:HGNC:33936]	protein_coding	1.06653	0.0223969	0.749217
ENSG00000260314.2	ENSG00000260314	MRC1	mannose receptor C-type 1 [Source:HGNC Symbol;Acc:HGNC:7228]	protein_coding	1.08453	0.00776917	0.749217
ENSG00000179914.4	ENSG00000179914	ITLN1	intelectin 1 [Source:HGNC Symbol;Acc:HGNC:18259]	protein_coding	1.09222	0.0161685	0.749217
ENSG00000111249.13	ENSG00000111249	CUX2	cut like homeobox 2 [Source:HGNC Symbol;Acc:HGNC:19347]	protein_coding	1.10231	0.00822999	0.749217
ENSG00000151164.18	ENSG00000151164	RAD9B	RAD9 checkpoint clamp component B [Source:HGNC Symbol;Acc:HGNC:21700]	protein_coding	1.10765	0.0406957	0.749217
ENSG00000145736.14	ENSG00000145736	GTF2H2	general transcription factor IIH subunit 2 [Source:HGNC Symbol;Acc:HGNC:4656]	protein_coding	1.11143	0.0438852	0.749217
ENSG00000265612.1	ENSG00000265612	MIR4539	microRNA 4539 [Source:HGNC Symbol;Acc:HGNC:41546]	miRNA	1.11727	0.0226077	0.749217
ENSG00000153253.16	ENSG00000153253	SCN3A	sodium voltage-gated channel alpha subunit 3 [Source:HGNC Symbol;Acc:HGNC:10590]	protein_coding	1.15645	0.00685233	0.749217
ENSG00000187244.11	ENSG00000187244	BCAM	basal cell adhesion molecule (Lutheran blood group) [Source:HGNC Symbol;Acc:HGNC:6722]	protein_coding	1.16656	0.0137411	0.749217
ENSG00000164850.14	ENSG00000164850	GPER1	G protein-coupled estrogen receptor 1 [Source:HGNC Symbol;Acc:HGNC:4485]	protein_coding	1.19448	0.0233759	0.749217
ENSG00000211816.2	ENSG00000211816	TRAV38-1	T cell receptor alpha variable 38-1 [Source:HGNC Symbol;Acc:HGNC:12137]	TR_V_gene	1.19617	0.026759	0.749217
ENSG00000248905.8	ENSG00000248905	FMN1	formin 1 [Source:HGNC Symbol;Acc:HGNC:3768]	protein_coding	1.29989	0.00459306	0.749217
ENSG00000248121.8	ENSG00000248121	SMURF2P1	SMAD specific E3 ubiquitin protein ligase 2 pseudogene 1 [Source:HGNC Symbol;Acc:HGNC:44402]	transcribed_unprocessed_pseudogene	1.31182	0.00605828	0.749217
ENSG00000171451.13	ENSG00000171451	DSEL	dermatan sulfate epimerase like [Source:HGNC Symbol;Acc:HGNC:18144]	protein_coding	1.36036	0.0237394	0.749217
ENSG00000149256.15	ENSG00000149256	TENM4	teneurin transmembrane protein 4 [Source:HGNC Symbol;Acc:HGNC:29945]	protein_coding	1.40397	0.0350863	0.749217
ENSG00000215030.5	ENSG00000215030	RPL13P12	ribosomal protein L13 pseudogene 12 [Source:HGNC Symbol;Acc:HGNC:35701]	processed_pseudogene	1.41643	0.00659117	0.749217
ENSG00000205746.9	ENSG00000205746	AC126755.1	polycystic kidney disease 1 (autosomal dominant) (PKD1) pseudogene	transcribed_unprocessed_pseudogene	1.42252	0.0171547	0.749217
ENSG00000263366.2	ENSG00000263366	ABHD17AP5	abhydrolase domain containing 17A pseudogene 5 [Source:HGNC Symbol;Acc:HGNC:34043]	processed_pseudogene	1.46633	0.00123317	0.749217
ENSG00000137267.5	ENSG00000137267	TUBB2A	tubulin beta 2A class IIa [Source:HGNC Symbol;Acc:HGNC:12412]	protein_coding	1.47706	0.0291653	0.749217
ENSG00000187624.8	ENSG00000187624	C17orf97	chromosome 17 open reading frame 97 [Source:HGNC Symbol;Acc:HGNC:33800]	protein_coding	1.58209	0.00736553	0.749217
ENSG00000134184.12	ENSG00000134184	GSTM1	glutathione S-transferase mu 1 [Source:HGNC Symbol;Acc:HGNC:4632]	protein_coding	1.76646	0.0403624	0.749217
ENSG00000204001.9	ENSG00000204001	LCN8	lipocalin 8 [Source:HGNC Symbol;Acc:HGNC:27038]	protein_coding	1.96208	0.0129991	0.749217
ENSG00000130656.4	ENSG00000130656	HBZ	hemoglobin subunit zeta [Source:HGNC Symbol;Acc:HGNC:4835]	protein_coding	2.43031	0.0323184	0.749217
ENSG00000230202.1	ENSG00000230202	AL450405.1	ribosomal protein L29 (RPL29) pseudogene	processed_pseudogene	3.3908	0.0366156	0.749217

## Sheet: R6 vs R0
Gene.stable.ID.version	Gene.stable.ID	Gene.name	Gene.description	Gene.type	logFC	PValue	fdr
ENSG00000282651.2	ENSG00000282651	IGHV5-10-1	immunoglobulin heavy variable 5-10-1 [Source:HGNC Symbol;Acc:HGNC:5661]	IG_V_gene	3.41155	0.00404109	0.869631
ENSG00000188681.11	ENSG00000188681	TEKT4P2	tektin 4 pseudogene 2 [Source:HGNC Symbol;Acc:HGNC:40046]	transcribed_unprocessed_pseudogene	2.50267	0.00107385	0.869631
ENSG00000211658.2	ENSG00000211658	IGLV3-27	immunoglobulin lambda variable 3-27 [Source:HGNC Symbol;Acc:HGNC:5910]	IG_V_gene	2.32708	0.00630027	0.869631
ENSG00000211890.4	ENSG00000211890	IGHA2	immunoglobulin heavy constant alpha 2 (A2m marker) [Source:HGNC Symbol;Acc:HGNC:5479]	IG_C_gene	2.25621	0.00251134	0.869631
ENSG00000232629.8	ENSG00000232629	HLA-DQB2	major histocompatibility complex, class II, DQ beta 2 [Source:HGNC Symbol;Acc:HGNC:4945]	protein_coding	2.21847	0.0314583	0.869631
ENSG00000211892.4	ENSG00000211892	IGHG4	immunoglobulin heavy constant gamma 4 (G4m marker) [Source:HGNC Symbol;Acc:HGNC:5528]	IG_C_gene	2.21237	0.00143741	0.869631
ENSG00000117595.11	ENSG00000117595	IRF6	interferon regulatory factor 6 [Source:HGNC Symbol;Acc:HGNC:6121]	protein_coding	2.16918	0.0260242	0.869631
ENSG00000197561.6	ENSG00000197561	ELANE	elastase, neutrophil expressed [Source:HGNC Symbol;Acc:HGNC:3309]	protein_coding	2.12501	0.0184402	0.869631
ENSG00000253755.1	ENSG00000253755	IGHGP	immunoglobulin heavy constant gamma P (non-functional) [Source:HGNC Symbol;Acc:HGNC:5529]	IG_C_pseudogene	1.9485	0.0103178	0.869631
ENSG00000198892.6	ENSG00000198892	SHISA4	shisa family member 4 [Source:HGNC Symbol;Acc:HGNC:27139]	protein_coding	1.85979	0.000682795	0.869631
ENSG00000184292.6	ENSG00000184292	TACSTD2	tumor associated calcium signal transducer 2 [Source:HGNC Symbol;Acc:HGNC:11530]	protein_coding	1.84512	0.00989454	0.869631
ENSG00000237541.3	ENSG00000237541	HLA-DQA2	major histocompatibility complex, class II, DQ alpha 2 [Source:HGNC Symbol;Acc:HGNC:4943]	protein_coding	1.82083	0.00762631	0.869631
ENSG00000211950.2	ENSG00000211950	IGHV1-24	immunoglobulin heavy variable 1-24 [Source:HGNC Symbol;Acc:HGNC:5551]	IG_V_gene	1.81649	0.0303508	0.869631
ENSG00000100448.3	ENSG00000100448	CTSG	cathepsin G [Source:HGNC Symbol;Acc:HGNC:2532]	protein_coding	1.80733	0.0172705	0.869631
ENSG00000211895.5	ENSG00000211895	IGHA1	immunoglobulin heavy constant alpha 1 [Source:HGNC Symbol;Acc:HGNC:5478]	IG_C_gene	1.79455	0.000796645	0.869631
ENSG00000211659.2	ENSG00000211659	IGLV3-25	immunoglobulin lambda variable 3-25 [Source:HGNC Symbol;Acc:HGNC:5908]	IG_V_gene	1.79309	0.00150123	0.869631
ENSG00000185198.11	ENSG00000185198	PRSS57	serine protease 57 [Source:HGNC Symbol;Acc:HGNC:31397]	protein_coding	1.66797	0.00617312	0.869631
ENSG00000105048.16	ENSG00000105048	TNNT1	troponin T1, slow skeletal type [Source:HGNC Symbol;Acc:HGNC:11948]	protein_coding	1.66671	0.00528919	0.869631
ENSG00000235169.8	ENSG00000235169	SMIM1	small integral membrane protein 1 (Vel blood group) [Source:HGNC Symbol;Acc:HGNC:44204]	protein_coding	1.60319	0.0335031	0.869631
ENSG00000233614.6	ENSG00000233614	DDX11L10	DEAD/H-box helicase 11 like 10 [Source:HGNC Symbol;Acc:HGNC:14125]	transcribed_unprocessed_pseudogene	1.57325	0.0156232	0.869631
ENSG00000135116.9	ENSG00000135116	HRK	harakiri, BCL2 interacting protein [Source:HGNC Symbol;Acc:HGNC:5185]	protein_coding	1.54691	0.0228438	0.869631
ENSG00000132465.10	ENSG00000132465	JCHAIN	joining chain of multimeric IgA and IgM [Source:HGNC Symbol;Acc:HGNC:5713]	protein_coding	1.52649	0.0125724	0.869631
ENSG00000169397.3	ENSG00000169397	RNASE3	ribonuclease A family member 3 [Source:HGNC Symbol;Acc:HGNC:10046]	protein_coding	1.51838	0.0366708	0.869631
ENSG00000226816.3	ENSG00000226816	AC005082.1	novel transcript	lincRNA	1.50443	0.0335486	0.869631
ENSG00000211896.7	ENSG00000211896	IGHG1	immunoglobulin heavy constant gamma 1 (G1m marker) [Source:HGNC Symbol;Acc:HGNC:5525]	IG_C_gene	1.49867	0.000360691	0.869631
ENSG00000246174.7	ENSG00000246174	KCTD21-AS1	KCTD21 antisense RNA 1 [Source:HGNC Symbol;Acc:HGNC:48674]	antisense	1.49689	0.0170098	0.869631
ENSG00000103355.13	ENSG00000103355	PRSS33	serine protease 33 [Source:HGNC Symbol;Acc:HGNC:30405]	protein_coding	1.49008	0.000379835	0.869631
ENSG00000211935.3	ENSG00000211935	IGHV1-3	immunoglobulin heavy variable 1-3 [Source:HGNC Symbol;Acc:HGNC:5552]	IG_V_gene	1.47632	0.0140194	0.869631
ENSG00000244575.3	ENSG00000244575	IGKV1-27	immunoglobulin kappa variable 1-27 [Source:HGNC Symbol;Acc:HGNC:5735]	IG_V_gene	1.47486	0.0113353	0.869631
ENSG00000279928.2	ENSG00000279928	FO538757.2	DEAD/H-box helicase 11 (DDX11) pseudogene	unprocessed_pseudogene	1.46988	0.0304658	0.869631
ENSG00000230629.2	ENSG00000230629	RPS23P8	ribosomal protein S23 pseudogene 8 [Source:HGNC Symbol;Acc:HGNC:35982]	processed_pseudogene	1.46496	0.0188973	0.869631
ENSG00000173585.15	ENSG00000173585	CCR9	C-C motif chemokine receptor 9 [Source:HGNC Symbol;Acc:HGNC:1610]	protein_coding	1.46002	0.0497829	0.869631
ENSG00000105205.6	ENSG00000105205	CLC	Charcot-Leyden crystal galectin [Source:HGNC Symbol;Acc:HGNC:2014]	protein_coding	1.44894	0.00587755	0.869631
ENSG00000278196.3	ENSG00000278196	IGLV2-8	immunoglobulin lambda variable 2-8 [Source:HGNC Symbol;Acc:HGNC:5895]	IG_V_gene	1.40561	0.0287215	0.869631
ENSG00000240505.8	ENSG00000240505	TNFRSF13B	TNF receptor superfamily member 13B [Source:HGNC Symbol;Acc:HGNC:18153]	protein_coding	1.3996	0.00970574	0.869631
ENSG00000235961.5	ENSG00000235961	PNMA6A	PNMA family member 6A [Source:HGNC Symbol;Acc:HGNC:28248]	protein_coding	1.37139	0.034375	0.869631
ENSG00000211644.3	ENSG00000211644	IGLV1-51	immunoglobulin lambda variable 1-51 [Source:HGNC Symbol;Acc:HGNC:5882]	IG_V_gene	1.36113	0.000584058	0.869631
ENSG00000158747.14	ENSG00000158747	NBL1	NBL1, DAN family BMP antagonist [Source:HGNC Symbol;Acc:HGNC:7650]	protein_coding	1.35838	0.0200991	0.869631
ENSG00000211673.2	ENSG00000211673	IGLV3-1	immunoglobulin lambda variable 3-1 [Source:HGNC Symbol;Acc:HGNC:5896]	IG_V_gene	1.35791	0.00563218	0.869631
ENSG00000239951.1	ENSG00000239951	IGKV3-20	immunoglobulin kappa variable 3-20 [Source:HGNC Symbol;Acc:HGNC:5817]	IG_V_gene	1.34846	0.00327859	0.869631
ENSG00000240864.3	ENSG00000240864	IGKV1-16	immunoglobulin kappa variable 1-16 [Source:HGNC Symbol;Acc:HGNC:5732]	IG_V_gene	1.34835	0.0476319	0.869631
ENSG00000211663.2	ENSG00000211663	IGLV3-19	immunoglobulin lambda variable 3-19 [Source:HGNC Symbol;Acc:HGNC:5903]	IG_V_gene	1.34636	0.00316805	0.869631
ENSG00000211592.8	ENSG00000211592	IGKC	immunoglobulin kappa constant [Source:HGNC Symbol;Acc:HGNC:5716]	IG_C_gene	1.31106	0.0143189	0.869631
ENSG00000273361.1	ENSG00000273361	AC021016.3	novel transcript, antisense to CTDSP1	antisense	1.30242	0.0377949	0.869631
ENSG00000243466.1	ENSG00000243466	IGKV1-5	immunoglobulin kappa variable 1-5 [Source:HGNC Symbol;Acc:HGNC:5741]	IG_V_gene	1.3012	0.00780338	0.869631
ENSG00000274376.4	ENSG00000274376	ADAMTS7P1	ADAMTS7 pseudogene 1 [Source:HGNC Symbol;Acc:HGNC:49407]	transcribed_unprocessed_pseudogene	1.29631	0.0103192	0.869631
ENSG00000166035.10	ENSG00000166035	LIPC	lipase C, hepatic type [Source:HGNC Symbol;Acc:HGNC:6619]	protein_coding	1.28968	0.0087793	0.869631
ENSG00000166171.12	ENSG00000166171	DPCD	deleted in primary ciliary dyskinesia homolog (mouse) [Source:HGNC Symbol;Acc:HGNC:24542]	protein_coding	1.28273	0.0233012	0.869631
ENSG00000211937.3	ENSG00000211937	IGHV2-5	immunoglobulin heavy variable 2-5 [Source:HGNC Symbol;Acc:HGNC:5576]	IG_V_gene	1.28266	0.0178171	0.869631
ENSG00000271581.1	ENSG00000271581	AL671883.2	HLA complex group 4 (HCG4) pseudogene	unprocessed_pseudogene	1.2815	0.0183576	0.869631
ENSG00000205927.4	ENSG00000205927	OLIG2	oligodendrocyte transcription factor 2 [Source:HGNC Symbol;Acc:HGNC:9398]	protein_coding	1.27681	0.014264	0.869631
ENSG00000204872.4	ENSG00000204872	NAT8B	N-acetyltransferase 8B (putative, gene/pseudogene) [Source:HGNC Symbol;Acc:HGNC:30235]	polymorphic_pseudogene	1.27638	0.0184002	0.869631
ENSG00000211598.2	ENSG00000211598	IGKV4-1	immunoglobulin kappa variable 4-1 [Source:HGNC Symbol;Acc:HGNC:5834]	IG_V_gene	1.27484	0.00405365	0.869631
ENSG00000274012.1	ENSG00000274012	RN7SL2	RNA, 7SL, cytoplasmic 2 [Source:HGNC Symbol;Acc:HGNC:23134]	misc_RNA	1.27425	0.000970476	0.869631
ENSG00000182557.7	ENSG00000182557	SPNS3	sphingolipid transporter 3 (putative) [Source:HGNC Symbol;Acc:HGNC:28433]	protein_coding	1.26319	0.00556896	0.869631
ENSG00000211640.4	ENSG00000211640	IGLV6-57	immunoglobulin lambda variable 6-57 [Source:HGNC Symbol;Acc:HGNC:5927]	IG_V_gene	1.25728	0.00954525	0.869631
ENSG00000211653.2	ENSG00000211653	IGLV1-40	immunoglobulin lambda variable 1-40 [Source:HGNC Symbol;Acc:HGNC:5877]	IG_V_gene	1.25385	0.00171014	0.869631
ENSG00000111728.10	ENSG00000111728	ST8SIA1	ST8 alpha-N-acetyl-neuraminide alpha-2,8-sialyltransferase 1 [Source:HGNC Symbol;Acc:HGNC:10869]	protein_coding	1.24862	0.00702469	0.869631
ENSG00000109099.14	ENSG00000109099	PMP22	peripheral myelin protein 22 [Source:HGNC Symbol;Acc:HGNC:9118]	protein_coding	1.23777	0.0336961	0.869631
ENSG00000211660.3	ENSG00000211660	IGLV2-23	immunoglobulin lambda variable 2-23 [Source:HGNC Symbol;Acc:HGNC:5890]	IG_V_gene	1.22156	0.00481413	0.869631
ENSG00000178026.12	ENSG00000178026	LRRC75B	leucine rich repeat containing 75B [Source:HGNC Symbol;Acc:HGNC:33155]	protein_coding	1.21799	0.020591	0.869631
ENSG00000254709.7	ENSG00000254709	IGLL5	immunoglobulin lambda like polypeptide 5 [Source:HGNC Symbol;Acc:HGNC:38476]	protein_coding	1.21728	0.0172013	0.869631
ENSG00000211662.2	ENSG00000211662	IGLV3-21	immunoglobulin lambda variable 3-21 [Source:HGNC Symbol;Acc:HGNC:5905]	IG_V_gene	1.21329	0.0383643	0.869631
ENSG00000048462.10	ENSG00000048462	TNFRSF17	TNF receptor superfamily member 17 [Source:HGNC Symbol;Acc:HGNC:11913]	protein_coding	1.21198	0.0361944	0.869631
ENSG00000092067.5	ENSG00000092067	CEBPE	CCAAT enhancer binding protein epsilon [Source:HGNC Symbol;Acc:HGNC:1836]	protein_coding	1.20873	0.0280912	0.869631
ENSG00000175164.14	ENSG00000175164	ABO	ABO, alpha 1-3-N-acetylgalactosaminyltransferase and alpha 1-3-galactosyltransferase [Source:HGNC Symbol;Acc:HGNC:79]	protein_coding	1.20239	0.0425669	0.869631
ENSG00000211651.3	ENSG00000211651	IGLV1-44	immunoglobulin lambda variable 1-44 [Source:HGNC Symbol;Acc:HGNC:5879]	IG_V_gene	1.20235	0.00959498	0.869631
ENSG00000282608.1	ENSG00000282608	ADORA3	adenosine A3 receptor [Source:HGNC Symbol;Acc:HGNC:268]	protein_coding	1.20127	0.00715482	0.869631
ENSG00000224373.3	ENSG00000224373	IGHV4-59	immunoglobulin heavy variable 4-59 [Source:HGNC Symbol;Acc:HGNC:5654]	IG_V_gene	1.19803	0.0214036	0.869631
ENSG00000054356.13	ENSG00000054356	PTPRN	protein tyrosine phosphatase, receptor type N [Source:HGNC Symbol;Acc:HGNC:9676]	protein_coding	1.18689	0.0349874	0.869631
ENSG00000276758.1	ENSG00000276758	AC245884.12	leukocyte immunoglobulin-like receptor, subfamily A member pseudogene	unprocessed_pseudogene	1.16898	0.0397312	0.869631
ENSG00000145425.9	ENSG00000145425	RPS3A	ribosomal protein S3A [Source:HGNC Symbol;Acc:HGNC:10421]	protein_coding	1.16507	0.0116708	0.869631
ENSG00000218426.5	ENSG00000218426	AL590867.2	60S ribosomal protein L27a (RPL27A) pseudogene	processed_pseudogene	1.16072	0.0220951	0.869631
ENSG00000182809.10	ENSG00000182809	CRIP2	cysteine rich protein 2 [Source:HGNC Symbol;Acc:HGNC:2361]	protein_coding	1.15735	0.00124035	0.869631
ENSG00000227615.1	ENSG00000227615	AP001324.1	ribosomal protein S12 (RPS12) pseudogene	processed_pseudogene	1.14315	0.0147758	0.869631
ENSG00000167034.9	ENSG00000167034	NKX3-1	NK3 homeobox 1 [Source:HGNC Symbol;Acc:HGNC:7838]	protein_coding	1.13823	0.024045	0.869631
ENSG00000211955.2	ENSG00000211955	IGHV3-33	immunoglobulin heavy variable 3-33 [Source:HGNC Symbol;Acc:HGNC:5596]	IG_V_gene	1.13533	0.0211087	0.869631
ENSG00000236279.6	ENSG00000236279	CLEC2L	C-type lectin domain family 2 member L [Source:HGNC Symbol;Acc:HGNC:21969]	protein_coding	1.13389	0.0144223	0.869631
ENSG00000161905.12	ENSG00000161905	ALOX15	arachidonate 15-lipoxygenase [Source:HGNC Symbol;Acc:HGNC:433]	protein_coding	1.12821	0.0220129	0.869631
ENSG00000187583.10	ENSG00000187583	PLEKHN1	pleckstrin homology domain containing N1 [Source:HGNC Symbol;Acc:HGNC:25284]	protein_coding	1.10966	0.0349646	0.869631
ENSG00000100290.2	ENSG00000100290	BIK	BCL2 interacting killer [Source:HGNC Symbol;Acc:HGNC:1051]	protein_coding	1.0944	0.0452624	0.869631
ENSG00000188818.12	ENSG00000188818	ZDHHC11	zinc finger DHHC-type containing 11 [Source:HGNC Symbol;Acc:HGNC:19158]	protein_coding	1.08187	0.0338468	0.869631
ENSG00000241351.3	ENSG00000241351	IGKV3-11	immunoglobulin kappa variable 3-11 [Source:HGNC Symbol;Acc:HGNC:5815]	IG_V_gene	1.07046	0.0320163	0.869631
ENSG00000143786.7	ENSG00000143786	CNIH3	cornichon family AMPA receptor auxiliary protein 3 [Source:HGNC Symbol;Acc:HGNC:26802]	protein_coding	1.06189	0.0415687	0.869631
ENSG00000273183.1	ENSG00000273183	AC093726.2	novel transcript, antisense to PAXIP1	antisense	1.05858	0.040204	0.869631
ENSG00000165948.10	ENSG00000165948	IFI27L1	interferon alpha inducible protein 27 like 1 [Source:HGNC Symbol;Acc:HGNC:19754]	protein_coding	1.0514	0.042815	0.869631
ENSG00000168824.14	ENSG00000168824	NSG1	neuronal vesicle trafficking associated 1 [Source:HGNC Symbol;Acc:HGNC:18790]	protein_coding	1.04513	0.0102409	0.869631
ENSG00000012223.12	ENSG00000012223	LTF	lactotransferrin [Source:HGNC Symbol;Acc:HGNC:6720]	protein_coding	1.04317	0.0023392	0.869631
ENSG00000211677.2	ENSG00000211677	IGLC2	immunoglobulin lambda constant 2 [Source:HGNC Symbol;Acc:HGNC:5856]	IG_C_gene	1.03874	0.00652654	0.869631
ENSG00000211959.2	ENSG00000211959	IGHV4-39	immunoglobulin heavy variable 4-39 [Source:HGNC Symbol;Acc:HGNC:5651]	IG_V_gene	1.02376	0.0313015	0.869631
ENSG00000244437.1	ENSG00000244437	IGKV3-15	immunoglobulin kappa variable 3-15 [Source:HGNC Symbol;Acc:HGNC:5816]	IG_V_gene	1.01995	0.00771778	0.869631
ENSG00000114315.3	ENSG00000114315	HES1	hes family bHLH transcription factor 1 [Source:HGNC Symbol;Acc:HGNC:5192]	protein_coding	1.01877	0.0460379	0.869631
ENSG00000162366.7	ENSG00000162366	PDZK1IP1	PDZK1 interacting protein 1 [Source:HGNC Symbol;Acc:HGNC:16887]	protein_coding	1.01609	0.0492821	0.869631
ENSG00000256060.2	ENSG00000256060	TRAPPC2B	trafficking protein particle complex 2B [Source:HGNC Symbol;Acc:HGNC:10710]	protein_coding	1.01415	0.0463386	0.869631
ENSG00000105366.15	ENSG00000105366	SIGLEC8	sialic acid binding Ig like lectin 8 [Source:HGNC Symbol;Acc:HGNC:10877]	protein_coding	1.00859	0.00261499	0.869631
ENSG00000211638.2	ENSG00000211638	IGLV8-61	immunoglobulin lambda variable 8-61 [Source:HGNC Symbol;Acc:HGNC:5931]	IG_V_gene	1.00765	0.0462951	0.869631
ENSG00000100628.11	ENSG00000100628	ASB2	ankyrin repeat and SOCS box containing 2 [Source:HGNC Symbol;Acc:HGNC:16012]	protein_coding	1.00655	0.0123129	0.869631
ENSG00000111057.10	ENSG00000111057	KRT18	keratin 18 [Source:HGNC Symbol;Acc:HGNC:6430]	protein_coding	1.00402	0.0169326	0.869631
ENSG00000233276.4	ENSG00000233276	GPX1	glutathione peroxidase 1 [Source:HGNC Symbol;Acc:HGNC:4553]	polymorphic_pseudogene	0.995682	0.0406004	0.869631
ENSG00000112759.17	ENSG00000112759	SLC29A1	solute carrier family 29 member 1 (Augustine blood group) [Source:HGNC Symbol;Acc:HGNC:11003]	protein_coding	0.987704	0.00764772	0.869631
ENSG00000229117.8	ENSG00000229117	RPL41	ribosomal protein L41 [Source:HGNC Symbol;Acc:HGNC:10354]	protein_coding	0.977598	0.0192502	0.869631
ENSG00000111678.10	ENSG00000111678	C12orf57	chromosome 12 open reading frame 57 [Source:HGNC Symbol;Acc:HGNC:29521]	protein_coding	0.975289	0.0348982	0.869631
ENSG00000037897.16	ENSG00000037897	METTL1	methyltransferase like 1 [Source:HGNC Symbol;Acc:HGNC:7030]	protein_coding	0.96531	0.0478611	0.869631
ENSG00000170476.15	ENSG00000170476	MZB1	marginal zone B and B1 cell specific protein [Source:HGNC Symbol;Acc:HGNC:30125]	protein_coding	0.961675	0.00164595	0.869631
ENSG00000143869.6	ENSG00000143869	GDF7	growth differentiation factor 7 [Source:HGNC Symbol;Acc:HGNC:4222]	protein_coding	0.959978	0.0362627	0.869631
ENSG00000103056.11	ENSG00000103056	SMPD3	sphingomyelin phosphodiesterase 3 [Source:HGNC Symbol;Acc:HGNC:14240]	protein_coding	0.959977	0.00993582	0.869631
ENSG00000250548.6	ENSG00000250548	LINC01303	long intergenic non-protein coding RNA 1303 [Source:HGNC Symbol;Acc:HGNC:50470]	lincRNA	0.957598	0.0428875	0.869631
ENSG00000007038.10	ENSG00000007038	PRSS21	serine protease 21 [Source:HGNC Symbol;Acc:HGNC:9485]	protein_coding	0.954327	0.0497755	0.869631
ENSG00000204815.9	ENSG00000204815	TTC25	tetratricopeptide repeat domain 25 [Source:HGNC Symbol;Acc:HGNC:25280]	protein_coding	0.951796	0.0242237	0.869631
ENSG00000211666.2	ENSG00000211666	IGLV2-14	immunoglobulin lambda variable 2-14 [Source:HGNC Symbol;Acc:HGNC:5888]	IG_V_gene	0.942488	0.0210947	0.869631
ENSG00000196284.15	ENSG00000196284	SUPT3H	SPT3 homolog, SAGA and STAGA complex component [Source:HGNC Symbol;Acc:HGNC:11466]	protein_coding	0.940524	0.0268825	0.869631
ENSG00000210117.1	ENSG00000210117	MT-TW	mitochondrially encoded tRNA tryptophan [Source:HGNC Symbol;Acc:HGNC:7501]	Mt_tRNA	0.936491	0.0303438	0.869631
ENSG00000283041.1	ENSG00000283041	AC008038.1	eukaryotic translation elongation factor 1 gamma (	processed_pseudogene	0.935388	0.033216	0.869631
ENSG00000184113.9	ENSG00000184113	CLDN5	claudin 5 [Source:HGNC Symbol;Acc:HGNC:2047]	protein_coding	0.9349	0.0286128	0.869631
ENSG00000095932.6	ENSG00000095932	SMIM24	small integral membrane protein 24 [Source:HGNC Symbol;Acc:HGNC:37244]	protein_coding	0.911122	0.013689	0.869631
ENSG00000277586.2	ENSG00000277586	NEFL	neurofilament light [Source:HGNC Symbol;Acc:HGNC:7739]	protein_coding	0.908335	0.0186542	0.869631
ENSG00000163682.16	ENSG00000163682	RPL9	ribosomal protein L9 [Source:HGNC Symbol;Acc:HGNC:10369]	protein_coding	0.907145	0.00982465	0.869631
ENSG00000232346.1	ENSG00000232346	Z74021.1	ribosomal protein S17 (RPS17) pseudogene	processed_pseudogene	0.901686	0.0450456	0.869631
ENSG00000196565.14	ENSG00000196565	HBG2	hemoglobin subunit gamma 2 [Source:HGNC Symbol;Acc:HGNC:4832]	protein_coding	0.890041	0.00394784	0.869631
ENSG00000123080.10	ENSG00000123080	CDKN2C	cyclin dependent kinase inhibitor 2C [Source:HGNC Symbol;Acc:HGNC:1789]	protein_coding	0.884646	0.0398148	0.869631
ENSG00000070526.14	ENSG00000070526	ST6GALNAC1	ST6 N-acetylgalactosaminide alpha-2,6-sialyltransferase 1 [Source:HGNC Symbol;Acc:HGNC:23614]	protein_coding	0.88011	0.0451367	0.869631
ENSG00000265401.1	ENSG00000265401	AC093484.3	novel transcript	antisense	0.877798	0.0423439	0.869631
ENSG00000176472.10	ENSG00000176472	ZNF575	zinc finger protein 575 [Source:HGNC Symbol;Acc:HGNC:27606]	protein_coding	0.877381	0.0317819	0.869631
ENSG00000142684.8	ENSG00000142684	ZNF593	zinc finger protein 593 [Source:HGNC Symbol;Acc:HGNC:30943]	protein_coding	0.875362	0.0472485	0.869631
ENSG00000168028.13	ENSG00000168028	RPSA	ribosomal protein SA [Source:HGNC Symbol;Acc:HGNC:6502]	protein_coding	0.874831	0.0181872	0.869631
ENSG00000167680.15	ENSG00000167680	SEMA6B	semaphorin 6B [Source:HGNC Symbol;Acc:HGNC:10739]	protein_coding	0.869937	0.0249053	0.869631
ENSG00000143387.12	ENSG00000143387	CTSK	cathepsin K [Source:HGNC Symbol;Acc:HGNC:2536]	protein_coding	0.869259	0.0070649	0.869631
ENSG00000272908.1	ENSG00000272908	AC006033.2	novel transcript	lincRNA	0.869002	0.0290358	0.869631
ENSG00000183837.9	ENSG00000183837	PNMA3	PNMA family member 3 [Source:HGNC Symbol;Acc:HGNC:18742]	protein_coding	0.868846	0.00686287	0.869631
ENSG00000183134.4	ENSG00000183134	PTGDR2	prostaglandin D2 receptor 2 [Source:HGNC Symbol;Acc:HGNC:4502]	protein_coding	0.867959	0.0122707	0.869631
ENSG00000221821.3	ENSG00000221821	C6orf226	chromosome 6 open reading frame 226 [Source:HGNC Symbol;Acc:HGNC:34431]	protein_coding	0.867835	0.0441778	0.869631
ENSG00000160318.6	ENSG00000160318	CLDND2	claudin domain containing 2 [Source:HGNC Symbol;Acc:HGNC:28511]	protein_coding	0.86665	0.00981527	0.869631
ENSG00000117691.9	ENSG00000117691	NENF	neudesin neurotrophic factor [Source:HGNC Symbol;Acc:HGNC:30384]	protein_coding	0.859498	0.0212506	0.869631
ENSG00000248487.8	ENSG00000248487	ABHD14A	abhydrolase domain containing 14A [Source:HGNC Symbol;Acc:HGNC:24538]	protein_coding	0.859114	0.0299861	0.869631
ENSG00000186204.14	ENSG00000186204	CYP4F12	cytochrome P450 family 4 subfamily F member 12 [Source:HGNC Symbol;Acc:HGNC:18857]	protein_coding	0.855875	0.0182121	0.869631
ENSG00000269973.1	ENSG00000269973	AC010969.2	novel transcript	lincRNA	0.847284	0.0370562	0.869631
ENSG00000262877.4	ENSG00000262877	AC110285.2	novel transcript	lincRNA	0.837412	0.0370968	0.869631
ENSG00000205309.13	ENSG00000205309	NT5M	5',3'-nucleotidase, mitochondrial [Source:HGNC Symbol;Acc:HGNC:15769]	protein_coding	0.836768	0.0449082	0.869631
ENSG00000172428.10	ENSG00000172428	COPS9	COP9 signalosome subunit 9 [Source:HGNC Symbol;Acc:HGNC:21314]	protein_coding	0.834588	0.0414163	0.869631
ENSG00000177868.11	ENSG00000177868	SVBP	small vasohibin binding protein [Source:HGNC Symbol;Acc:HGNC:29204]	protein_coding	0.82517	0.00873915	0.869631
ENSG00000211897.9	ENSG00000211897	IGHG3	immunoglobulin heavy constant gamma 3 (G3m marker) [Source:HGNC Symbol;Acc:HGNC:5527]	IG_C_gene	0.821323	0.016973	0.869631
ENSG00000166126.10	ENSG00000166126	AMN	amnion associated transmembrane protein [Source:HGNC Symbol;Acc:HGNC:14604]	protein_coding	0.820512	0.045512	0.869631
ENSG00000231500.6	ENSG00000231500	RPS18	ribosomal protein S18 [Source:HGNC Symbol;Acc:HGNC:10401]	protein_coding	0.813752	0.0272056	0.869631
ENSG00000091181.19	ENSG00000091181	IL5RA	interleukin 5 receptor subunit alpha [Source:HGNC Symbol;Acc:HGNC:6017]	protein_coding	0.813501	0.0146901	0.869631
ENSG00000010278.13	ENSG00000010278	CD9	CD9 molecule [Source:HGNC Symbol;Acc:HGNC:1709]	protein_coding	0.808656	0.0477563	0.869631
ENSG00000170430.9	ENSG00000170430	MGMT	O-6-methylguanine-DNA methyltransferase [Source:HGNC Symbol;Acc:HGNC:7059]	protein_coding	0.807114	0.0353395	0.869631
ENSG00000113734.17	ENSG00000113734	BNIP1	BCL2 interacting protein 1 [Source:HGNC Symbol;Acc:HGNC:1082]	protein_coding	0.805676	0.0454953	0.869631
ENSG00000278030.1	ENSG00000278030	TRBV7-9	T cell receptor beta variable 7-9 [Source:HGNC Symbol;Acc:HGNC:12243]	TR_V_gene	0.804357	0.0199814	0.869631
ENSG00000164978.17	ENSG00000164978	NUDT2	nudix hydrolase 2 [Source:HGNC Symbol;Acc:HGNC:8049]	protein_coding	0.797726	0.0339477	0.869631
ENSG00000100908.13	ENSG00000100908	EMC9	ER membrane protein complex subunit 9 [Source:HGNC Symbol;Acc:HGNC:20273]	protein_coding	0.792751	0.0481418	0.869631
ENSG00000114942.13	ENSG00000114942	EEF1B2	eukaryotic translation elongation factor 1 beta 2 [Source:HGNC Symbol;Acc:HGNC:3208]	protein_coding	0.791163	0.0207224	0.869631
ENSG00000161980.5	ENSG00000161980	POLR3K	RNA polymerase III subunit K [Source:HGNC Symbol;Acc:HGNC:14121]	protein_coding	0.788639	0.0166257	0.869631
ENSG00000010310.8	ENSG00000010310	GIPR	gastric inhibitory polypeptide receptor [Source:HGNC Symbol;Acc:HGNC:4271]	protein_coding	0.780753	0.0113488	0.869631
ENSG00000211949.3	ENSG00000211949	IGHV3-23	immunoglobulin heavy variable 3-23 [Source:HGNC Symbol;Acc:HGNC:5588]	IG_V_gene	0.778827	0.04476	0.869631
ENSG00000179271.2	ENSG00000179271	GADD45GIP1	GADD45G interacting protein 1 [Source:HGNC Symbol;Acc:HGNC:29996]	protein_coding	0.771337	0.047439	0.869631
ENSG00000148803.11	ENSG00000148803	FUOM	fucose mutarotase [Source:HGNC Symbol;Acc:HGNC:24733]	protein_coding	0.769563	0.0387075	0.869631
ENSG00000137818.11	ENSG00000137818	RPLP1	ribosomal protein lateral stalk subunit P1 [Source:HGNC Symbol;Acc:HGNC:10372]	protein_coding	0.76944	0.033829	0.869631
ENSG00000260401.1	ENSG00000260401	AP002761.4	novel transcript, overlapping to P2RY2	sense_overlapping	0.768311	0.0135176	0.869631
ENSG00000117281.15	ENSG00000117281	CD160	CD160 molecule [Source:HGNC Symbol;Acc:HGNC:17013]	protein_coding	0.763299	0.0441976	0.869631
ENSG00000119632.3	ENSG00000119632	IFI27L2	interferon alpha inducible protein 27 like 2 [Source:HGNC Symbol;Acc:HGNC:19753]	protein_coding	0.750101	0.0272769	0.869631
ENSG00000272398.5	ENSG00000272398	CD24	CD24 molecule [Source:HGNC Symbol;Acc:HGNC:1645]	protein_coding	0.748126	0.0313071	0.869631
ENSG00000276070.4	ENSG00000276070	CCL4L2	C-C motif chemokine ligand 4 like 2 [Source:HGNC Symbol;Acc:HGNC:24066]	protein_coding	0.742575	0.0279055	0.869631
ENSG00000131203.12	ENSG00000131203	IDO1	indoleamine 2,3-dioxygenase 1 [Source:HGNC Symbol;Acc:HGNC:6059]	protein_coding	0.740636	0.0377867	0.869631
ENSG00000167543.15	ENSG00000167543	TP53I13	tumor protein p53 inducible protein 13 [Source:HGNC Symbol;Acc:HGNC:25102]	protein_coding	0.734825	0.0371042	0.869631
ENSG00000168209.4	ENSG00000168209	DDIT4	DNA damage inducible transcript 4 [Source:HGNC Symbol;Acc:HGNC:24944]	protein_coding	0.731334	0.0407577	0.869631
ENSG00000142408.4	ENSG00000142408	CACNG8	calcium voltage-gated channel auxiliary subunit gamma 8 [Source:HGNC Symbol;Acc:HGNC:13628]	protein_coding	0.73033	0.0262741	0.869631
ENSG00000225756.1	ENSG00000225756	DBH-AS1	DBH antisense RNA 1 [Source:HGNC Symbol;Acc:HGNC:24155]	antisense	0.723927	0.0366584	0.869631
ENSG00000203875.11	ENSG00000203875	SNHG5	small nucleolar RNA host gene 5 [Source:HGNC Symbol;Acc:HGNC:21026]	processed_transcript	0.717004	0.0116174	0.869631
ENSG00000177697.18	ENSG00000177697	CD151	CD151 molecule (Raph blood group) [Source:HGNC Symbol;Acc:HGNC:1630]	protein_coding	0.713392	0.0112857	0.869631
ENSG00000169020.9	ENSG00000169020	ATP5ME	ATP synthase membrane subunit e [Source:HGNC Symbol;Acc:HGNC:846]	protein_coding	0.711274	0.0474943	0.869631
ENSG00000175061.17	ENSG00000175061	LRRC75A-AS1	LRRC75A antisense RNA 1 [Source:HGNC Symbol;Acc:HGNC:28619]	processed_transcript	0.710244	0.029003	0.869631
ENSG00000171863.14	ENSG00000171863	RPS7	ribosomal protein S7 [Source:HGNC Symbol;Acc:HGNC:10440]	protein_coding	0.705776	0.0408668	0.869631
ENSG00000002330.13	ENSG00000002330	BAD	BCL2 associated agonist of cell death [Source:HGNC Symbol;Acc:HGNC:936]	protein_coding	0.703809	0.0443109	0.869631
ENSG00000102575.11	ENSG00000102575	ACP5	acid phosphatase 5, tartrate resistant [Source:HGNC Symbol;Acc:HGNC:124]	protein_coding	0.701661	0.0491453	0.869631
ENSG00000184508.11	ENSG00000184508	HDDC3	HD domain containing 3 [Source:HGNC Symbol;Acc:HGNC:30522]	protein_coding	0.693156	0.0190829	0.869631
ENSG00000126756.11	ENSG00000126756	UXT	ubiquitously expressed prefoldin like chaperone [Source:HGNC Symbol;Acc:HGNC:12641]	protein_coding	0.69065	0.0308448	0.869631
ENSG00000135916.15	ENSG00000135916	ITM2C	integral membrane protein 2C [Source:HGNC Symbol;Acc:HGNC:6175]	protein_coding	0.681968	0.0102244	0.869631
ENSG00000090266.12	ENSG00000090266	NDUFB2	NADH:ubiquinone oxidoreductase subunit B2 [Source:HGNC Symbol;Acc:HGNC:7697]	protein_coding	0.681769	0.0438559	0.869631
ENSG00000183386.9	ENSG00000183386	FHL3	four and a half LIM domains 3 [Source:HGNC Symbol;Acc:HGNC:3704]	protein_coding	0.68148	0.0265714	0.869631
ENSG00000111843.13	ENSG00000111843	TMEM14C	transmembrane protein 14C [Source:HGNC Symbol;Acc:HGNC:20952]	protein_coding	0.679039	0.017205	0.869631
ENSG00000171130.18	ENSG00000171130	ATP6V0E2	ATPase H+ transporting V0 subunit e2 [Source:HGNC Symbol;Acc:HGNC:21723]	protein_coding	0.67902	0.0346523	0.869631
ENSG00000177854.7	ENSG00000177854	TMEM187	transmembrane protein 187 [Source:HGNC Symbol;Acc:HGNC:13705]	protein_coding	0.678168	0.0490608	0.869631
ENSG00000134072.10	ENSG00000134072	CAMK1	calcium/calmodulin dependent protein kinase I [Source:HGNC Symbol;Acc:HGNC:1459]	protein_coding	0.677882	0.0491163	0.869631
ENSG00000157326.18	ENSG00000157326	DHRS4	dehydrogenase/reductase 4 [Source:HGNC Symbol;Acc:HGNC:16985]	protein_coding	0.677282	0.0479943	0.869631
ENSG00000118513.18	ENSG00000118513	MYB	MYB proto-oncogene, transcription factor [Source:HGNC Symbol;Acc:HGNC:7545]	protein_coding	0.668633	0.038334	0.869631
ENSG00000168701.18	ENSG00000168701	TMEM208	transmembrane protein 208 [Source:HGNC Symbol;Acc:HGNC:25015]	protein_coding	0.667447	0.0472921	0.869631
ENSG00000109390.11	ENSG00000109390	NDUFC1	NADH:ubiquinone oxidoreductase subunit C1 [Source:HGNC Symbol;Acc:HGNC:7705]	protein_coding	0.667268	0.020641	0.869631
ENSG00000166979.12	ENSG00000166979	EVA1C	eva-1 homolog C [Source:HGNC Symbol;Acc:HGNC:13239]	protein_coding	0.665189	0.0437159	0.869631
ENSG00000182240.15	ENSG00000182240	BACE2	beta-secretase 2 [Source:HGNC Symbol;Acc:HGNC:934]	protein_coding	0.657302	0.0399237	0.869631
ENSG00000177706.8	ENSG00000177706	FAM20C	FAM20C, golgi associated secretory pathway kinase [Source:HGNC Symbol;Acc:HGNC:22140]	protein_coding	0.653393	0.0400255	0.869631
ENSG00000204420.9	ENSG00000204420	MPIG6B	megakaryocyte and platelet inhibitory receptor G6b [Source:HGNC Symbol;Acc:HGNC:13937]	protein_coding	0.65307	0.0120637	0.869631
ENSG00000265206.5	ENSG00000265206	AC004687.1	novel transcript, MIR142 host	antisense	0.651633	0.0249212	0.869631
ENSG00000157778.8	ENSG00000157778	PSMG3	proteasome assembly chaperone 3 [Source:HGNC Symbol;Acc:HGNC:22420]	protein_coding	0.648755	0.0344103	0.869631
ENSG00000260257.2	ENSG00000260257	AL035071.1	novel transcript	lincRNA	0.648274	0.033933	0.869631
ENSG00000118640.10	ENSG00000118640	VAMP8	vesicle associated membrane protein 8 [Source:HGNC Symbol;Acc:HGNC:12647]	protein_coding	0.647471	0.0419815	0.869631
ENSG00000124772.11	ENSG00000124772	CPNE5	copine 5 [Source:HGNC Symbol;Acc:HGNC:2318]	protein_coding	0.646343	0.0178613	0.869631
ENSG00000270170.1	ENSG00000270170	NCBP2-AS2	NCBP2 antisense RNA 2 (head to head) [Source:HGNC Symbol;Acc:HGNC:25121]	protein_coding	0.64327	0.0497356	0.869631
ENSG00000143198.12	ENSG00000143198	MGST3	microsomal glutathione S-transferase 3 [Source:HGNC Symbol;Acc:HGNC:7064]	protein_coding	0.641742	0.0409459	0.869631
ENSG00000149089.12	ENSG00000149089	APIP	APAF1 interacting protein [Source:HGNC Symbol;Acc:HGNC:17581]	protein_coding	0.634897	0.0394821	0.869631
ENSG00000147155.10	ENSG00000147155	EBP	EBP, cholestenol delta-isomerase [Source:HGNC Symbol;Acc:HGNC:3133]	protein_coding	0.634644	0.0181495	0.869631
ENSG00000184221.12	ENSG00000184221	OLIG1	oligodendrocyte transcription factor 1 [Source:HGNC Symbol;Acc:HGNC:16983]	protein_coding	0.631902	0.0411157	0.869631
ENSG00000181924.6	ENSG00000181924	COA4	cytochrome c oxidase assembly factor 4 homolog [Source:HGNC Symbol;Acc:HGNC:24604]	protein_coding	0.630251	0.0205997	0.869631
ENSG00000160789.19	ENSG00000160789	LMNA	lamin A/C [Source:HGNC Symbol;Acc:HGNC:6636]	protein_coding	0.622601	0.029084	0.869631
ENSG00000132432.13	ENSG00000132432	SEC61G	Sec61 translocon gamma subunit [Source:HGNC Symbol;Acc:HGNC:18277]	protein_coding	0.620205	0.0291532	0.869631
ENSG00000067836.12	ENSG00000067836	ROGDI	rogdi homolog [Source:HGNC Symbol;Acc:HGNC:29478]	protein_coding	0.620157	0.0234231	0.869631
ENSG00000169957.9	ENSG00000169957	ZNF768	zinc finger protein 768 [Source:HGNC Symbol;Acc:HGNC:26273]	protein_coding	0.619989	0.0296936	0.869631
ENSG00000133317.14	ENSG00000133317	LGALS12	galectin 12 [Source:HGNC Symbol;Acc:HGNC:15788]	protein_coding	0.61675	0.0469153	0.869631
ENSG00000232112.3	ENSG00000232112	TMA7	translation machinery associated 7 homolog [Source:HGNC Symbol;Acc:HGNC:26932]	protein_coding	0.616196	0.0351926	0.869631
ENSG00000171643.13	ENSG00000171643	S100Z	S100 calcium binding protein Z [Source:HGNC Symbol;Acc:HGNC:30367]	protein_coding	0.614169	0.0496954	0.869631
ENSG00000145982.12	ENSG00000145982	FARS2	phenylalanyl-tRNA synthetase 2, mitochondrial [Source:HGNC Symbol;Acc:HGNC:21062]	protein_coding	0.613712	0.0376353	0.869631
ENSG00000057757.9	ENSG00000057757	PITHD1	PITH domain containing 1 [Source:HGNC Symbol;Acc:HGNC:25022]	protein_coding	0.61221	0.0473075	0.869631
ENSG00000197345.12	ENSG00000197345	MRPL21	mitochondrial ribosomal protein L21 [Source:HGNC Symbol;Acc:HGNC:14479]	protein_coding	0.610331	0.0263748	0.869631
ENSG00000172586.7	ENSG00000172586	CHCHD1	coiled-coil-helix-coiled-coil-helix domain containing 1 [Source:HGNC Symbol;Acc:HGNC:23518]	protein_coding	0.610219	0.0391976	0.869631
ENSG00000169884.13	ENSG00000169884	WNT10B	Wnt family member 10B [Source:HGNC Symbol;Acc:HGNC:12775]	protein_coding	0.610034	0.0481101	0.869631
ENSG00000103202.12	ENSG00000103202	NME4	NME/NM23 nucleoside diphosphate kinase 4 [Source:HGNC Symbol;Acc:HGNC:7852]	protein_coding	0.610027	0.0321163	0.869631
ENSG00000265354.3	ENSG00000265354	TIMM23	translocase of inner mitochondrial membrane 23 [Source:HGNC Symbol;Acc:HGNC:17312]	protein_coding	0.604719	0.0286888	0.869631
ENSG00000135521.8	ENSG00000135521	LTV1	LTV1 ribosome biogenesis factor [Source:HGNC Symbol;Acc:HGNC:21173]	protein_coding	0.603633	0.0482535	0.869631
ENSG00000169288.17	ENSG00000169288	MRPL1	mitochondrial ribosomal protein L1 [Source:HGNC Symbol;Acc:HGNC:14275]	protein_coding	0.601654	0.0354784	0.869631
ENSG00000233695.2	ENSG00000233695	GAS6-AS1	GAS6 antisense RNA 1 [Source:HGNC Symbol;Acc:HGNC:39826]	antisense	0.600627	0.0297548	0.869631
ENSG00000143977.13	ENSG00000143977	SNRPG	small nuclear ribonucleoprotein polypeptide G [Source:HGNC Symbol;Acc:HGNC:11163]	protein_coding	0.600614	0.0479465	0.869631
ENSG00000144677.14	ENSG00000144677	CTDSPL	CTD small phosphatase like [Source:HGNC Symbol;Acc:HGNC:16890]	protein_coding	0.595411	0.0179658	0.869631
ENSG00000072506.12	ENSG00000072506	HSD17B10	hydroxysteroid 17-beta dehydrogenase 10 [Source:HGNC Symbol;Acc:HGNC:4800]	protein_coding	0.593335	0.0394476	0.869631
ENSG00000008324.11	ENSG00000008324	SS18L2	SS18 like 2 [Source:HGNC Symbol;Acc:HGNC:15593]	protein_coding	0.592723	0.0387889	0.869631
ENSG00000042493.15	ENSG00000042493	CAPG	capping actin protein, gelsolin like [Source:HGNC Symbol;Acc:HGNC:1474]	protein_coding	0.590372	0.0463902	0.869631
ENSG00000164919.10	ENSG00000164919	COX6C	cytochrome c oxidase subunit 6C [Source:HGNC Symbol;Acc:HGNC:2285]	protein_coding	0.589956	0.0466355	0.869631
ENSG00000137106.17	ENSG00000137106	GRHPR	glyoxylate and hydroxypyruvate reductase [Source:HGNC Symbol;Acc:HGNC:4570]	protein_coding	0.583546	0.0463205	0.869631
ENSG00000108961.13	ENSG00000108961	RANGRF	RAN guanine nucleotide release factor [Source:HGNC Symbol;Acc:HGNC:17679]	protein_coding	0.583538	0.0222735	0.869631
ENSG00000164663.14	ENSG00000164663	USP49	ubiquitin specific peptidase 49 [Source:HGNC Symbol;Acc:HGNC:20078]	protein_coding	-0.58097	0.0467269	0.869631
ENSG00000075420.12	ENSG00000075420	FNDC3B	fibronectin type III domain containing 3B [Source:HGNC Symbol;Acc:HGNC:24670]	protein_coding	-0.581725	0.0487068	0.869631
ENSG00000011405.13	ENSG00000011405	PIK3C2A	phosphatidylinositol-4-phosphate 3-kinase catalytic subunit type 2 alpha [Source:HGNC Symbol;Acc:HGNC:8971]	protein_coding	-0.583084	0.0387113	0.869631
ENSG00000009413.15	ENSG00000009413	REV3L	REV3 like, DNA directed polymerase zeta catalytic subunit [Source:HGNC Symbol;Acc:HGNC:9968]	protein_coding	-0.58309	0.0348095	0.869631
ENSG00000198862.13	ENSG00000198862	LTN1	listerin E3 ubiquitin protein ligase 1 [Source:HGNC Symbol;Acc:HGNC:13082]	protein_coding	-0.583154	0.0307477	0.869631
ENSG00000122188.12	ENSG00000122188	LAX1	lymphocyte transmembrane adaptor 1 [Source:HGNC Symbol;Acc:HGNC:26005]	protein_coding	-0.58539	0.0448561	0.869631
ENSG00000143382.14	ENSG00000143382	ADAMTSL4	ADAMTS like 4 [Source:HGNC Symbol;Acc:HGNC:19706]	protein_coding	-0.586926	0.0170149	0.869631
ENSG00000123104.11	ENSG00000123104	ITPR2	inositol 1,4,5-trisphosphate receptor type 2 [Source:HGNC Symbol;Acc:HGNC:6181]	protein_coding	-0.588461	0.0422363	0.869631
ENSG00000239521.8	ENSG00000239521	CASTOR3	CASTOR family member 3 [Source:HGNC Symbol;Acc:HGNC:29954]	protein_coding	-0.590773	0.0275523	0.869631
ENSG00000137414.5	ENSG00000137414	FAM8A1	family with sequence similarity 8 member A1 [Source:HGNC Symbol;Acc:HGNC:16372]	protein_coding	-0.590889	0.039169	0.869631
ENSG00000059804.15	ENSG00000059804	SLC2A3	solute carrier family 2 member 3 [Source:HGNC Symbol;Acc:HGNC:11007]	protein_coding	-0.592123	0.0377871	0.869631
ENSG00000120594.16	ENSG00000120594	PLXDC2	plexin domain containing 2 [Source:HGNC Symbol;Acc:HGNC:21013]	protein_coding	-0.592857	0.0219461	0.869631
ENSG00000133657.15	ENSG00000133657	ATP13A3	ATPase 13A3 [Source:HGNC Symbol;Acc:HGNC:24113]	protein_coding	-0.595328	0.0270639	0.869631
ENSG00000137965.10	ENSG00000137965	IFI44	interferon induced protein 44 [Source:HGNC Symbol;Acc:HGNC:16938]	protein_coding	-0.595899	0.0243383	0.869631
ENSG00000164715.5	ENSG00000164715	LMTK2	lemur tyrosine kinase 2 [Source:HGNC Symbol;Acc:HGNC:17880]	protein_coding	-0.59776	0.0164466	0.869631
ENSG00000119778.14	ENSG00000119778	ATAD2B	ATPase family, AAA domain containing 2B [Source:HGNC Symbol;Acc:HGNC:29230]	protein_coding	-0.59841	0.0388476	0.869631
ENSG00000164823.10	ENSG00000164823	OSGIN2	oxidative stress induced growth inhibitor family member 2 [Source:HGNC Symbol;Acc:HGNC:1355]	protein_coding	-0.600226	0.0296238	0.869631
ENSG00000164125.15	ENSG00000164125	FAM198B	family with sequence similarity 198 member B [Source:HGNC Symbol;Acc:HGNC:25312]	protein_coding	-0.602414	0.0315642	0.869631
ENSG00000165097.14	ENSG00000165097	KDM1B	lysine demethylase 1B [Source:HGNC Symbol;Acc:HGNC:21577]	protein_coding	-0.602709	0.0424759	0.869631
ENSG00000068650.18	ENSG00000068650	ATP11A	ATPase phospholipid transporting 11A [Source:HGNC Symbol;Acc:HGNC:13552]	protein_coding	-0.602788	0.0302885	0.869631
ENSG00000263001.5	ENSG00000263001	GTF2I	general transcription factor IIi [Source:HGNC Symbol;Acc:HGNC:4659]	protein_coding	-0.604689	0.0450406	0.869631
ENSG00000107036.11	ENSG00000107036	RIC1	RIC1 homolog, RAB6A GEF complex partner 1 [Source:HGNC Symbol;Acc:HGNC:17686]	protein_coding	-0.606036	0.031643	0.869631
ENSG00000174799.10	ENSG00000174799	CEP135	centrosomal protein 135 [Source:HGNC Symbol;Acc:HGNC:29086]	protein_coding	-0.606746	0.0452991	0.869631
ENSG00000150337.13	ENSG00000150337	FCGR1A	Fc fragment of IgG receptor Ia [Source:HGNC Symbol;Acc:HGNC:3613]	protein_coding	-0.609919	0.0215959	0.869631
ENSG00000184678.10	ENSG00000184678	HIST2H2BE	histone cluster 2 H2B family member e [Source:HGNC Symbol;Acc:HGNC:4760]	protein_coding	-0.611162	0.0357469	0.869631
ENSG00000172869.14	ENSG00000172869	DMXL1	Dmx like 1 [Source:HGNC Symbol;Acc:HGNC:2937]	protein_coding	-0.614359	0.0351605	0.869631
ENSG00000150093.18	ENSG00000150093	ITGB1	integrin subunit beta 1 [Source:HGNC Symbol;Acc:HGNC:6153]	protein_coding	-0.61481	0.0404742	0.869631
ENSG00000109756.9	ENSG00000109756	RAPGEF2	Rap guanine nucleotide exchange factor 2 [Source:HGNC Symbol;Acc:HGNC:16854]	protein_coding	-0.619423	0.0462561	0.869631
ENSG00000114541.14	ENSG00000114541	FRMD4B	FERM domain containing 4B [Source:HGNC Symbol;Acc:HGNC:24886]	protein_coding	-0.620829	0.0323859	0.869631
ENSG00000145685.13	ENSG00000145685	LHFPL2	LHFPL tetraspan subfamily member 2 [Source:HGNC Symbol;Acc:HGNC:6588]	protein_coding	-0.62083	0.0337398	0.869631
ENSG00000095015.5	ENSG00000095015	MAP3K1	mitogen-activated protein kinase kinase kinase 1 [Source:HGNC Symbol;Acc:HGNC:6848]	protein_coding	-0.620856	0.033271	0.869631
ENSG00000066294.14	ENSG00000066294	CD84	CD84 molecule [Source:HGNC Symbol;Acc:HGNC:1704]	protein_coding	-0.621374	0.0354566	0.869631
ENSG00000221963.5	ENSG00000221963	APOL6	apolipoprotein L6 [Source:HGNC Symbol;Acc:HGNC:14870]	protein_coding	-0.623595	0.0297926	0.869631
ENSG00000107099.15	ENSG00000107099	DOCK8	dedicator of cytokinesis 8 [Source:HGNC Symbol;Acc:HGNC:19191]	protein_coding	-0.628246	0.0473877	0.869631
ENSG00000172007.5	ENSG00000172007	RAB33B	RAB33B, member RAS oncogene family [Source:HGNC Symbol;Acc:HGNC:16075]	protein_coding	-0.628519	0.035496	0.869631
ENSG00000108244.16	ENSG00000108244	KRT23	keratin 23 [Source:HGNC Symbol;Acc:HGNC:6438]	protein_coding	-0.630084	0.0186206	0.869631
ENSG00000173821.19	ENSG00000173821	RNF213	ring finger protein 213 [Source:HGNC Symbol;Acc:HGNC:14539]	protein_coding	-0.631954	0.0381614	0.869631
ENSG00000116539.12	ENSG00000116539	ASH1L	ASH1 like histone lysine methyltransferase [Source:HGNC Symbol;Acc:HGNC:19088]	protein_coding	-0.633456	0.0317864	0.869631
ENSG00000095564.13	ENSG00000095564	BTAF1	B-TFIID TATA-box binding protein associated factor 1 [Source:HGNC Symbol;Acc:HGNC:17307]	protein_coding	-0.636913	0.0432256	0.869631
ENSG00000163681.14	ENSG00000163681	SLMAP	sarcolemma associated protein [Source:HGNC Symbol;Acc:HGNC:16643]	protein_coding	-0.638342	0.0263213	0.869631
ENSG00000163803.12	ENSG00000163803	PLB1	phospholipase B1 [Source:HGNC Symbol;Acc:HGNC:30041]	protein_coding	-0.639262	0.0133314	0.869631
ENSG00000137145.20	ENSG00000137145	DENND4C	DENN domain containing 4C [Source:HGNC Symbol;Acc:HGNC:26079]	protein_coding	-0.640889	0.0242672	0.869631
ENSG00000196352.15	ENSG00000196352	CD55	CD55 molecule (Cromer blood group) [Source:HGNC Symbol;Acc:HGNC:2665]	protein_coding	-0.642269	0.0400353	0.869631
ENSG00000188994.12	ENSG00000188994	ZNF292	zinc finger protein 292 [Source:HGNC Symbol;Acc:HGNC:18410]	protein_coding	-0.642447	0.0478406	0.869631
ENSG00000033867.16	ENSG00000033867	SLC4A7	solute carrier family 4 member 7 [Source:HGNC Symbol;Acc:HGNC:11033]	protein_coding	-0.642785	0.0480974	0.869631
ENSG00000114331.13	ENSG00000114331	ACAP2	ArfGAP with coiled-coil, ankyrin repeat and PH domains 2 [Source:HGNC Symbol;Acc:HGNC:16469]	protein_coding	-0.64993	0.040638	0.869631
ENSG00000198814.12	ENSG00000198814	GK	glycerol kinase [Source:HGNC Symbol;Acc:HGNC:4289]	protein_coding	-0.650939	0.0331283	0.869631
ENSG00000047634.14	ENSG00000047634	SCML1	Scm polycomb group protein like 1 [Source:HGNC Symbol;Acc:HGNC:10580]	protein_coding	-0.651432	0.0489405	0.869631
ENSG00000163328.13	ENSG00000163328	GPR155	G protein-coupled receptor 155 [Source:HGNC Symbol;Acc:HGNC:22951]	protein_coding	-0.652391	0.0242736	0.869631
ENSG00000100644.16	ENSG00000100644	HIF1A	hypoxia inducible factor 1 subunit alpha [Source:HGNC Symbol;Acc:HGNC:4910]	protein_coding	-0.65242	0.0418596	0.869631
ENSG00000143702.15	ENSG00000143702	CEP170	centrosomal protein 170 [Source:HGNC Symbol;Acc:HGNC:28920]	protein_coding	-0.653817	0.0320968	0.869631
ENSG00000180596.7	ENSG00000180596	HIST1H2BC	histone cluster 1 H2B family member c [Source:HGNC Symbol;Acc:HGNC:4757]	protein_coding	-0.654149	0.0427615	0.869631
ENSG00000178202.12	ENSG00000178202	KDELC2	KDEL motif containing 2 [Source:HGNC Symbol;Acc:HGNC:28496]	protein_coding	-0.656714	0.041734	0.869631
ENSG00000120690.15	ENSG00000120690	ELF1	E74 like ETS transcription factor 1 [Source:HGNC Symbol;Acc:HGNC:3316]	protein_coding	-0.657559	0.0300264	0.869631
ENSG00000181381.13	ENSG00000181381	DDX60L	DExD/H-box 60 like [Source:HGNC Symbol;Acc:HGNC:26429]	protein_coding	-0.65868	0.0300149	0.869631
ENSG00000159082.17	ENSG00000159082	SYNJ1	synaptojanin 1 [Source:HGNC Symbol;Acc:HGNC:11503]	protein_coding	-0.659158	0.0238323	0.869631
ENSG00000113595.14	ENSG00000113595	TRIM23	tripartite motif containing 23 [Source:HGNC Symbol;Acc:HGNC:660]	protein_coding	-0.659645	0.0398097	0.869631
ENSG00000166927.12	ENSG00000166927	MS4A7	membrane spanning 4-domains A7 [Source:HGNC Symbol;Acc:HGNC:13378]	protein_coding	-0.660011	0.0105635	0.869631
ENSG00000146414.15	ENSG00000146414	SHPRH	SNF2 histone linker PHD RING helicase [Source:HGNC Symbol;Acc:HGNC:19336]	protein_coding	-0.662258	0.0243606	0.869631
ENSG00000156273.15	ENSG00000156273	BACH1	BTB domain and CNC homolog 1 [Source:HGNC Symbol;Acc:HGNC:935]	protein_coding	-0.66443	0.0499115	0.869631
ENSG00000182782.7	ENSG00000182782	HCAR2	hydroxycarboxylic acid receptor 2 [Source:HGNC Symbol;Acc:HGNC:24827]	protein_coding	-0.66711	0.0205736	0.869631
ENSG00000139505.11	ENSG00000139505	MTMR6	myotubularin related protein 6 [Source:HGNC Symbol;Acc:HGNC:7453]	protein_coding	-0.66754	0.0205423	0.869631
ENSG00000071189.21	ENSG00000071189	SNX13	sorting nexin 13 [Source:HGNC Symbol;Acc:HGNC:21335]	protein_coding	-0.667726	0.0309751	0.869631
ENSG00000109452.12	ENSG00000109452	INPP4B	inositol polyphosphate-4-phosphatase type II B [Source:HGNC Symbol;Acc:HGNC:6075]	protein_coding	-0.671592	0.0185179	0.869631
ENSG00000172575.11	ENSG00000172575	RASGRP1	RAS guanyl releasing protein 1 [Source:HGNC Symbol;Acc:HGNC:9878]	protein_coding	-0.67381	0.0309539	0.869631
ENSG00000183621.15	ENSG00000183621	ZNF438	zinc finger protein 438 [Source:HGNC Symbol;Acc:HGNC:21029]	protein_coding	-0.676989	0.0214554	0.869631
ENSG00000140396.12	ENSG00000140396	NCOA2	nuclear receptor coactivator 2 [Source:HGNC Symbol;Acc:HGNC:7669]	protein_coding	-0.677191	0.0220535	0.869631
ENSG00000117151.12	ENSG00000117151	CTBS	chitobiase [Source:HGNC Symbol;Acc:HGNC:2496]	protein_coding	-0.677269	0.0213976	0.869631
ENSG00000184384.13	ENSG00000184384	MAML2	mastermind like transcriptional coactivator 2 [Source:HGNC Symbol;Acc:HGNC:16259]	protein_coding	-0.678924	0.0323586	0.869631
ENSG00000237298.9	ENSG00000237298	TTN-AS1	TTN antisense RNA 1 [Source:HGNC Symbol;Acc:HGNC:44124]	antisense	-0.681502	0.0323669	0.869631
ENSG00000172493.20	ENSG00000172493	AFF1	AF4/FMR2 family member 1 [Source:HGNC Symbol;Acc:HGNC:7135]	protein_coding	-0.683875	0.0312248	0.869631
ENSG00000198682.12	ENSG00000198682	PAPSS2	3'-phosphoadenosine 5'-phosphosulfate synthase 2 [Source:HGNC Symbol;Acc:HGNC:8604]	protein_coding	-0.684011	0.0408877	0.869631
ENSG00000155629.14	ENSG00000155629	PIK3AP1	phosphoinositide-3-kinase adaptor protein 1 [Source:HGNC Symbol;Acc:HGNC:30034]	protein_coding	-0.684348	0.0181063	0.869631
ENSG00000164187.6	ENSG00000164187	LMBRD2	LMBR1 domain containing 2 [Source:HGNC Symbol;Acc:HGNC:25287]	protein_coding	-0.685681	0.0161024	0.869631
ENSG00000115828.16	ENSG00000115828	QPCT	glutaminyl-peptide cyclotransferase [Source:HGNC Symbol;Acc:HGNC:9753]	protein_coding	-0.691782	0.0258737	0.869631
ENSG00000138496.16	ENSG00000138496	PARP9	poly(ADP-ribose) polymerase family member 9 [Source:HGNC Symbol;Acc:HGNC:24118]	protein_coding	-0.691898	0.0177585	0.869631
ENSG00000134755.15	ENSG00000134755	DSC2	desmocollin 2 [Source:HGNC Symbol;Acc:HGNC:3036]	protein_coding	-0.691944	0.011401	0.869631
ENSG00000172243.17	ENSG00000172243	CLEC7A	C-type lectin domain containing 7A [Source:HGNC Symbol;Acc:HGNC:14558]	protein_coding	-0.691957	0.0457141	0.869631
ENSG00000107897.18	ENSG00000107897	ACBD5	acyl-CoA binding domain containing 5 [Source:HGNC Symbol;Acc:HGNC:23338]	protein_coding	-0.695224	0.019347	0.869631
ENSG00000151458.11	ENSG00000151458	ANKRD50	ankyrin repeat domain 50 [Source:HGNC Symbol;Acc:HGNC:29223]	protein_coding	-0.695999	0.0307778	0.869631
ENSG00000260565.6	ENSG00000260565	ERVK13-1	endogenous retrovirus group K13 member 1 [Source:HGNC Symbol;Acc:HGNC:27548]	processed_transcript	-0.696677	0.0142332	0.869631
ENSG00000255398.2	ENSG00000255398	HCAR3	hydroxycarboxylic acid receptor 3 [Source:HGNC Symbol;Acc:HGNC:16824]	protein_coding	-0.697415	0.0140789	0.869631
ENSG00000104093.13	ENSG00000104093	DMXL2	Dmx like 2 [Source:HGNC Symbol;Acc:HGNC:2938]	protein_coding	-0.699382	0.0316919	0.869631
ENSG00000175471.19	ENSG00000175471	MCTP1	multiple C2 and transmembrane domain containing 1 [Source:HGNC Symbol;Acc:HGNC:26183]	protein_coding	-0.699638	0.0305844	0.869631
ENSG00000131873.6	ENSG00000131873	CHSY1	chondroitin sulfate synthase 1 [Source:HGNC Symbol;Acc:HGNC:17198]	protein_coding	-0.70413	0.0232902	0.869631
ENSG00000120519.14	ENSG00000120519	SLC10A7	solute carrier family 10 member 7 [Source:HGNC Symbol;Acc:HGNC:23088]	protein_coding	-0.704955	0.0364013	0.869631
ENSG00000115267.6	ENSG00000115267	IFIH1	interferon induced with helicase C domain 1 [Source:HGNC Symbol;Acc:HGNC:18873]	protein_coding	-0.707681	0.023107	0.869631
ENSG00000146592.16	ENSG00000146592	CREB5	cAMP responsive element binding protein 5 [Source:HGNC Symbol;Acc:HGNC:16844]	protein_coding	-0.708264	0.0356919	0.869631
ENSG00000109458.8	ENSG00000109458	GAB1	GRB2 associated binding protein 1 [Source:HGNC Symbol;Acc:HGNC:4066]	protein_coding	-0.713271	0.0389726	0.869631
ENSG00000171101.13	ENSG00000171101	SIGLEC17P	sialic acid binding Ig like lectin 17, pseudogene [Source:HGNC Symbol;Acc:HGNC:15604]	transcribed_unprocessed_pseudogene	-0.717096	0.0368135	0.869631
ENSG00000138641.16	ENSG00000138641	HERC3	HECT and RLD domain containing E3 ubiquitin protein ligase 3 [Source:HGNC Symbol;Acc:HGNC:4876]	protein_coding	-0.718048	0.0254892	0.869631
ENSG00000149131.15	ENSG00000149131	SERPING1	serpin family G member 1 [Source:HGNC Symbol;Acc:HGNC:1228]	protein_coding	-0.719968	0.0427197	0.869631
ENSG00000127946.16	ENSG00000127946	HIP1	huntingtin interacting protein 1 [Source:HGNC Symbol;Acc:HGNC:4913]	protein_coding	-0.721519	0.0482108	0.869631
ENSG00000147408.14	ENSG00000147408	CSGALNACT1	chondroitin sulfate N-acetylgalactosaminyltransferase 1 [Source:HGNC Symbol;Acc:HGNC:24290]	protein_coding	-0.728114	0.0321248	0.869631
ENSG00000005483.20	ENSG00000005483	KMT2E	lysine methyltransferase 2E [Source:HGNC Symbol;Acc:HGNC:18541]	protein_coding	-0.73181	0.0389164	0.869631
ENSG00000174718.11	ENSG00000174718	KIAA1551	KIAA1551 [Source:HGNC Symbol;Acc:HGNC:25559]	protein_coding	-0.732487	0.0499814	0.869631
ENSG00000168769.13	ENSG00000168769	TET2	tet methylcytosine dioxygenase 2 [Source:HGNC Symbol;Acc:HGNC:25941]	protein_coding	-0.736087	0.0291434	0.869631
ENSG00000225101.6	ENSG00000225101	OR52K3P	olfactory receptor family 52 subfamily K member 3 pseudogene [Source:HGNC Symbol;Acc:HGNC:15224]	transcribed_unprocessed_pseudogene	-0.737799	0.00804611	0.869631
ENSG00000198734.10	ENSG00000198734	F5	coagulation factor V [Source:HGNC Symbol;Acc:HGNC:3542]	protein_coding	-0.738375	0.0392857	0.869631
ENSG00000253729.7	ENSG00000253729	PRKDC	protein kinase, DNA-activated, catalytic subunit [Source:HGNC Symbol;Acc:HGNC:9413]	protein_coding	-0.73926	0.00695237	0.869631
ENSG00000155657.26	ENSG00000155657	TTN	titin [Source:HGNC Symbol;Acc:HGNC:12403]	protein_coding	-0.7417	0.0280703	0.869631
ENSG00000136999.4	ENSG00000136999	NOV	nephroblastoma overexpressed [Source:HGNC Symbol;Acc:HGNC:7885]	protein_coding	-0.742784	0.0167038	0.869631
ENSG00000115339.13	ENSG00000115339	GALNT3	polypeptide N-acetylgalactosaminyltransferase 3 [Source:HGNC Symbol;Acc:HGNC:4125]	protein_coding	-0.744228	0.0273186	0.869631
ENSG00000136874.10	ENSG00000136874	STX17	syntaxin 17 [Source:HGNC Symbol;Acc:HGNC:11432]	protein_coding	-0.747698	0.0185931	0.869631
ENSG00000058866.14	ENSG00000058866	DGKG	diacylglycerol kinase gamma [Source:HGNC Symbol;Acc:HGNC:2853]	protein_coding	-0.747819	0.0229547	0.869631
ENSG00000138182.14	ENSG00000138182	KIF20B	kinesin family member 20B [Source:HGNC Symbol;Acc:HGNC:7212]	protein_coding	-0.748062	0.0260749	0.869631
ENSG00000089505.17	ENSG00000089505	CMTM1	CKLF like MARVEL transmembrane domain containing 1 [Source:HGNC Symbol;Acc:HGNC:19172]	protein_coding	-0.754555	0.0354722	0.869631
ENSG00000099139.13	ENSG00000099139	PCSK5	proprotein convertase subtilisin/kexin type 5 [Source:HGNC Symbol;Acc:HGNC:8747]	protein_coding	-0.755851	0.0225401	0.869631
ENSG00000244482.10	ENSG00000244482	LILRA6	leukocyte immunoglobulin like receptor A6 [Source:HGNC Symbol;Acc:HGNC:15495]	protein_coding	-0.759771	0.00655802	0.869631
ENSG00000186205.12	ENSG00000186205	1-Mar	mitochondrial amidoxime reducing component 1 [Source:HGNC Symbol;Acc:HGNC:26189]	protein_coding	-0.761385	0.00509603	0.869631
ENSG00000174125.7	ENSG00000174125	TLR1	toll like receptor 1 [Source:HGNC Symbol;Acc:HGNC:11847]	protein_coding	-0.761766	0.0370257	0.869631
ENSG00000073331.17	ENSG00000073331	ALPK1	alpha kinase 1 [Source:HGNC Symbol;Acc:HGNC:20917]	protein_coding	-0.762849	0.0320742	0.869631
ENSG00000196083.9	ENSG00000196083	IL1RAP	interleukin 1 receptor accessory protein [Source:HGNC Symbol;Acc:HGNC:5995]	protein_coding	-0.763699	0.0356578	0.869631
ENSG00000108021.20	ENSG00000108021	FAM208B	family with sequence similarity 208 member B [Source:HGNC Symbol;Acc:HGNC:23484]	protein_coding	-0.769059	0.0143133	0.869631
ENSG00000106714.17	ENSG00000106714	CNTNAP3	contactin associated protein like 3 [Source:HGNC Symbol;Acc:HGNC:13834]	protein_coding	-0.769169	0.0301332	0.869631
ENSG00000173930.8	ENSG00000173930	SLCO4C1	solute carrier organic anion transporter family member 4C1 [Source:HGNC Symbol;Acc:HGNC:23612]	protein_coding	-0.783089	0.0105621	0.869631
ENSG00000172985.10	ENSG00000172985	SH3RF3	SH3 domain containing ring finger 3 [Source:HGNC Symbol;Acc:HGNC:24699]	protein_coding	-0.785184	0.027262	0.869631
ENSG00000138380.17	ENSG00000138380	CARF	calcium responsive transcription factor [Source:HGNC Symbol;Acc:HGNC:14435]	protein_coding	-0.78538	0.0334655	0.869631
ENSG00000115415.18	ENSG00000115415	STAT1	signal transducer and activator of transcription 1 [Source:HGNC Symbol;Acc:HGNC:11362]	protein_coding	-0.785484	0.0151091	0.869631
ENSG00000271646.1	ENSG00000271646	AC099343.3	novel transcript	bidirectional_promoter_lncRNA	-0.786916	0.0212233	0.869631
ENSG00000135052.16	ENSG00000135052	GOLM1	golgi membrane protein 1 [Source:HGNC Symbol;Acc:HGNC:15451]	protein_coding	-0.78918	0.0218586	0.869631
ENSG00000228784.8	ENSG00000228784	LINC00954	long intergenic non-protein coding RNA 954 [Source:HGNC Symbol;Acc:HGNC:48668]	lincRNA	-0.792173	0.0134818	0.869631
ENSG00000249437.7	ENSG00000249437	NAIP	NLR family apoptosis inhibitory protein [Source:HGNC Symbol;Acc:HGNC:7634]	protein_coding	-0.792214	0.0257651	0.869631
ENSG00000119922.9	ENSG00000119922	IFIT2	interferon induced protein with tetratricopeptide repeats 2 [Source:HGNC Symbol;Acc:HGNC:5409]	protein_coding	-0.797153	0.0123424	0.869631
ENSG00000134326.11	ENSG00000134326	CMPK2	cytidine/uridine monophosphate kinase 2 [Source:HGNC Symbol;Acc:HGNC:27015]	protein_coding	-0.79724	0.0392986	0.869631
ENSG00000188313.12	ENSG00000188313	PLSCR1	phospholipid scramblase 1 [Source:HGNC Symbol;Acc:HGNC:9092]	protein_coding	-0.79779	0.0137394	0.869631
ENSG00000204020.5	ENSG00000204020	LIPN	lipase family member N [Source:HGNC Symbol;Acc:HGNC:23452]	protein_coding	-0.80448	0.0272911	0.869631
ENSG00000204388.6	ENSG00000204388	HSPA1B	heat shock protein family A (Hsp70) member 1B [Source:HGNC Symbol;Acc:HGNC:5233]	protein_coding	-0.806918	0.0267335	0.869631
ENSG00000170921.15	ENSG00000170921	TANC2	tetratricopeptide repeat, ankyrin repeat and coiled-coil containing 2 [Source:HGNC Symbol;Acc:HGNC:30212]	protein_coding	-0.809133	0.00981275	0.869631
ENSG00000117226.11	ENSG00000117226	GBP3	guanylate binding protein 3 [Source:HGNC Symbol;Acc:HGNC:4184]	protein_coding	-0.809726	0.00365938	0.869631
ENSG00000164251.4	ENSG00000164251	F2RL1	F2R like trypsin receptor 1 [Source:HGNC Symbol;Acc:HGNC:3538]	protein_coding	-0.811805	0.00874201	0.869631
ENSG00000074657.13	ENSG00000074657	ZNF532	zinc finger protein 532 [Source:HGNC Symbol;Acc:HGNC:30940]	protein_coding	-0.814295	0.0380153	0.869631
ENSG00000101846.6	ENSG00000101846	STS	steroid sulfatase [Source:HGNC Symbol;Acc:HGNC:11425]	protein_coding	-0.818278	0.0143971	0.869631
ENSG00000238160.1	ENSG00000238160	AC116366.2	novel transcript	antisense	-0.819896	0.0216748	0.869631
ENSG00000173281.4	ENSG00000173281	PPP1R3B	protein phosphatase 1 regulatory subunit 3B [Source:HGNC Symbol;Acc:HGNC:14942]	protein_coding	-0.821514	0.00901193	0.869631
ENSG00000115232.13	ENSG00000115232	ITGA4	integrin subunit alpha 4 [Source:HGNC Symbol;Acc:HGNC:6140]	protein_coding	-0.823719	0.0169845	0.869631
ENSG00000177409.11	ENSG00000177409	SAMD9L	sterile alpha motif domain containing 9 like [Source:HGNC Symbol;Acc:HGNC:1349]	protein_coding	-0.824117	0.0195577	0.869631
ENSG00000186431.18	ENSG00000186431	FCAR	Fc fragment of IgA receptor [Source:HGNC Symbol;Acc:HGNC:3608]	protein_coding	-0.82495	0.0306566	0.869631
ENSG00000184557.4	ENSG00000184557	SOCS3	suppressor of cytokine signaling 3 [Source:HGNC Symbol;Acc:HGNC:19391]	protein_coding	-0.837437	0.00548204	0.869631
ENSG00000112053.13	ENSG00000112053	SLC26A8	solute carrier family 26 member 8 [Source:HGNC Symbol;Acc:HGNC:14468]	protein_coding	-0.837835	0.00972638	0.869631
ENSG00000228242.6	ENSG00000228242	AC093495.1	novel transcript, antisense to XPC	antisense	-0.840291	0.0219857	0.869631
ENSG00000138772.12	ENSG00000138772	ANXA3	annexin A3 [Source:HGNC Symbol;Acc:HGNC:541]	protein_coding	-0.84354	0.0372726	0.869631
ENSG00000054523.17	ENSG00000054523	KIF1B	kinesin family member 1B [Source:HGNC Symbol;Acc:HGNC:16636]	protein_coding	-0.843947	0.0109254	0.869631
ENSG00000188906.15	ENSG00000188906	LRRK2	leucine rich repeat kinase 2 [Source:HGNC Symbol;Acc:HGNC:18618]	protein_coding	-0.844625	0.0365128	0.869631
ENSG00000258289.8	ENSG00000258289	CHURC1	churchill domain containing 1 [Source:HGNC Symbol;Acc:HGNC:20099]	protein_coding	-0.847525	0.00672165	0.869631
ENSG00000165092.12	ENSG00000165092	ALDH1A1	aldehyde dehydrogenase 1 family member A1 [Source:HGNC Symbol;Acc:HGNC:402]	protein_coding	-0.847946	0.00593979	0.869631
ENSG00000163625.15	ENSG00000163625	WDFY3	WD repeat and FYVE domain containing 3 [Source:HGNC Symbol;Acc:HGNC:20751]	protein_coding	-0.849649	0.0234067	0.869631
ENSG00000211445.11	ENSG00000211445	GPX3	glutathione peroxidase 3 [Source:HGNC Symbol;Acc:HGNC:4555]	protein_coding	-0.853858	0.0161586	0.869631
ENSG00000162924.14	ENSG00000162924	REL	REL proto-oncogene, NF-kB subunit [Source:HGNC Symbol;Acc:HGNC:9954]	protein_coding	-0.854623	0.0388369	0.869631
ENSG00000162747.10	ENSG00000162747	FCGR3B	Fc fragment of IgG receptor IIIb [Source:HGNC Symbol;Acc:HGNC:3620]	protein_coding	-0.856626	0.0144232	0.869631
ENSG00000248810.1	ENSG00000248810	LINC02432	long intergenic non-protein coding RNA 2432 [Source:HGNC Symbol;Acc:HGNC:53363]	lincRNA	-0.857193	0.0478102	0.869631
ENSG00000100393.12	ENSG00000100393	EP300	E1A binding protein p300 [Source:HGNC Symbol;Acc:HGNC:3373]	protein_coding	-0.873079	0.0111961	0.869631
ENSG00000120217.13	ENSG00000120217	CD274	CD274 molecule [Source:HGNC Symbol;Acc:HGNC:17635]	protein_coding	-0.875556	0.0183957	0.869631
ENSG00000183044.11	ENSG00000183044	ABAT	4-aminobutyrate aminotransferase [Source:HGNC Symbol;Acc:HGNC:23]	protein_coding	-0.876524	0.00922805	0.869631
ENSG00000127954.12	ENSG00000127954	STEAP4	STEAP4 metalloreductase [Source:HGNC Symbol;Acc:HGNC:21923]	protein_coding	-0.881309	0.0305112	0.869631
ENSG00000165626.17	ENSG00000165626	BEND7	BEN domain containing 7 [Source:HGNC Symbol;Acc:HGNC:23514]	protein_coding	-0.882828	0.037384	0.869631
ENSG00000164116.16	ENSG00000164116	GUCY1A1	guanylate cyclase 1 soluble subunit alpha 1 [Source:HGNC Symbol;Acc:HGNC:4685]	protein_coding	-0.888763	0.0377141	0.869631
ENSG00000102908.20	ENSG00000102908	NFAT5	nuclear factor of activated T cells 5 [Source:HGNC Symbol;Acc:HGNC:7774]	protein_coding	-0.894442	0.0334826	0.869631
ENSG00000250251.6	ENSG00000250251	PKD1P6	polycystin 1, transient receptor potential channel interacting pseudogene 6 [Source:HGNC Symbol;Acc:HGNC:30070]	transcribed_unprocessed_pseudogene	-0.898096	0.0466277	0.869631
ENSG00000154451.14	ENSG00000154451	GBP5	guanylate binding protein 5 [Source:HGNC Symbol;Acc:HGNC:19895]	protein_coding	-0.901552	0.0110316	0.869631
ENSG00000274979.1	ENSG00000274979	AC020656.2	novel transcript	lincRNA	-0.903766	0.0221203	0.869631
ENSG00000189195.12	ENSG00000189195	BTBD8	BTB domain containing 8 [Source:HGNC Symbol;Acc:HGNC:21019]	protein_coding	-0.925787	0.0414531	0.869631
ENSG00000205413.7	ENSG00000205413	SAMD9	sterile alpha motif domain containing 9 [Source:HGNC Symbol;Acc:HGNC:1348]	protein_coding	-0.928105	0.0061152	0.869631
ENSG00000137628.16	ENSG00000137628	DDX60	DExD/H-box helicase 60 [Source:HGNC Symbol;Acc:HGNC:25942]	protein_coding	-0.928124	0.00583958	0.869631
ENSG00000197779.13	ENSG00000197779	ZNF81	zinc finger protein 81 [Source:HGNC Symbol;Acc:HGNC:13156]	protein_coding	-0.930804	0.0275021	0.869631
ENSG00000246363.2	ENSG00000246363	LINC02458	long intergenic non-protein coding RNA 2458 [Source:HGNC Symbol;Acc:HGNC:53394]	lincRNA	-0.937119	0.0197258	0.869631
ENSG00000226752.9	ENSG00000226752	CUTALP	cutA divalent cation tolerance homolog-like, pseudogene [Source:HGNC Symbol;Acc:HGNC:27367]	transcribed_unitary_pseudogene	-0.938827	0.0330471	0.869631
ENSG00000187554.12	ENSG00000187554	TLR5	toll like receptor 5 [Source:HGNC Symbol;Acc:HGNC:11851]	protein_coding	-0.941097	0.0103826	0.869631
ENSG00000187037.8	ENSG00000187037	GPR141	G protein-coupled receptor 141 [Source:HGNC Symbol;Acc:HGNC:19997]	protein_coding	-0.951438	0.0442481	0.869631
ENSG00000185745.9	ENSG00000185745	IFIT1	interferon induced protein with tetratricopeptide repeats 1 [Source:HGNC Symbol;Acc:HGNC:5407]	protein_coding	-0.952378	0.00718182	0.869631
ENSG00000143297.18	ENSG00000143297	FCRL5	Fc receptor like 5 [Source:HGNC Symbol;Acc:HGNC:18508]	protein_coding	-0.95269	0.0438131	0.869631
ENSG00000055332.17	ENSG00000055332	EIF2AK2	eukaryotic translation initiation factor 2 alpha kinase 2 [Source:HGNC Symbol;Acc:HGNC:9437]	protein_coding	-0.959057	0.00172933	0.869631
ENSG00000157601.13	ENSG00000157601	MX1	MX dynamin like GTPase 1 [Source:HGNC Symbol;Acc:HGNC:7532]	protein_coding	-0.959236	0.0348353	0.869631
ENSG00000239653.1	ENSG00000239653	PSMD6-AS2	PSMD6 antisense RNA 2 [Source:HGNC Symbol;Acc:HGNC:44125]	antisense	-0.95932	0.00813926	0.869631
ENSG00000138646.8	ENSG00000138646	HERC5	HECT and RLD domain containing E3 ubiquitin protein ligase 5 [Source:HGNC Symbol;Acc:HGNC:24368]	protein_coding	-0.960213	0.00716928	0.869631
ENSG00000105851.10	ENSG00000105851	PIK3CG	phosphatidylinositol-4,5-bisphosphate 3-kinase catalytic subunit gamma [Source:HGNC Symbol;Acc:HGNC:8978]	protein_coding	-0.963444	0.0194095	0.869631
ENSG00000166068.12	ENSG00000166068	SPRED1	sprouty related EVH1 domain containing 1 [Source:HGNC Symbol;Acc:HGNC:20249]	protein_coding	-0.966876	0.0397873	0.869631
ENSG00000174469.21	ENSG00000174469	CNTNAP2	contactin associated protein like 2 [Source:HGNC Symbol;Acc:HGNC:13830]	protein_coding	-0.971152	0.0343071	0.869631
ENSG00000183762.12	ENSG00000183762	KREMEN1	kringle containing transmembrane protein 1 [Source:HGNC Symbol;Acc:HGNC:17550]	protein_coding	-0.974211	0.00196705	0.869631
ENSG00000137959.15	ENSG00000137959	IFI44L	interferon induced protein 44 like [Source:HGNC Symbol;Acc:HGNC:17817]	protein_coding	-0.978695	0.0193547	0.869631
ENSG00000137757.10	ENSG00000137757	CASP5	caspase 5 [Source:HGNC Symbol;Acc:HGNC:1506]	protein_coding	-0.98082	0.021494	0.869631
ENSG00000158373.8	ENSG00000158373	HIST1H2BD	histone cluster 1 H2B family member d [Source:HGNC Symbol;Acc:HGNC:4747]	protein_coding	-0.981915	0.0126861	0.869631
ENSG00000163534.14	ENSG00000163534	FCRL1	Fc receptor like 1 [Source:HGNC Symbol;Acc:HGNC:18509]	protein_coding	-0.982503	0.0126553	0.869631
ENSG00000162885.12	ENSG00000162885	B3GALNT2	beta-1,3-N-acetylgalactosaminyltransferase 2 [Source:HGNC Symbol;Acc:HGNC:28596]	protein_coding	-0.985988	0.0351878	0.869631
ENSG00000281106.3	ENSG00000281106	TMEM272	transmembrane protein 272 [Source:HGNC Symbol;Acc:HGNC:26737]	protein_coding	-0.986561	0.0212678	0.869631
ENSG00000249978.1	ENSG00000249978	TRGV7	T cell receptor gamma variable 7 (pseudogene) [Source:HGNC Symbol;Acc:HGNC:12293]	TR_V_pseudogene	-1.00101	0.0479612	0.869631
ENSG00000236790.5	ENSG00000236790	LINC00299	long intergenic non-protein coding RNA 299 [Source:HGNC Symbol;Acc:HGNC:27940]	lincRNA	-1.00508	0.0217106	0.869631
ENSG00000009694.13	ENSG00000009694	TENM1	teneurin transmembrane protein 1 [Source:HGNC Symbol;Acc:HGNC:8117]	protein_coding	-1.02428	0.00620178	0.869631
ENSG00000079691.17	ENSG00000079691	CARMIL1	capping protein regulator and myosin 1 linker 1 [Source:HGNC Symbol;Acc:HGNC:21581]	protein_coding	-1.03137	0.0354704	0.869631
ENSG00000254838.5	ENSG00000254838	GVINP1	GTPase, very large interferon inducible pseudogene 1 [Source:HGNC Symbol;Acc:HGNC:25813]	transcribed_unprocessed_pseudogene	-1.0354	0.00551484	0.869631
ENSG00000184106.8	ENSG00000184106	TREML3P	triggering receptor expressed on myeloid cells like 3, pseudogene [Source:HGNC Symbol;Acc:HGNC:30806]	transcribed_unprocessed_pseudogene	-1.04966	0.00691107	0.869631
ENSG00000158406.4	ENSG00000158406	HIST1H4H	histone cluster 1 H4 family member h [Source:HGNC Symbol;Acc:HGNC:4788]	protein_coding	-1.05161	0.0307559	0.869631
ENSG00000119917.13	ENSG00000119917	IFIT3	interferon induced protein with tetratricopeptide repeats 3 [Source:HGNC Symbol;Acc:HGNC:5411]	protein_coding	-1.05168	0.00238102	0.869631
ENSG00000007402.11	ENSG00000007402	CACNA2D2	calcium voltage-gated channel auxiliary subunit alpha2delta 2 [Source:HGNC Symbol;Acc:HGNC:1400]	protein_coding	-1.06001	0.0100567	0.869631
ENSG00000256660.5	ENSG00000256660	CLEC12B	C-type lectin domain family 12 member B [Source:HGNC Symbol;Acc:HGNC:31966]	protein_coding	-1.07408	0.00254144	0.869631
ENSG00000218809.1	ENSG00000218809	AL391903.1	triggering receptor expressed on myeloid cells 1 (TREM1) pseudogene	unprocessed_pseudogene	-1.09368	0.0470869	0.869631
ENSG00000117228.9	ENSG00000117228	GBP1	guanylate binding protein 1 [Source:HGNC Symbol;Acc:HGNC:4182]	protein_coding	-1.09765	0.00422186	0.869631
ENSG00000229152.2	ENSG00000229152	ANKRD10-IT1	ANKRD10 intronic transcript 1 [Source:HGNC Symbol;Acc:HGNC:39891]	sense_intronic	-1.09768	0.0280866	0.869631
ENSG00000267365.1	ENSG00000267365	KCNJ2-AS1	KCNJ2 antisense RNA 1 [Source:HGNC Symbol;Acc:HGNC:43720]	antisense	-1.12025	0.0225827	0.869631
ENSG00000265531.3	ENSG00000265531	FCGR1CP	Fc fragment of IgG receptor Ic, pseudogene [Source:HGNC Symbol;Acc:HGNC:3615]	unprocessed_pseudogene	-1.12915	0.0289026	0.869631
ENSG00000096696.13	ENSG00000096696	DSP	desmoplakin [Source:HGNC Symbol;Acc:HGNC:3052]	protein_coding	-1.13244	0.0200862	0.869631
ENSG00000111331.12	ENSG00000111331	OAS3	2'-5'-oligoadenylate synthetase 3 [Source:HGNC Symbol;Acc:HGNC:8088]	protein_coding	-1.13253	0.002033	0.869631
ENSG00000205464.12	ENSG00000205464	ATP6AP1L	ATPase H+ transporting accessory protein 1 like [Source:HGNC Symbol;Acc:HGNC:28091]	protein_coding	-1.14451	0.0337346	0.869631
ENSG00000134321.11	ENSG00000134321	RSAD2	radical S-adenosyl methionine domain containing 2 [Source:HGNC Symbol;Acc:HGNC:30908]	protein_coding	-1.16755	0.0118082	0.869631
ENSG00000069869.16	ENSG00000069869	NEDD4	neural precursor cell expressed, developmentally down-regulated 4, E3 ubiquitin protein ligase [Source:HGNC Symbol;Acc:HGNC:7727]	protein_coding	-1.19745	0.00712945	0.869631
ENSG00000169313.9	ENSG00000169313	P2RY12	purinergic receptor P2Y12 [Source:HGNC Symbol;Acc:HGNC:18124]	protein_coding	-1.22215	0.0392802	0.869631
ENSG00000260528.4	ENSG00000260528	FAM157C	family with sequence similarity 157 member C [Source:HGNC Symbol;Acc:HGNC:34081]	lincRNA	-1.22385	0.0372107	0.869631
ENSG00000268170.2	ENSG00000268170	AC073342.2	novel transcript, antisense to TAS2R40	antisense	-1.2399	0.0200047	0.869631
ENSG00000115896.15	ENSG00000115896	PLCL1	phospholipase C like 1 (inactive) [Source:HGNC Symbol;Acc:HGNC:9063]	protein_coding	-1.24154	0.00279439	0.869631
ENSG00000167210.17	ENSG00000167210	LOXHD1	lipoxygenase homology domains 1 [Source:HGNC Symbol;Acc:HGNC:26521]	protein_coding	-1.25238	0.0101056	0.869631
ENSG00000186049.8	ENSG00000186049	KRT73	keratin 73 [Source:HGNC Symbol;Acc:HGNC:28928]	protein_coding	-1.25818	0.0406205	0.869631
ENSG00000198019.12	ENSG00000198019	FCGR1B	Fc fragment of IgG receptor Ib [Source:HGNC Symbol;Acc:HGNC:3614]	protein_coding	-1.26419	0.00117389	0.869631
ENSG00000198513.11	ENSG00000198513	ATL1	atlastin GTPase 1 [Source:HGNC Symbol;Acc:HGNC:11231]	protein_coding	-1.27537	0.0173331	0.869631
ENSG00000168062.9	ENSG00000168062	BATF2	basic leucine zipper ATF-like transcription factor 2 [Source:HGNC Symbol;Acc:HGNC:25163]	protein_coding	-1.28323	0.0123061	0.869631
ENSG00000272221.1	ENSG00000272221	AL645933.2	novel transcript	lincRNA	-1.28501	0.0051649	0.869631
ENSG00000211792.2	ENSG00000211792	TRAV14DV4	T cell receptor alpha variable 14/delta variable 4 [Source:HGNC Symbol;Acc:HGNC:12110]	TR_V_gene	-1.28623	0.0315526	0.869631
ENSG00000157827.19	ENSG00000157827	FMNL2	formin like 2 [Source:HGNC Symbol;Acc:HGNC:18267]	protein_coding	-1.28682	0.00353801	0.869631
ENSG00000172322.13	ENSG00000172322	CLEC12A	C-type lectin domain family 12 member A [Source:HGNC Symbol;Acc:HGNC:31713]	protein_coding	-1.29209	0.00121469	0.869631
ENSG00000282572.2	ENSG00000282572	AC215522.2	novel transcript similar to family member with sequence similarity 157	processed_transcript	-1.31781	0.0355651	0.869631
ENSG00000277224.2	ENSG00000277224	HIST1H2BF	histone cluster 1 H2B family member f [Source:HGNC Symbol;Acc:HGNC:4752]	protein_coding	-1.33126	0.0330984	0.869631
ENSG00000151229.12	ENSG00000151229	SLC2A13	solute carrier family 2 member 13 [Source:HGNC Symbol;Acc:HGNC:15956]	protein_coding	-1.33169	0.00967435	0.869631
ENSG00000078081.7	ENSG00000078081	LAMP3	lysosomal associated membrane protein 3 [Source:HGNC Symbol;Acc:HGNC:14582]	protein_coding	-1.33438	0.0173518	0.869631
ENSG00000179978.11	ENSG00000179978	AC140134.1	NLR family, apoptosis inhibitory protein (NAIP) pseudogene	unprocessed_pseudogene	-1.34624	0.0469699	0.869631
ENSG00000170448.11	ENSG00000170448	NFXL1	nuclear transcription factor, X-box binding like 1 [Source:HGNC Symbol;Acc:HGNC:18726]	protein_coding	-1.35408	0.00157728	0.869631
ENSG00000179240.9	ENSG00000179240	GVQW3	GVQW motif containing 3 [Source:HGNC Symbol;Acc:HGNC:51239]	protein_coding	-1.35416	0.0219172	0.869631
ENSG00000260943.1	ENSG00000260943	LINC02555	long intergenic non-protein coding RNA 2555 [Source:HGNC Symbol;Acc:HGNC:53593]	lincRNA	-1.44062	0.00590088	0.869631
ENSG00000112139.15	ENSG00000112139	MDGA1	MAM domain containing glycosylphosphatidylinositol anchor 1 [Source:HGNC Symbol;Acc:HGNC:19267]	protein_coding	-1.44201	0.0218152	0.869631
ENSG00000239883.8	ENSG00000239883	PARGP1	poly(ADP-ribose) glycohydrolase pseudogene 1 [Source:HGNC Symbol;Acc:HGNC:45008]	transcribed_unprocessed_pseudogene	-1.45479	0.0205941	0.869631
ENSG00000166278.14	ENSG00000166278	C2	complement C2 [Source:HGNC Symbol;Acc:HGNC:1248]	protein_coding	-1.47526	0.0234912	0.869631
ENSG00000225964.5	ENSG00000225964	NRIR	negative regulator of interferon response [Source:HGNC Symbol;Acc:HGNC:51269]	antisense	-1.49301	0.0309075	0.869631
ENSG00000255423.1	ENSG00000255423	EBLN2	endogenous Bornavirus like nucleoprotein 2 [Source:HGNC Symbol;Acc:HGNC:25493]	protein_coding	-1.64544	0.013737	0.869631
ENSG00000260549.1	ENSG00000260549	MT1L	metallothionein 1L, pseudogene [Source:HGNC Symbol;Acc:HGNC:7404]	transcribed_unprocessed_pseudogene	-1.65034	0.0491714	0.869631
ENSG00000183458.13	ENSG00000183458	AC138932.1	polycystic kidney disease 1 (autosomal dominant) (PKD1) pseudogene	transcribed_unprocessed_pseudogene	-1.67546	0.00699677	0.869631
ENSG00000285799.1	ENSG00000285799	AL645929.2	MHC class I polypeptide-related sequence F pseudogene	transcribed_unprocessed_pseudogene	-1.68014	0.0342924	0.869631
ENSG00000211804.3	ENSG00000211804	TRDV1	T cell receptor delta variable 1 [Source:HGNC Symbol;Acc:HGNC:12262]	TR_V_gene	-1.6886	0.0109912	0.869631
ENSG00000254288.1	ENSG00000254288	AC087672.2	novel transcript	lincRNA	-1.69017	0.0361615	0.869631
ENSG00000257743.8	ENSG00000257743	MGAM2	maltase-glucoamylase 2 (putative) [Source:HGNC Symbol;Acc:HGNC:28101]	protein_coding	-1.6975	0.0102893	0.869631
ENSG00000213976.4	ENSG00000213976	AC010615.1	zinc finger protein pseudogene	unprocessed_pseudogene	-1.73752	0.0286127	0.869631
ENSG00000078114.18	ENSG00000078114	NEBL	nebulette [Source:HGNC Symbol;Acc:HGNC:16932]	protein_coding	-1.77061	0.0339089	0.869631
ENSG00000185736.15	ENSG00000185736	ADARB2	adenosine deaminase, RNA specific B2 (inactive) [Source:HGNC Symbol;Acc:HGNC:227]	protein_coding	-1.91243	0.0265815	0.869631
ENSG00000205746.9	ENSG00000205746	AC126755.1	polycystic kidney disease 1 (autosomal dominant) (PKD1) pseudogene	transcribed_unprocessed_pseudogene	-1.94417	0.0329839	0.869631
ENSG00000269553.1	ENSG00000269553	U62631.1	novel transcript	sense_intronic	-2.03096	0.0117487	0.869631
ENSG00000183347.14	ENSG00000183347	GBP6	guanylate binding protein family member 6 [Source:HGNC Symbol;Acc:HGNC:25395]	protein_coding	-2.10705	0.0234623	0.869631
ENSG00000248905.8	ENSG00000248905	FMN1	formin 1 [Source:HGNC Symbol;Acc:HGNC:3768]	protein_coding	-2.31558	0.000944199	0.869631
ENSG00000235290.1	ENSG00000235290	HLA-W	major histocompatibility complex, class I, W (pseudogene) [Source:HGNC Symbol;Acc:HGNC:23425]	unprocessed_pseudogene	-2.33921	0.000994643	0.869631
ENSG00000204710.2	ENSG00000204710	SPDYC	speedy/RINGO cell cycle regulator family member C [Source:HGNC Symbol;Acc:HGNC:32681]	protein_coding	-2.35756	0.0164003	0.869631
ENSG00000225690.1	ENSG00000225690	TREML5P	triggering receptor expressed on myeloid cells like 5, pseudogene [Source:HGNC Symbol;Acc:HGNC:30808]	unprocessed_pseudogene	-2.41836	0.033967	0.869631
ENSG00000196436.8	ENSG00000196436	NPIPB15	nuclear pore complex interacting protein family member B15 [Source:HGNC Symbol;Acc:HGNC:34409]	protein_coding	-2.46508	0.0311042	0.869631
ENSG00000170160.17	ENSG00000170160	CCDC144A	coiled-coil domain containing 144A [Source:HGNC Symbol;Acc:HGNC:29072]	protein_coding	-2.94777	0.0114781	0.869631
ENSG00000188056.11	ENSG00000188056	TREML4	triggering receptor expressed on myeloid cells like 4 [Source:HGNC Symbol;Acc:HGNC:30807]	protein_coding	-3.3785	0.0142051	0.869631
ENSG00000181126.13	ENSG00000181126	HLA-V	major histocompatibility complex, class I, V (pseudogene) [Source:HGNC Symbol;Acc:HGNC:23482]	transcribed_unprocessed_pseudogene	-4.25151	0.00109063	0.869631
ENSG00000214389.2	ENSG00000214389	RPS3AP26	ribosomal protein S3a pseudogene 26 [Source:HGNC Symbol;Acc:HGNC:36513]	processed_pseudogene	-5.4434	0.000232536	0.869631

## Sheet: R0 vs NR0
Gene.stable.ID.version	Gene.name	Gene.description	Gene.type	logFC	PValue	fdr
ENSG00000264577.1	AC010761.1	novel transcript, antisense to RPL23A	antisense	-5.49349	0.014655	1
ENSG00000173809.18	TDRD12	tudor domain containing 12 [Source:HGNC Symbol;Acc:HGNC:25044]	protein_coding	-2.99793	0.0330793	1
ENSG00000205710.3	C17orf107	chromosome 17 open reading frame 107 [Source:HGNC Symbol;Acc:HGNC:37238]	protein_coding	-2.73157	0.00454095	1
ENSG00000230091.6	TMEM254-AS1	TMEM254 antisense RNA 1 [Source:HGNC Symbol;Acc:HGNC:27340]	antisense	-2.26834	0.0169556	1
ENSG00000185883.11	ATP6V0C	ATPase H+ transporting V0 subunit c [Source:HGNC Symbol;Acc:HGNC:855]	protein_coding	-2.20081	0.000881087	1
ENSG00000143845.14	ETNK2	ethanolamine kinase 2 [Source:HGNC Symbol;Acc:HGNC:25575]	protein_coding	-2.17158	0.00417653	1
ENSG00000125841.12	NRSN2	neurensin 2 [Source:HGNC Symbol;Acc:HGNC:16229]	protein_coding	-2.16584	0.00281144	1
ENSG00000108786.10	HSD17B1	hydroxysteroid 17-beta dehydrogenase 1 [Source:HGNC Symbol;Acc:HGNC:5210]	protein_coding	-2.13598	0.000609655	1
ENSG00000260267.1	AC026471.1	novel transcript, antisense to ARMC5	antisense	-2.09961	0.000138001	1
ENSG00000266967.6	AARSD1	alanyl-tRNA synthetase domain containing 1 [Source:HGNC Symbol;Acc:HGNC:28417]	protein_coding	-1.98645	0.00303986	1
ENSG00000262655.3	SPON1	spondin 1 [Source:HGNC Symbol;Acc:HGNC:11252]	protein_coding	-1.93312	0.0215585	1
ENSG00000198908.11	BHLHB9	basic helix-loop-helix family member b9 [Source:HGNC Symbol;Acc:HGNC:29353]	protein_coding	-1.92918	0.00415588	1
ENSG00000122543.10	OCM	oncomodulin [Source:HGNC Symbol;Acc:HGNC:8105]	protein_coding	-1.90762	0.0218792	1
ENSG00000262227.1	AC004771.3	novel transcript, antisense to INCA1	antisense	-1.84574	0.0279413	1
ENSG00000162959.13	MEMO1	mediator of cell motility 1 [Source:HGNC Symbol;Acc:HGNC:14014]	protein_coding	-1.8399	0.000134029	1
ENSG00000186301.8	MST1P2	macrophage stimulating 1 pseudogene 2 [Source:HGNC Symbol;Acc:HGNC:7383]	unprocessed_pseudogene	-1.8275	0.0139369	1
ENSG00000261423.1	TMEM202-AS1	TMEM202 antisense RNA 1 [Source:HGNC Symbol;Acc:HGNC:53265]	lincRNA	-1.80472	0.0272827	1
ENSG00000078814.15	MYH7B	myosin heavy chain 7B [Source:HGNC Symbol;Acc:HGNC:15906]	protein_coding	-1.77761	0.0181419	1
ENSG00000132329.10	RAMP1	receptor activity modifying protein 1 [Source:HGNC Symbol;Acc:HGNC:9843]	protein_coding	-1.77133	0.0336934	1
ENSG00000185761.10	ADAMTSL5	ADAMTS like 5 [Source:HGNC Symbol;Acc:HGNC:27912]	protein_coding	-1.7694	0.0184403	1
ENSG00000233850.1	AC103563.7	novel transcript	antisense	-1.73011	0.0186044	1
ENSG00000232934.7	AL157786.1	novel transcript, antisense to ACSL5	antisense	-1.7088	0.0304425	1
ENSG00000175768.12	TOMM5	translocase of outer mitochondrial membrane 5 [Source:HGNC Symbol;Acc:HGNC:31369]	protein_coding	-1.69781	0.0434205	1
ENSG00000226174.6	TEX22	testis expressed 22 [Source:HGNC Symbol;Acc:HGNC:40026]	protein_coding	-1.68821	0.0180658	1
ENSG00000187566.5	NHLRC1	NHL repeat containing E3 ubiquitin protein ligase 1 [Source:HGNC Symbol;Acc:HGNC:21576]	protein_coding	-1.67562	0.020062	1
ENSG00000005189.19	REXO5	RNA exonuclease 5 [Source:HGNC Symbol;Acc:HGNC:24661]	protein_coding	-1.67386	0.0125414	1
ENSG00000279908.1	AC026748.1	tec	TEC	-1.67095	0.0296839	1
ENSG00000279520.1	AC093525.8	tec	TEC	-1.65821	0.00322432	1
ENSG00000128298.16	BAIAP2L2	BAI1 associated protein 2 like 2 [Source:HGNC Symbol;Acc:HGNC:26203]	protein_coding	-1.64208	0.00744054	1
ENSG00000204314.11	PRRT1	proline rich transmembrane protein 1 [Source:HGNC Symbol;Acc:HGNC:13943]	protein_coding	-1.63589	0.0111777	1
ENSG00000261997.1	AC007336.1	novel transcript	lincRNA	-1.63146	0.00587855	1
ENSG00000179967.11	PPP1R14BP3	protein phosphatase 1 regulatory inhibitor subunit 14B pseudogene 3 [Source:HGNC Symbol;Acc:HGNC:16330]	processed_pseudogene	-1.60435	0.0270393	1
ENSG00000133315.10	MACROD1	MACRO domain containing 1 [Source:HGNC Symbol;Acc:HGNC:29598]	protein_coding	-1.60425	0.0175393	1
ENSG00000197813.5	AC011450.1	novel transcript	lincRNA	-1.59789	0.0188208	1
ENSG00000112578.9	BYSL	bystin like [Source:HGNC Symbol;Acc:HGNC:1157]	protein_coding	-1.5954	0.000498936	1
ENSG00000281571.2	AC241585.2	TEC	TEC	-1.58828	0.0276789	1
ENSG00000279259.1	AC087741.3	TEC	TEC	-1.58782	0.0465014	1
ENSG00000240204.2	SMKR1	small lysine rich protein 1 [Source:HGNC Symbol;Acc:HGNC:43561]	protein_coding	-1.58119	0.0445751	1
ENSG00000164082.14	GRM2	glutamate metabotropic receptor 2 [Source:HGNC Symbol;Acc:HGNC:4594]	protein_coding	-1.54858	0.0388932	1
ENSG00000135740.16	SLC9A5	solute carrier family 9 member A5 [Source:HGNC Symbol;Acc:HGNC:11078]	protein_coding	-1.53572	0.0448386	1
ENSG00000137098.13	SPAG8	sperm associated antigen 8 [Source:HGNC Symbol;Acc:HGNC:14105]	protein_coding	-1.52792	0.0477161	1
ENSG00000124593.16	AL365205.1	novel transcript	protein_coding	-1.49862	0.0393439	1
ENSG00000260924.2	LINC01311	long intergenic non-protein coding RNA 1311 [Source:HGNC Symbol;Acc:HGNC:50503]	antisense	-1.49477	0.0386834	1
ENSG00000227953.6	LINC01341	long intergenic non-protein coding RNA 1341 [Source:HGNC Symbol;Acc:HGNC:49457]	processed_transcript	-1.48623	0.0499603	1
ENSG00000177738.3	AC025171.1	uncharacterized LOC648987 [Source:NCBI gene;Acc:648987]	sense_overlapping	-1.47859	0.00019322	1
ENSG00000240143.1	AL023653.1	novel transcript	3prime_overlapping_ncRNA	-1.47757	0.01554	1
ENSG00000173013.5	CCDC96	coiled-coil domain containing 96 [Source:HGNC Symbol;Acc:HGNC:26900]	protein_coding	-1.46932	0.0100946	1
ENSG00000276529.1	AP001505.1	novel transcript	lincRNA	-1.46513	0.0410363	1
ENSG00000136002.18	ARHGEF4	Rho guanine nucleotide exchange factor 4 [Source:HGNC Symbol;Acc:HGNC:684]	protein_coding	-1.45887	0.00903829	1
ENSG00000198400.11	NTRK1	neurotrophic receptor tyrosine kinase 1 [Source:HGNC Symbol;Acc:HGNC:8031]	protein_coding	-1.45778	0.0256729	1
ENSG00000171680.21	PLEKHG5	pleckstrin homology and RhoGEF domain containing G5 [Source:HGNC Symbol;Acc:HGNC:29105]	protein_coding	-1.45366	0.0360233	1
ENSG00000213638.5	ADAT3	adenosine deaminase, tRNA specific 3 [Source:HGNC Symbol;Acc:HGNC:25151]	protein_coding	-1.44899	0.0389483	1
ENSG00000260101.1	AC008074.2	uncharacterized LOC101927402 [Source:NCBI gene;Acc:101927402]	lincRNA	-1.43302	0.0446983	1
ENSG00000211767.1	TRBJ2-3	T cell receptor beta joining 2-3 [Source:HGNC Symbol;Acc:HGNC:12171]	TR_J_gene	-1.42412	0.0301386	1
ENSG00000253438.3	PCAT1	prostate cancer associated transcript 1 [Source:HGNC Symbol;Acc:HGNC:43022]	antisense	-1.39939	0.0487812	1
ENSG00000263126.1	AC040162.3	novel transcript	lincRNA	-1.38844	0.027442	1
ENSG00000154764.5	WNT7A	Wnt family member 7A [Source:HGNC Symbol;Acc:HGNC:12786]	protein_coding	-1.38526	0.0398764	1
ENSG00000211786.3	TRAV8-2	T cell receptor alpha variable 8-2 [Source:HGNC Symbol;Acc:HGNC:12147]	TR_V_gene	-1.37113	0.0321553	1
ENSG00000176160.10	HSF5	heat shock transcription factor 5 [Source:HGNC Symbol;Acc:HGNC:26862]	protein_coding	-1.35763	0.0375686	1
ENSG00000278619.4	MRM1	mitochondrial rRNA methyltransferase 1 [Source:HGNC Symbol;Acc:HGNC:26202]	protein_coding	-1.3541	0.00112806	1
ENSG00000196456.11	ZNF775	zinc finger protein 775 [Source:HGNC Symbol;Acc:HGNC:28501]	protein_coding	-1.35177	0.0113357	1
ENSG00000269896.2	AL513477.1	small nuclear ribonucleoprotein polypeptide N pseudogene [Source:NCBI gene;Acc:100129534]	transcribed_processed_pseudogene	-1.34906	0.0263165	1
ENSG00000105173.13	CCNE1	cyclin E1 [Source:HGNC Symbol;Acc:HGNC:1589]	protein_coding	-1.34404	0.0342868	1
ENSG00000152454.3	ZNF256	zinc finger protein 256 [Source:HGNC Symbol;Acc:HGNC:13049]	protein_coding	-1.34196	0.0011934	1
ENSG00000272269.1	AL138724.1	uncharacterized LOC105374952 [Source:NCBI gene;Acc:105374952]	antisense	-1.34094	0.0211701	1
ENSG00000111057.10	KRT18	keratin 18 [Source:HGNC Symbol;Acc:HGNC:6430]	protein_coding	-1.32746	0.0351053	1
ENSG00000176531.10	PHLDB3	pleckstrin homology like domain family B member 3 [Source:HGNC Symbol;Acc:HGNC:30499]	protein_coding	-1.31873	0.00771396	1
ENSG00000144214.9	LYG1	lysozyme g1 [Source:HGNC Symbol;Acc:HGNC:27014]	protein_coding	-1.31576	0.0417644	1
ENSG00000160360.12	GPSM1	G protein signaling modulator 1 [Source:HGNC Symbol;Acc:HGNC:17858]	protein_coding	-1.30547	0.0186835	1
ENSG00000065054.13	SLC9A3R2	SLC9A3 regulator 2 [Source:HGNC Symbol;Acc:HGNC:11076]	protein_coding	-1.30404	0.0440723	1
ENSG00000137266.14	SLC22A23	solute carrier family 22 member 23 [Source:HGNC Symbol;Acc:HGNC:21106]	protein_coding	-1.30336	0.0348385	1
ENSG00000232611.1	AL683813.1	novel transcript	lincRNA	-1.2993	0.0468701	1
ENSG00000106327.12	TFR2	transferrin receptor 2 [Source:HGNC Symbol;Acc:HGNC:11762]	protein_coding	-1.2728	0.012192	1
ENSG00000267317.2	AC027307.2	novel transcript, antisense to APC2	antisense	-1.24982	0.0175942	1
ENSG00000104524.13	PYCR3	pyrroline-5-carboxylate reductase 3 [Source:HGNC Symbol;Acc:HGNC:25846]	protein_coding	-1.24053	0.0128251	1
ENSG00000245904.3	AC025164.1	uncharacterized LOC101928617 [Source:NCBI gene;Acc:101928617]	antisense	-1.23676	0.0259808	1
ENSG00000218891.4	ZNF579	zinc finger protein 579 [Source:HGNC Symbol;Acc:HGNC:26646]	protein_coding	-1.23643	0.00411992	1
ENSG00000111452.12	ADGRD1	adhesion G protein-coupled receptor D1 [Source:HGNC Symbol;Acc:HGNC:19893]	protein_coding	-1.21376	0.0298834	1
ENSG00000131188.11	PRR7	proline rich 7, synaptic [Source:HGNC Symbol;Acc:HGNC:28130]	protein_coding	-1.20236	0.0480394	1
ENSG00000233621.1	LINC01137	long intergenic non-protein coding RNA 1137 [Source:HGNC Symbol;Acc:HGNC:49453]	antisense	-1.20156	0.029774	1
ENSG00000164053.20	ATRIP	ATR interacting protein [Source:HGNC Symbol;Acc:HGNC:33499]	protein_coding	-1.19427	0.00152149	1
ENSG00000176058.12	TPRN	taperin [Source:HGNC Symbol;Acc:HGNC:26894]	protein_coding	-1.19395	0.00785988	1
ENSG00000132763.14	MMACHC	methylmalonic aciduria (cobalamin deficiency) cblC type, with homocystinuria [Source:HGNC Symbol;Acc:HGNC:24525]	protein_coding	-1.19336	0.00806383	1
ENSG00000265681.7	RPL17	ribosomal protein L17 [Source:HGNC Symbol;Acc:HGNC:10307]	protein_coding	-1.18434	0.0498858	1
ENSG00000160972.9	PPP1R16A	protein phosphatase 1 regulatory subunit 16A [Source:HGNC Symbol;Acc:HGNC:14941]	protein_coding	-1.18297	0.0193425	1
ENSG00000185338.5	SOCS1	suppressor of cytokine signaling 1 [Source:HGNC Symbol;Acc:HGNC:19383]	protein_coding	-1.18155	0.039414	1
ENSG00000197016.11	ZNF470	zinc finger protein 470 [Source:HGNC Symbol;Acc:HGNC:22220]	protein_coding	-1.1745	0.0121375	1
ENSG00000173402.11	DAG1	dystroglycan 1 [Source:HGNC Symbol;Acc:HGNC:2666]	protein_coding	-1.1733	0.00130434	1
ENSG00000180921.6	FAM83H	family with sequence similarity 83 member H [Source:HGNC Symbol;Acc:HGNC:24797]	protein_coding	-1.1669	0.0294886	1
ENSG00000128228.4	SDF2L1	stromal cell derived factor 2 like 1 [Source:HGNC Symbol;Acc:HGNC:10676]	protein_coding	-1.16642	0.0429421	1
ENSG00000205476.8	CCDC85C	coiled-coil domain containing 85C [Source:HGNC Symbol;Acc:HGNC:35459]	protein_coding	-1.16317	0.00294295	1
ENSG00000137747.15	TMPRSS13	transmembrane serine protease 13 [Source:HGNC Symbol;Acc:HGNC:29808]	protein_coding	-1.15943	0.0341257	1
ENSG00000261351.2	AC116913.1	novel transcript, antisense to MAP2K1	antisense	-1.15187	0.0487779	1
ENSG00000161091.12	MFSD12	major facilitator superfamily domain containing 12 [Source:HGNC Symbol;Acc:HGNC:28299]	protein_coding	-1.15156	0.00223339	1
ENSG00000236609.3	ZNF853	zinc finger protein 853 [Source:HGNC Symbol;Acc:HGNC:21767]	protein_coding	-1.14424	0.0334712	1
ENSG00000183397.5	C19orf71	chromosome 19 open reading frame 71 [Source:HGNC Symbol;Acc:HGNC:34496]	protein_coding	-1.13545	0.0318442	1
ENSG00000253200.1	AC037459.3	novel transcript, antisense to KIAA1967	antisense	-1.13392	0.0356196	1
ENSG00000149115.13	TNKS1BP1	tankyrase 1 binding protein 1 [Source:HGNC Symbol;Acc:HGNC:19081]	protein_coding	-1.13329	0.0102861	1
ENSG00000272502.1	AC104958.2	novel transcript	antisense	-1.13327	0.0408129	1
ENSG00000179922.5	ZNF784	zinc finger protein 784 [Source:HGNC Symbol;Acc:HGNC:33111]	protein_coding	-1.13068	0.00313695	1
ENSG00000102312.21	PORCN	porcupine O-acyltransferase [Source:HGNC Symbol;Acc:HGNC:17652]	protein_coding	-1.12036	0.00292598	1
ENSG00000105072.8	C19orf44	chromosome 19 open reading frame 44 [Source:HGNC Symbol;Acc:HGNC:26141]	protein_coding	-1.1178	0.0335118	1
ENSG00000260719.1	AC009133.3	novel transcript, antisense to C16orf54	antisense	-1.1172	0.0305826	1
ENSG00000233223.2	AC016876.1	uncharacterized LOC100996842 [Source:NCBI gene;Acc:100996842]	antisense	-1.11241	0.0414541	1
ENSG00000176472.10	ZNF575	zinc finger protein 575 [Source:HGNC Symbol;Acc:HGNC:27606]	protein_coding	-1.11142	0.0455234	1
ENSG00000277072.4	STAG3L2	stromal antigen 3-like 2 (pseudogene) [Source:HGNC Symbol;Acc:HGNC:33886]	transcribed_unprocessed_pseudogene	-1.10863	0.0476316	1
ENSG00000134864.10	GGACT	gamma-glutamylamine cyclotransferase [Source:HGNC Symbol;Acc:HGNC:25100]	protein_coding	-1.10844	0.0415539	1
ENSG00000178199.13	ZC3H12D	zinc finger CCCH-type containing 12D [Source:HGNC Symbol;Acc:HGNC:21175]	protein_coding	-1.09881	0.0216427	1
ENSG00000185730.7	ZNF696	zinc finger protein 696 [Source:HGNC Symbol;Acc:HGNC:25872]	protein_coding	-1.09388	0.0143121	1
ENSG00000171219.8	CDC42BPG	CDC42 binding protein kinase gamma [Source:HGNC Symbol;Acc:HGNC:29829]	protein_coding	-1.09119	0.0143506	1
ENSG00000072071.16	ADGRL1	adhesion G protein-coupled receptor L1 [Source:HGNC Symbol;Acc:HGNC:20973]	protein_coding	-1.08488	0.00843867	1
ENSG00000188878.19	FBF1	Fas binding factor 1 [Source:HGNC Symbol;Acc:HGNC:24674]	protein_coding	-1.08414	0.0403406	1
ENSG00000100478.14	AP4S1	adaptor related protein complex 4 subunit sigma 1 [Source:HGNC Symbol;Acc:HGNC:575]	protein_coding	-1.07198	0.00808712	1
ENSG00000104980.7	TIMM44	translocase of inner mitochondrial membrane 44 [Source:HGNC Symbol;Acc:HGNC:17316]	protein_coding	-1.06997	0.00314391	1
ENSG00000169288.17	MRPL1	mitochondrial ribosomal protein L1 [Source:HGNC Symbol;Acc:HGNC:14275]	protein_coding	-1.06697	0.00790799	1
ENSG00000168056.15	LTBP3	latent transforming growth factor beta binding protein 3 [Source:HGNC Symbol;Acc:HGNC:6716]	protein_coding	-1.06642	0.033264	1
ENSG00000160959.7	LRRC14	leucine rich repeat containing 14 [Source:HGNC Symbol;Acc:HGNC:20419]	protein_coding	-1.06524	0.0409737	1
ENSG00000178623.11	GPR35	G protein-coupled receptor 35 [Source:HGNC Symbol;Acc:HGNC:4492]	protein_coding	-1.05288	0.0261104	1
ENSG00000058453.16	CROCC	ciliary rootlet coiled-coil, rootletin [Source:HGNC Symbol;Acc:HGNC:21299]	protein_coding	-1.03445	0.0404069	1
ENSG00000100379.17	KCTD17	potassium channel tetramerization domain containing 17 [Source:HGNC Symbol;Acc:HGNC:25705]	protein_coding	-1.03215	0.00515599	1
ENSG00000204580.13	DDR1	discoidin domain receptor tyrosine kinase 1 [Source:HGNC Symbol;Acc:HGNC:2730]	protein_coding	-1.01945	0.0241118	1
ENSG00000127580.16	WDR24	WD repeat domain 24 [Source:HGNC Symbol;Acc:HGNC:20852]	protein_coding	-1.01664	0.0137678	1
ENSG00000228794.8	LINC01128	long intergenic non-protein coding RNA 1128 [Source:HGNC Symbol;Acc:HGNC:49377]	processed_transcript	-1.0148	0.0126618	1
ENSG00000011132.11	APBA3	amyloid beta precursor protein binding family A member 3 [Source:HGNC Symbol;Acc:HGNC:580]	protein_coding	-1.0116	0.0217163	1
ENSG00000162591.15	MEGF6	multiple EGF like domains 6 [Source:HGNC Symbol;Acc:HGNC:3232]	protein_coding	-1.00339	0.0475075	1
ENSG00000125967.16	NECAB3	N-terminal EF-hand calcium binding protein 3 [Source:HGNC Symbol;Acc:HGNC:15851]	protein_coding	-1.00137	0.042339	1
ENSG00000119723.16	COQ6	coenzyme Q6, monooxygenase [Source:HGNC Symbol;Acc:HGNC:20233]	protein_coding	-0.999983	0.0222115	1
ENSG00000185504.16	FAAP100	FA core complex associated protein 100 [Source:HGNC Symbol;Acc:HGNC:26171]	protein_coding	-0.998873	0.0224763	1
ENSG00000139675.12	HNRNPA1L2	heterogeneous nuclear ribonucleoprotein A1-like 2 [Source:HGNC Symbol;Acc:HGNC:27067]	protein_coding	-0.993073	0.0425778	1
ENSG00000119574.12	ZBTB45	zinc finger and BTB domain containing 45 [Source:HGNC Symbol;Acc:HGNC:23715]	protein_coding	-0.981439	0.0422207	1
ENSG00000177732.8	SOX12	SRY-box 12 [Source:HGNC Symbol;Acc:HGNC:11198]	protein_coding	-0.978864	0.0324039	1
ENSG00000176974.19	SHMT1	serine hydroxymethyltransferase 1 [Source:HGNC Symbol;Acc:HGNC:10850]	protein_coding	-0.975233	0.0287756	1
ENSG00000077348.8	EXOSC5	exosome component 5 [Source:HGNC Symbol;Acc:HGNC:24662]	protein_coding	-0.974135	0.0339832	1
ENSG00000184436.11	THAP7	THAP domain containing 7 [Source:HGNC Symbol;Acc:HGNC:23190]	protein_coding	-0.973658	0.0364473	1
ENSG00000104885.17	DOT1L	DOT1 like histone lysine methyltransferase [Source:HGNC Symbol;Acc:HGNC:24948]	protein_coding	-0.972947	0.00903782	1
ENSG00000179943.7	FIZ1	FLT3 interacting zinc finger 1 [Source:HGNC Symbol;Acc:HGNC:25917]	protein_coding	-0.971947	0.00572506	1
ENSG00000130193.7	THEM6	thioesterase superfamily member 6 [Source:HGNC Symbol;Acc:HGNC:29656]	protein_coding	-0.966951	0.0287011	1
ENSG00000177542.10	SLC25A22	solute carrier family 25 member 22 [Source:HGNC Symbol;Acc:HGNC:19954]	protein_coding	-0.963959	0.0179521	1
ENSG00000148384.12	INPP5E	inositol polyphosphate-5-phosphatase E [Source:HGNC Symbol;Acc:HGNC:21474]	protein_coding	-0.962756	0.0372495	1
ENSG00000228903.7	RASA4CP	RAS p21 protein activator 4C, pseudogene [Source:HGNC Symbol;Acc:HGNC:44185]	transcribed_unprocessed_pseudogene	-0.962194	0.0469898	1
ENSG00000131652.13	THOC6	THO complex 6 [Source:HGNC Symbol;Acc:HGNC:28369]	protein_coding	-0.960099	0.00688861	1
ENSG00000117643.14	MAN1C1	mannosidase alpha class 1C member 1 [Source:HGNC Symbol;Acc:HGNC:19080]	protein_coding	-0.95885	0.0137839	1
ENSG00000132003.9	ZSWIM4	zinc finger SWIM-type containing 4 [Source:HGNC Symbol;Acc:HGNC:25704]	protein_coding	-0.958823	0.0232151	1
ENSG00000172731.13	LRRC20	leucine rich repeat containing 20 [Source:HGNC Symbol;Acc:HGNC:23421]	protein_coding	-0.955467	0.0345992	1
ENSG00000114554.11	PLXNA1	plexin A1 [Source:HGNC Symbol;Acc:HGNC:9099]	protein_coding	-0.955038	0.017655	1
ENSG00000102984.14	ZNF821	zinc finger protein 821 [Source:HGNC Symbol;Acc:HGNC:28043]	protein_coding	-0.954471	0.033891	1
ENSG00000204536.13	CCHCR1	coiled-coil alpha-helical rod protein 1 [Source:HGNC Symbol;Acc:HGNC:13930]	protein_coding	-0.949229	0.0222794	1
ENSG00000164818.15	DNAAF5	dynein axonemal assembly factor 5 [Source:HGNC Symbol;Acc:HGNC:26013]	protein_coding	-0.945842	0.00586596	1
ENSG00000164916.10	FOXK1	forkhead box K1 [Source:HGNC Symbol;Acc:HGNC:23480]	protein_coding	-0.944345	0.0439885	1
ENSG00000157593.18	SLC35B2	solute carrier family 35 member B2 [Source:HGNC Symbol;Acc:HGNC:16872]	protein_coding	-0.94347	0.0122258	1
ENSG00000104549.11	SQLE	squalene epoxidase [Source:HGNC Symbol;Acc:HGNC:11279]	protein_coding	-0.937434	0.0450271	1
ENSG00000148832.15	PAOX	polyamine oxidase [Source:HGNC Symbol;Acc:HGNC:20837]	protein_coding	-0.935731	0.0377517	1
ENSG00000118046.14	STK11	serine/threonine kinase 11 [Source:HGNC Symbol;Acc:HGNC:11389]	protein_coding	-0.934288	0.0197636	1
ENSG00000184470.20	TXNRD2	thioredoxin reductase 2 [Source:HGNC Symbol;Acc:HGNC:18155]	protein_coding	-0.934015	0.0214579	1
ENSG00000106266.10	SNX8	sorting nexin 8 [Source:HGNC Symbol;Acc:HGNC:14972]	protein_coding	-0.933377	0.0157016	1
ENSG00000075240.16	GRAMD4	GRAM domain containing 4 [Source:HGNC Symbol;Acc:HGNC:29113]	protein_coding	-0.929043	0.0241235	1
ENSG00000163013.11	FBXO41	F-box protein 41 [Source:HGNC Symbol;Acc:HGNC:29409]	protein_coding	-0.926278	0.0206368	1
ENSG00000100726.14	TELO2	telomere maintenance 2 [Source:HGNC Symbol;Acc:HGNC:29099]	protein_coding	-0.923599	0.0311839	1
ENSG00000167508.11	MVD	mevalonate diphosphate decarboxylase [Source:HGNC Symbol;Acc:HGNC:7529]	protein_coding	-0.921618	0.0369597	1
ENSG00000203485.12	INF2	inverted formin, FH2 and WH2 domain containing [Source:HGNC Symbol;Acc:HGNC:23791]	protein_coding	-0.918622	0.03193	1
ENSG00000105364.13	MRPL4	mitochondrial ribosomal protein L4 [Source:HGNC Symbol;Acc:HGNC:14276]	protein_coding	-0.916072	0.0320918	1
ENSG00000181873.12	IBA57	IBA57, iron-sulfur cluster assembly [Source:HGNC Symbol;Acc:HGNC:27302]	protein_coding	-0.914738	0.0248564	1
ENSG00000088543.14	C3orf18	chromosome 3 open reading frame 18 [Source:HGNC Symbol;Acc:HGNC:24837]	protein_coding	-0.913656	0.0362459	1
ENSG00000173511.9	VEGFB	vascular endothelial growth factor B [Source:HGNC Symbol;Acc:HGNC:12681]	protein_coding	-0.912017	0.0209363	1
ENSG00000198453.12	ZNF568	zinc finger protein 568 [Source:HGNC Symbol;Acc:HGNC:25392]	protein_coding	-0.901953	0.0174446	1
ENSG00000179886.5	TIGD5	tigger transposable element derived 5 [Source:HGNC Symbol;Acc:HGNC:18336]	protein_coding	-0.899514	0.0303282	1
ENSG00000110801.13	PSMD9	proteasome 26S subunit, non-ATPase 9 [Source:HGNC Symbol;Acc:HGNC:9567]	protein_coding	-0.896172	0.0430325	1
ENSG00000185453.12	ZSWIM9	zinc finger SWIM-type containing 9 [Source:HGNC Symbol;Acc:HGNC:34495]	protein_coding	-0.893548	0.0304648	1
ENSG00000170265.11	ZNF282	zinc finger protein 282 [Source:HGNC Symbol;Acc:HGNC:13076]	protein_coding	-0.891655	0.0147647	1
ENSG00000167487.11	KLHL26	kelch like family member 26 [Source:HGNC Symbol;Acc:HGNC:25623]	protein_coding	-0.889543	0.0495541	1
ENSG00000122971.8	ACADS	acyl-CoA dehydrogenase short chain [Source:HGNC Symbol;Acc:HGNC:90]	protein_coding	-0.885895	0.0486783	1
ENSG00000101945.16	SUV39H1	suppressor of variegation 3-9 homolog 1 [Source:HGNC Symbol;Acc:HGNC:11479]	protein_coding	-0.880304	0.0296276	1
ENSG00000167685.14	ZNF444	zinc finger protein 444 [Source:HGNC Symbol;Acc:HGNC:16052]	protein_coding	-0.865961	0.0316206	1
ENSG00000176182.5	MYPOP	Myb related transcription factor, partner of profilin [Source:HGNC Symbol;Acc:HGNC:20178]	protein_coding	-0.863582	0.0208183	1
ENSG00000133619.17	KRBA1	KRAB-A domain containing 1 [Source:HGNC Symbol;Acc:HGNC:22228]	protein_coding	-0.861215	0.0285634	1
ENSG00000162065.13	TBC1D24	TBC1 domain family member 24 [Source:HGNC Symbol;Acc:HGNC:29203]	protein_coding	-0.859897	0.0336276	1
ENSG00000081760.16	AACS	acetoacetyl-CoA synthetase [Source:HGNC Symbol;Acc:HGNC:21298]	protein_coding	-0.859829	0.0230428	1
ENSG00000170260.8	ZNF212	zinc finger protein 212 [Source:HGNC Symbol;Acc:HGNC:13004]	protein_coding	-0.852647	0.00946566	1
ENSG00000063169.10	BICRA	BRD4 interacting chromatin remodeling complex associated protein [Source:HGNC Symbol;Acc:HGNC:4332]	protein_coding	-0.8505	0.0233432	1
ENSG00000095906.16	NUBP2	nucleotide binding protein 2 [Source:HGNC Symbol;Acc:HGNC:8042]	protein_coding	-0.846486	0.0465905	1
ENSG00000146576.12	C7orf26	chromosome 7 open reading frame 26 [Source:HGNC Symbol;Acc:HGNC:21702]	protein_coding	-0.836556	0.0293319	1
ENSG00000108557.18	RAI1	retinoic acid induced 1 [Source:HGNC Symbol;Acc:HGNC:9834]	protein_coding	-0.835103	0.0095066	1
ENSG00000107404.19	DVL1	dishevelled segment polarity protein 1 [Source:HGNC Symbol;Acc:HGNC:3084]	protein_coding	-0.833942	0.0484912	1
ENSG00000214022.11	REPIN1	replication initiator 1 [Source:HGNC Symbol;Acc:HGNC:17922]	protein_coding	-0.830828	0.0162716	1
ENSG00000160214.12	RRP1	ribosomal RNA processing 1 [Source:HGNC Symbol;Acc:HGNC:18785]	protein_coding	-0.830468	0.0303917	1
ENSG00000130734.9	ATG4D	autophagy related 4D cysteine peptidase [Source:HGNC Symbol;Acc:HGNC:20789]	protein_coding	-0.828468	0.0342402	1
ENSG00000100271.16	TTLL1	tubulin tyrosine ligase like 1 [Source:HGNC Symbol;Acc:HGNC:1312]	protein_coding	-0.827593	0.0479584	1
ENSG00000162813.17	BPNT1	3'(2'), 5'-bisphosphate nucleotidase 1 [Source:HGNC Symbol;Acc:HGNC:1096]	protein_coding	-0.823355	0.0294676	1
ENSG00000141994.15	DUS3L	dihydrouridine synthase 3 like [Source:HGNC Symbol;Acc:HGNC:26920]	protein_coding	-0.818835	0.0495375	1
ENSG00000188707.5	ZBED6CL	ZBED6 C-terminal like [Source:HGNC Symbol;Acc:HGNC:21720]	protein_coding	-0.818164	0.015755	1
ENSG00000165724.5	ZMYND19	zinc finger MYND-type containing 19 [Source:HGNC Symbol;Acc:HGNC:21146]	protein_coding	-0.814748	0.039826	1
ENSG00000044090.8	CUL7	cullin 7 [Source:HGNC Symbol;Acc:HGNC:21024]	protein_coding	-0.812608	0.0192765	1
ENSG00000137411.17	VARS2	valyl-tRNA synthetase 2, mitochondrial [Source:HGNC Symbol;Acc:HGNC:21642]	protein_coding	-0.799683	0.0430036	1
ENSG00000020129.15	NCDN	neurochondrin [Source:HGNC Symbol;Acc:HGNC:17597]	protein_coding	-0.797137	0.030855	1
ENSG00000106123.11	EPHB6	EPH receptor B6 [Source:HGNC Symbol;Acc:HGNC:3396]	protein_coding	-0.788987	0.0244365	1
ENSG00000048140.17	TSPAN17	tetraspanin 17 [Source:HGNC Symbol;Acc:HGNC:13594]	protein_coding	-0.786464	0.040798	1
ENSG00000081692.12	JMJD4	jumonji domain containing 4 [Source:HGNC Symbol;Acc:HGNC:25724]	protein_coding	-0.774152	0.0371531	1
ENSG00000166311.9	SMPD1	sphingomyelin phosphodiesterase 1 [Source:HGNC Symbol;Acc:HGNC:11120]	protein_coding	-0.767737	0.0277402	1
ENSG00000182979.17	MTA1	metastasis associated 1 [Source:HGNC Symbol;Acc:HGNC:7410]	protein_coding	-0.767707	0.0395225	1
ENSG00000090615.14	GOLGA3	golgin A3 [Source:HGNC Symbol;Acc:HGNC:4426]	protein_coding	-0.766324	0.0256099	1
ENSG00000238227.7	TMEM250	transmembrane protein 250 [Source:HGNC Symbol;Acc:HGNC:31009]	protein_coding	-0.765596	0.0221991	1
ENSG00000163481.7	RNF25	ring finger protein 25 [Source:HGNC Symbol;Acc:HGNC:14662]	protein_coding	-0.765073	0.0366597	1
ENSG00000125817.7	CENPB	centromere protein B [Source:HGNC Symbol;Acc:HGNC:1852]	protein_coding	-0.762153	0.0479761	1
ENSG00000155275.18	TRMT44	tRNA methyltransferase 44 homolog [Source:HGNC Symbol;Acc:HGNC:26653]	protein_coding	-0.753634	0.0474894	1
ENSG00000099910.16	KLHL22	kelch like family member 22 [Source:HGNC Symbol;Acc:HGNC:25888]	protein_coding	-0.75268	0.0161983	1
ENSG00000188976.10	NOC2L	NOC2 like nucleolar associated transcriptional repressor [Source:HGNC Symbol;Acc:HGNC:24517]	protein_coding	-0.752524	0.0121151	1
ENSG00000179051.13	RCC2	regulator of chromosome condensation 2 [Source:HGNC Symbol;Acc:HGNC:30297]	protein_coding	-0.750285	0.0334612	1
ENSG00000165271.16	NOL6	nucleolar protein 6 [Source:HGNC Symbol;Acc:HGNC:19910]	protein_coding	-0.741611	0.00834501	1
ENSG00000176903.4	PNMA1	PNMA family member 1 [Source:HGNC Symbol;Acc:HGNC:9158]	protein_coding	-0.728486	0.0280333	1
ENSG00000168395.15	ING5	inhibitor of growth family member 5 [Source:HGNC Symbol;Acc:HGNC:19421]	protein_coding	-0.727694	0.0317253	1
ENSG00000181396.12	OGFOD3	2-oxoglutarate and iron dependent oxygenase domain containing 3 [Source:HGNC Symbol;Acc:HGNC:26174]	protein_coding	-0.717353	0.0384093	1
ENSG00000121057.12	AKAP1	A-kinase anchoring protein 1 [Source:HGNC Symbol;Acc:HGNC:367]	protein_coding	-0.714455	0.0338549	1
ENSG00000181135.15	ZNF707	zinc finger protein 707 [Source:HGNC Symbol;Acc:HGNC:27815]	protein_coding	-0.712532	0.0404956	1
ENSG00000155380.11	SLC16A1	solute carrier family 16 member 1 [Source:HGNC Symbol;Acc:HGNC:10922]	protein_coding	-0.706007	0.0498775	1
ENSG00000103495.13	MAZ	MYC associated zinc finger protein [Source:HGNC Symbol;Acc:HGNC:6914]	protein_coding	-0.705933	0.0409202	1
ENSG00000111676.14	ATN1	atrophin 1 [Source:HGNC Symbol;Acc:HGNC:3033]	protein_coding	-0.704748	0.017287	1
ENSG00000177084.16	POLE	DNA polymerase epsilon, catalytic subunit [Source:HGNC Symbol;Acc:HGNC:9177]	protein_coding	-0.704183	0.0428652	1
ENSG00000132394.10	EEFSEC	eukaryotic elongation factor, selenocysteine-tRNA specific [Source:HGNC Symbol;Acc:HGNC:24614]	protein_coding	-0.701816	0.0389853	1
ENSG00000176619.12	LMNB2	lamin B2 [Source:HGNC Symbol;Acc:HGNC:6638]	protein_coding	-0.701567	0.0438145	1
ENSG00000160953.15	MUM1	melanoma associated antigen (mutated) 1 [Source:HGNC Symbol;Acc:HGNC:29641]	protein_coding	-0.696621	0.0441485	1
ENSG00000168286.2	THAP11	THAP domain containing 11 [Source:HGNC Symbol;Acc:HGNC:23194]	protein_coding	-0.696575	0.0451594	1
ENSG00000004139.13	SARM1	sterile alpha and TIR motif containing 1 [Source:HGNC Symbol;Acc:HGNC:17074]	protein_coding	-0.679334	0.0405107	1
ENSG00000104129.9	DNAJC17	DnaJ heat shock protein family (Hsp40) member C17 [Source:HGNC Symbol;Acc:HGNC:25556]	protein_coding	-0.673817	0.0434815	1
ENSG00000196642.18	RABL6	RAB, member RAS oncogene family like 6 [Source:HGNC Symbol;Acc:HGNC:24703]	protein_coding	-0.672753	0.0394365	1
ENSG00000185049.14	NELFA	negative elongation factor complex member A [Source:HGNC Symbol;Acc:HGNC:12768]	protein_coding	-0.672713	0.0284442	1
ENSG00000142002.17	DPP9	dipeptidyl peptidase 9 [Source:HGNC Symbol;Acc:HGNC:18648]	protein_coding	-0.664212	0.0105983	1
ENSG00000101997.12	CCDC22	coiled-coil domain containing 22 [Source:HGNC Symbol;Acc:HGNC:28909]	protein_coding	-0.663876	0.0454645	1
ENSG00000215012.8	RTL10	retrotransposon Gag like 10 [Source:HGNC Symbol;Acc:HGNC:26112]	protein_coding	-0.657151	0.0249549	1
ENSG00000071626.16	DAZAP1	DAZ associated protein 1 [Source:HGNC Symbol;Acc:HGNC:2683]	protein_coding	-0.656842	0.0337523	1
ENSG00000234616.8	JRK	Jrk helix-turn-helix protein [Source:HGNC Symbol;Acc:HGNC:6199]	protein_coding	-0.650503	0.0428467	1
ENSG00000100983.10	GSS	glutathione synthetase [Source:HGNC Symbol;Acc:HGNC:4624]	protein_coding	-0.643272	0.0352768	1
ENSG00000100241.20	SBF1	SET binding factor 1 [Source:HGNC Symbol;Acc:HGNC:10542]	protein_coding	-0.637503	0.0387732	1
ENSG00000136699.19	SMPD4	sphingomyelin phosphodiesterase 4 [Source:HGNC Symbol;Acc:HGNC:32949]	protein_coding	-0.636857	0.0215359	1
ENSG00000078808.16	SDF4	stromal cell derived factor 4 [Source:HGNC Symbol;Acc:HGNC:24188]	protein_coding	-0.631335	0.0398797	1
ENSG00000139641.12	ESYT1	extended synaptotagmin 1 [Source:HGNC Symbol;Acc:HGNC:29534]	protein_coding	-0.624696	0.0445528	1
ENSG00000168924.14	LETM1	leucine zipper and EF-hand containing transmembrane protein 1 [Source:HGNC Symbol;Acc:HGNC:6556]	protein_coding	-0.624259	0.0297378	1
ENSG00000162542.13	TMCO4	transmembrane and coiled-coil domains 4 [Source:HGNC Symbol;Acc:HGNC:27393]	protein_coding	-0.611594	0.0441974	1
ENSG00000055483.19	USP36	ubiquitin specific peptidase 36 [Source:HGNC Symbol;Acc:HGNC:20062]	protein_coding	-0.606107	0.0276285	1
ENSG00000065308.4	TRAM2	translocation associated membrane protein 2 [Source:HGNC Symbol;Acc:HGNC:16855]	protein_coding	-0.602264	0.0435564	1
ENSG00000205356.9	TECPR1	tectonin beta-propeller repeat containing 1 [Source:HGNC Symbol;Acc:HGNC:22214]	protein_coding	-0.599459	0.0415851	1
ENSG00000177000.12	MTHFR	methylenetetrahydrofolate reductase [Source:HGNC Symbol;Acc:HGNC:7436]	protein_coding	-0.594093	0.0362918	1
ENSG00000183576.12	SETD3	SET domain containing 3 [Source:HGNC Symbol;Acc:HGNC:20493]	protein_coding	0.587975	0.0347532	1
ENSG00000197170.9	PSMD12	proteasome 26S subunit, non-ATPase 12 [Source:HGNC Symbol;Acc:HGNC:9557]	protein_coding	0.590026	0.0261384	1
ENSG00000121741.16	ZMYM2	zinc finger MYM-type containing 2 [Source:HGNC Symbol;Acc:HGNC:12989]	protein_coding	0.603024	0.0301956	1
ENSG00000166889.13	PATL1	PAT1 homolog 1, processing body mRNA decay factor [Source:HGNC Symbol;Acc:HGNC:26721]	protein_coding	0.613979	0.047908	1
ENSG00000033030.13	ZCCHC8	zinc finger CCHC-type containing 8 [Source:HGNC Symbol;Acc:HGNC:25265]	protein_coding	0.615404	0.0378118	1
ENSG00000166747.12	AP1G1	adaptor related protein complex 1 subunit gamma 1 [Source:HGNC Symbol;Acc:HGNC:555]	protein_coding	0.617899	0.0490891	1
ENSG00000147251.15	DOCK11	dedicator of cytokinesis 11 [Source:HGNC Symbol;Acc:HGNC:23483]	protein_coding	0.622795	0.0411485	1
ENSG00000123444.13	KBTBD4	kelch repeat and BTB domain containing 4 [Source:HGNC Symbol;Acc:HGNC:23761]	protein_coding	0.625433	0.035025	1
ENSG00000175216.14	CKAP5	cytoskeleton associated protein 5 [Source:HGNC Symbol;Acc:HGNC:28959]	protein_coding	0.639178	0.0301292	1
ENSG00000134046.11	MBD2	methyl-CpG binding domain protein 2 [Source:HGNC Symbol;Acc:HGNC:6917]	protein_coding	0.647003	0.0368831	1
ENSG00000122557.9	HERPUD2	HERPUD family member 2 [Source:HGNC Symbol;Acc:HGNC:21915]	protein_coding	0.647494	0.0339263	1
ENSG00000157184.6	CPT2	carnitine palmitoyltransferase 2 [Source:HGNC Symbol;Acc:HGNC:2330]	protein_coding	0.653427	0.0385446	1
ENSG00000121644.18	DESI2	desumoylating isopeptidase 2 [Source:HGNC Symbol;Acc:HGNC:24264]	protein_coding	0.66369	0.0482192	1
ENSG00000164576.11	SAP30L	SAP30 like [Source:HGNC Symbol;Acc:HGNC:25663]	protein_coding	0.668717	0.0153399	1
ENSG00000179152.19	TCAIM	T cell activation inhibitor, mitochondrial [Source:HGNC Symbol;Acc:HGNC:25241]	protein_coding	0.672103	0.0464558	1
ENSG00000164615.4	CAMLG	calcium modulating ligand [Source:HGNC Symbol;Acc:HGNC:1471]	protein_coding	0.677377	0.0496308	1
ENSG00000163636.10	PSMD6	proteasome 26S subunit, non-ATPase 6 [Source:HGNC Symbol;Acc:HGNC:9564]	protein_coding	0.678773	0.0135237	1
ENSG00000066322.14	ELOVL1	ELOVL fatty acid elongase 1 [Source:HGNC Symbol;Acc:HGNC:14418]	protein_coding	0.679265	0.0227394	1
ENSG00000145216.15	FIP1L1	factor interacting with PAPOLA and CPSF1 [Source:HGNC Symbol;Acc:HGNC:19124]	protein_coding	0.680444	0.0212555	1
ENSG00000070010.18	UFD1	ubiquitin recognition factor in ER associated degradation 1 [Source:HGNC Symbol;Acc:HGNC:12520]	protein_coding	0.682969	0.0314852	1
ENSG00000117859.18	OSBPL9	oxysterol binding protein like 9 [Source:HGNC Symbol;Acc:HGNC:16386]	protein_coding	0.686686	0.0464506	1
ENSG00000102893.15	PHKB	phosphorylase kinase regulatory subunit beta [Source:HGNC Symbol;Acc:HGNC:8927]	protein_coding	0.687656	0.0182028	1
ENSG00000023697.12	DERA	deoxyribose-phosphate aldolase [Source:HGNC Symbol;Acc:HGNC:24269]	protein_coding	0.687778	0.0353491	1
ENSG00000158092.6	NCK1	NCK adaptor protein 1 [Source:HGNC Symbol;Acc:HGNC:7664]	protein_coding	0.692041	0.0273127	1
ENSG00000086589.11	RBM22	RNA binding motif protein 22 [Source:HGNC Symbol;Acc:HGNC:25503]	protein_coding	0.694365	0.018507	1
ENSG00000101166.15	PRELID3B	PRELI domain containing 3B [Source:HGNC Symbol;Acc:HGNC:15892]	protein_coding	0.695515	0.0159505	1
ENSG00000115165.9	CYTIP	cytohesin 1 interacting protein [Source:HGNC Symbol;Acc:HGNC:9506]	protein_coding	0.695659	0.0292407	1
ENSG00000156697.12	UTP14A	UTP14A, small subunit processome component [Source:HGNC Symbol;Acc:HGNC:10665]	protein_coding	0.697964	0.0444934	1
ENSG00000183155.4	RABIF	RAB interacting factor [Source:HGNC Symbol;Acc:HGNC:9797]	protein_coding	0.700891	0.0455494	1
ENSG00000242247.10	ARFGAP3	ADP ribosylation factor GTPase activating protein 3 [Source:HGNC Symbol;Acc:HGNC:661]	protein_coding	0.701303	0.0288264	1
ENSG00000204070.9	SYS1	SYS1, golgi trafficking protein [Source:HGNC Symbol;Acc:HGNC:16162]	protein_coding	0.704132	0.0360511	1
ENSG00000164754.14	RAD21	RAD21 cohesin complex component [Source:HGNC Symbol;Acc:HGNC:9811]	protein_coding	0.707627	0.0340558	1
ENSG00000036257.12	CUL3	cullin 3 [Source:HGNC Symbol;Acc:HGNC:2553]	protein_coding	0.707988	0.0354148	1
ENSG00000088970.15	KIZ	kizuna centrosomal protein [Source:HGNC Symbol;Acc:HGNC:15865]	protein_coding	0.713164	0.0414733	1
ENSG00000133835.15	HSD17B4	hydroxysteroid 17-beta dehydrogenase 4 [Source:HGNC Symbol;Acc:HGNC:5213]	protein_coding	0.717296	0.013511	1
ENSG00000122008.15	POLK	DNA polymerase kappa [Source:HGNC Symbol;Acc:HGNC:9183]	protein_coding	0.720373	0.0322881	1
ENSG00000104626.14	ERI1	exoribonuclease 1 [Source:HGNC Symbol;Acc:HGNC:23994]	protein_coding	0.724399	0.0269817	1
ENSG00000242259.8	C22orf39	chromosome 22 open reading frame 39 [Source:HGNC Symbol;Acc:HGNC:27012]	protein_coding	0.725431	0.0178912	1
ENSG00000256683.6	ZNF350	zinc finger protein 350 [Source:HGNC Symbol;Acc:HGNC:16656]	protein_coding	0.726853	0.0386263	1
ENSG00000138069.17	RAB1A	RAB1A, member RAS oncogene family [Source:HGNC Symbol;Acc:HGNC:9758]	protein_coding	0.73002	0.0218374	1
ENSG00000135241.16	PNPLA8	patatin like phospholipase domain containing 8 [Source:HGNC Symbol;Acc:HGNC:28900]	protein_coding	0.733408	0.042788	1
ENSG00000028839.9	TBPL1	TATA-box binding protein like 1 [Source:HGNC Symbol;Acc:HGNC:11589]	protein_coding	0.736158	0.0428162	1
ENSG00000067248.9	DHX29	DExH-box helicase 29 [Source:HGNC Symbol;Acc:HGNC:15815]	protein_coding	0.738405	0.0471224	1
ENSG00000164463.12	CREBRF	CREB3 regulatory factor [Source:HGNC Symbol;Acc:HGNC:24050]	protein_coding	0.739168	0.043736	1
ENSG00000071243.15	ING3	inhibitor of growth family member 3 [Source:HGNC Symbol;Acc:HGNC:14587]	protein_coding	0.740773	0.0202758	1
ENSG00000143324.13	XPR1	xenotropic and polytropic retrovirus receptor 1 [Source:HGNC Symbol;Acc:HGNC:12827]	protein_coding	0.741147	0.0309077	1
ENSG00000196511.14	TPK1	thiamin pyrophosphokinase 1 [Source:HGNC Symbol;Acc:HGNC:17358]	protein_coding	0.745832	0.0434166	1
ENSG00000129292.20	PHF20L1	PHD finger protein 20 like 1 [Source:HGNC Symbol;Acc:HGNC:24280]	protein_coding	0.747566	0.0352887	1
ENSG00000172939.8	OXSR1	oxidative stress responsive 1 [Source:HGNC Symbol;Acc:HGNC:8508]	protein_coding	0.748095	0.0133674	1
ENSG00000161800.12	RACGAP1	Rac GTPase activating protein 1 [Source:HGNC Symbol;Acc:HGNC:9804]	protein_coding	0.75077	0.0361327	1
ENSG00000183735.9	TBK1	TANK binding kinase 1 [Source:HGNC Symbol;Acc:HGNC:11584]	protein_coding	0.750849	0.0398016	1
ENSG00000110925.6	CSRNP2	cysteine and serine rich nuclear protein 2 [Source:HGNC Symbol;Acc:HGNC:16006]	protein_coding	0.763009	0.0138826	1
ENSG00000215717.5	TMEM167B	transmembrane protein 167B [Source:HGNC Symbol;Acc:HGNC:30187]	protein_coding	0.76913	0.0173749	1
ENSG00000070269.13	TMEM260	transmembrane protein 260 [Source:HGNC Symbol;Acc:HGNC:20185]	protein_coding	0.769771	0.0463758	1
ENSG00000167904.14	TMEM68	transmembrane protein 68 [Source:HGNC Symbol;Acc:HGNC:26510]	protein_coding	0.776848	0.040033	1
ENSG00000135250.16	SRPK2	SRSF protein kinase 2 [Source:HGNC Symbol;Acc:HGNC:11306]	protein_coding	0.779446	0.0351435	1
ENSG00000166004.14	CEP295	centrosomal protein 295 [Source:HGNC Symbol;Acc:HGNC:29366]	protein_coding	0.783182	0.0413782	1
ENSG00000136827.11	TOR1A	torsin family 1 member A [Source:HGNC Symbol;Acc:HGNC:3098]	protein_coding	0.785137	0.0153288	1
ENSG00000110934.10	BIN2	bridging integrator 2 [Source:HGNC Symbol;Acc:HGNC:1053]	protein_coding	0.785955	0.0351386	1
ENSG00000158796.16	DEDD	death effector domain containing [Source:HGNC Symbol;Acc:HGNC:2755]	protein_coding	0.78721	0.0134776	1
ENSG00000108788.11	MLX	MLX, MAX dimerization protein [Source:HGNC Symbol;Acc:HGNC:11645]	protein_coding	0.789555	0.0159706	1
ENSG00000155097.11	ATP6V1C1	ATPase H+ transporting V1 subunit C1 [Source:HGNC Symbol;Acc:HGNC:856]	protein_coding	0.79627	0.0286871	1
ENSG00000119718.10	EIF2B2	eukaryotic translation initiation factor 2B subunit beta [Source:HGNC Symbol;Acc:HGNC:3258]	protein_coding	0.796917	0.048787	1
ENSG00000074319.12	TSG101	tumor susceptibility 101 [Source:HGNC Symbol;Acc:HGNC:15971]	protein_coding	0.805366	0.0330895	1
ENSG00000183955.12	KMT5A	lysine methyltransferase 5A [Source:HGNC Symbol;Acc:HGNC:29489]	protein_coding	0.806033	0.035312	1
ENSG00000155329.11	ZCCHC10	zinc finger CCHC-type containing 10 [Source:HGNC Symbol;Acc:HGNC:25954]	protein_coding	0.806135	0.0235482	1
ENSG00000100731.15	PCNX1	pecanex 1 [Source:HGNC Symbol;Acc:HGNC:19740]	protein_coding	0.806466	0.0452881	1
ENSG00000153037.14	SRP19	signal recognition particle 19 [Source:HGNC Symbol;Acc:HGNC:11300]	protein_coding	0.81014	0.0215623	1
ENSG00000129518.8	EAPP	E2F associated phosphoprotein [Source:HGNC Symbol;Acc:HGNC:19312]	protein_coding	0.812347	0.0153817	1
ENSG00000028116.17	VRK2	vaccinia related kinase 2 [Source:HGNC Symbol;Acc:HGNC:12719]	protein_coding	0.812632	0.0490792	1
ENSG00000088298.12	EDEM2	ER degradation enhancing alpha-mannosidase like protein 2 [Source:HGNC Symbol;Acc:HGNC:15877]	protein_coding	0.816546	0.0352098	1
ENSG00000181192.11	DHTKD1	dehydrogenase E1 and transketolase domain containing 1 [Source:HGNC Symbol;Acc:HGNC:23537]	protein_coding	0.823984	0.032197	1
ENSG00000157181.15	ODR4	odr-4 GPCR localization factor homolog [Source:HGNC Symbol;Acc:HGNC:24299]	protein_coding	0.825881	0.0306883	1
ENSG00000155975.9	VPS37A	VPS37A, ESCRT-I subunit [Source:HGNC Symbol;Acc:HGNC:24928]	protein_coding	0.829123	0.0141033	1
ENSG00000162236.11	STX5	syntaxin 5 [Source:HGNC Symbol;Acc:HGNC:11440]	protein_coding	0.829408	0.0132697	1
ENSG00000133794.17	ARNTL	aryl hydrocarbon receptor nuclear translocator like [Source:HGNC Symbol;Acc:HGNC:701]	protein_coding	0.833582	0.0235829	1
ENSG00000254999.3	BRK1	BRICK1, SCAR/WAVE actin nucleating complex subunit [Source:HGNC Symbol;Acc:HGNC:23057]	protein_coding	0.836213	0.0484943	1
ENSG00000162086.14	ZNF75A	zinc finger protein 75a [Source:HGNC Symbol;Acc:HGNC:13146]	protein_coding	0.83933	0.0327437	1
ENSG00000182400.14	TRAPPC6B	trafficking protein particle complex 6B [Source:HGNC Symbol;Acc:HGNC:23066]	protein_coding	0.841748	0.00893429	1
ENSG00000239521.8	CASTOR3	CASTOR family member 3 [Source:HGNC Symbol;Acc:HGNC:29954]	protein_coding	0.842555	0.0453843	1
ENSG00000001167.14	NFYA	nuclear transcription factor Y subunit alpha [Source:HGNC Symbol;Acc:HGNC:7804]	protein_coding	0.843845	0.0343936	1
ENSG00000146263.11	MMS22L	MMS22 like, DNA repair protein [Source:HGNC Symbol;Acc:HGNC:21475]	protein_coding	0.856417	0.0432156	1
ENSG00000080839.11	RBL1	RB transcriptional corepressor like 1 [Source:HGNC Symbol;Acc:HGNC:9893]	protein_coding	0.861824	0.0467467	1
ENSG00000114480.12	GBE1	1,4-alpha-glucan branching enzyme 1 [Source:HGNC Symbol;Acc:HGNC:4180]	protein_coding	0.864062	0.0401253	1
ENSG00000083223.17	TUT7	terminal uridylyl transferase 7 [Source:HGNC Symbol;Acc:HGNC:25817]	protein_coding	0.865131	0.0312144	1
ENSG00000197223.11	C1D	C1D nuclear receptor corepressor [Source:HGNC Symbol;Acc:HGNC:29911]	protein_coding	0.866555	0.0384251	1
ENSG00000253797.2	UTP14C	UTP14C, small subunit processome component [Source:HGNC Symbol;Acc:HGNC:20321]	protein_coding	0.869531	0.0402417	1
ENSG00000128923.10	MINDY2	MINDY lysine 48 deubiquitinase 2 [Source:HGNC Symbol;Acc:HGNC:26954]	protein_coding	0.884379	0.0250058	1
ENSG00000115145.9	STAM2	signal transducing adaptor molecule 2 [Source:HGNC Symbol;Acc:HGNC:11358]	protein_coding	0.886646	0.00847593	1
ENSG00000196072.11	BLOC1S2	biogenesis of lysosomal organelles complex 1 subunit 2 [Source:HGNC Symbol;Acc:HGNC:20984]	protein_coding	0.887639	0.0250525	1
ENSG00000100938.17	GMPR2	guanosine monophosphate reductase 2 [Source:HGNC Symbol;Acc:HGNC:4377]	protein_coding	0.89008	0.0157992	1
ENSG00000164221.12	CCDC112	coiled-coil domain containing 112 [Source:HGNC Symbol;Acc:HGNC:28599]	protein_coding	0.897482	0.0421782	1
ENSG00000153774.8	CFDP1	craniofacial development protein 1 [Source:HGNC Symbol;Acc:HGNC:1873]	protein_coding	0.898718	0.0436129	1
ENSG00000109270.12	LAMTOR3	late endosomal/lysosomal adaptor, MAPK and MTOR activator 3 [Source:HGNC Symbol;Acc:HGNC:15606]	protein_coding	0.905961	0.0118085	1
ENSG00000107897.18	ACBD5	acyl-CoA binding domain containing 5 [Source:HGNC Symbol;Acc:HGNC:23338]	protein_coding	0.906233	0.00797191	1
ENSG00000168118.11	RAB4A	RAB4A, member RAS oncogene family [Source:HGNC Symbol;Acc:HGNC:9781]	protein_coding	0.906431	0.00711441	1
ENSG00000196812.4	ZSCAN16	zinc finger and SCAN domain containing 16 [Source:HGNC Symbol;Acc:HGNC:20813]	protein_coding	0.907314	0.0281452	1
ENSG00000007944.14	MYLIP	myosin regulatory light chain interacting protein [Source:HGNC Symbol;Acc:HGNC:21155]	protein_coding	0.907759	0.0443123	1
ENSG00000183726.10	TMEM50A	transmembrane protein 50A [Source:HGNC Symbol;Acc:HGNC:30590]	protein_coding	0.907877	0.0167335	1
ENSG00000112304.10	ACOT13	acyl-CoA thioesterase 13 [Source:HGNC Symbol;Acc:HGNC:20999]	protein_coding	0.908048	0.017863	1
ENSG00000184209.14	SNRNP35	small nuclear ribonucleoprotein U11/U12 subunit 35 [Source:HGNC Symbol;Acc:HGNC:30852]	protein_coding	0.909642	0.0441952	1
ENSG00000087502.17	ERGIC2	ERGIC and golgi 2 [Source:HGNC Symbol;Acc:HGNC:30208]	protein_coding	0.911236	0.0125254	1
ENSG00000172007.5	RAB33B	RAB33B, member RAS oncogene family [Source:HGNC Symbol;Acc:HGNC:16075]	protein_coding	0.915112	0.0330482	1
ENSG00000237765.6	FAM200B	family with sequence similarity 200 member B [Source:HGNC Symbol;Acc:HGNC:27740]	protein_coding	0.915868	0.0264378	1
ENSG00000109458.8	GAB1	GRB2 associated binding protein 1 [Source:HGNC Symbol;Acc:HGNC:4066]	protein_coding	0.917001	0.0297246	1
ENSG00000125703.14	ATG4C	autophagy related 4C cysteine peptidase [Source:HGNC Symbol;Acc:HGNC:16040]	protein_coding	0.917896	0.0198974	1
ENSG00000144909.7	OSBPL11	oxysterol binding protein like 11 [Source:HGNC Symbol;Acc:HGNC:16397]	protein_coding	0.918061	0.0135221	1
ENSG00000102763.17	VWA8	von Willebrand factor A domain containing 8 [Source:HGNC Symbol;Acc:HGNC:29071]	protein_coding	0.922463	0.0264864	1
ENSG00000077713.18	SLC25A43	solute carrier family 25 member 43 [Source:HGNC Symbol;Acc:HGNC:30557]	protein_coding	0.923975	0.0481647	1
ENSG00000075188.8	NUP37	nucleoporin 37 [Source:HGNC Symbol;Acc:HGNC:29929]	protein_coding	0.931969	0.0421806	1
ENSG00000225973.3	PIGBOS1	PIGB opposite strand 1 [Source:HGNC Symbol;Acc:HGNC:50696]	protein_coding	0.934023	0.0489919	1
ENSG00000185973.10	TMLHE	trimethyllysine hydroxylase, epsilon [Source:HGNC Symbol;Acc:HGNC:18308]	protein_coding	0.935625	0.0326963	1
ENSG00000173451.6	THAP2	THAP domain containing 2 [Source:HGNC Symbol;Acc:HGNC:20854]	protein_coding	0.944426	0.0497352	1
ENSG00000139233.6	LLPH	LLP homolog, long-term synaptic facilitation factor [Source:HGNC Symbol;Acc:HGNC:28229]	protein_coding	0.95538	0.00478945	1
ENSG00000163541.11	SUCLG1	succinate-CoA ligase alpha subunit [Source:HGNC Symbol;Acc:HGNC:11449]	protein_coding	0.95919	0.0200869	1
ENSG00000204498.10	NFKBIL1	NFKB inhibitor like 1 [Source:HGNC Symbol;Acc:HGNC:7800]	protein_coding	0.965062	0.044976	1
ENSG00000183475.12	ASB7	ankyrin repeat and SOCS box containing 7 [Source:HGNC Symbol;Acc:HGNC:17182]	protein_coding	0.966901	0.00478876	1
ENSG00000205208.4	C4orf46	chromosome 4 open reading frame 46 [Source:HGNC Symbol;Acc:HGNC:27320]	protein_coding	0.969428	0.0238097	1
ENSG00000015153.14	YAF2	YY1 associated factor 2 [Source:HGNC Symbol;Acc:HGNC:17363]	protein_coding	0.973963	0.00405575	1
ENSG00000023330.14	ALAS1	5'-aminolevulinate synthase 1 [Source:HGNC Symbol;Acc:HGNC:396]	protein_coding	0.977851	0.0116609	1
ENSG00000145241.10	CENPC	centromere protein C [Source:HGNC Symbol;Acc:HGNC:1854]	protein_coding	0.981317	0.00565279	1
ENSG00000040633.12	PHF23	PHD finger protein 23 [Source:HGNC Symbol;Acc:HGNC:28428]	protein_coding	0.989937	0.0144679	1
ENSG00000174446.12	SNAPC5	small nuclear RNA activating complex polypeptide 5 [Source:HGNC Symbol;Acc:HGNC:15484]	protein_coding	0.998678	0.0196036	1
ENSG00000132388.12	UBE2G1	ubiquitin conjugating enzyme E2 G1 [Source:HGNC Symbol;Acc:HGNC:12482]	protein_coding	1.0002	0.0117307	1
ENSG00000134152.10	KATNBL1	katanin regulatory subunit B1 like 1 [Source:HGNC Symbol;Acc:HGNC:26199]	protein_coding	1.00986	0.0304368	1
ENSG00000155868.7	MED7	mediator complex subunit 7 [Source:HGNC Symbol;Acc:HGNC:2378]	protein_coding	1.01452	0.00957299	1
ENSG00000151458.11	ANKRD50	ankyrin repeat domain 50 [Source:HGNC Symbol;Acc:HGNC:29223]	protein_coding	1.01657	0.0420646	1
ENSG00000110852.4	CLEC2B	C-type lectin domain family 2 member B [Source:HGNC Symbol;Acc:HGNC:2053]	protein_coding	1.02467	0.0422067	1
ENSG00000170270.4	GON7	GON7, KEOPS complex subunit [Source:HGNC Symbol;Acc:HGNC:20356]	protein_coding	1.0268	0.0251639	1
ENSG00000024862.17	CCDC28A	coiled-coil domain containing 28A [Source:HGNC Symbol;Acc:HGNC:21098]	protein_coding	1.02899	0.0134755	1
ENSG00000135315.11	CEP162	centrosomal protein 162 [Source:HGNC Symbol;Acc:HGNC:21107]	protein_coding	1.02961	0.00839861	1
ENSG00000143771.11	CNIH4	cornichon family AMPA receptor auxiliary protein 4 [Source:HGNC Symbol;Acc:HGNC:25013]	protein_coding	1.03748	0.0291318	1
ENSG00000129084.17	PSMA1	proteasome subunit alpha 1 [Source:HGNC Symbol;Acc:HGNC:9530]	protein_coding	1.04005	0.00615881	1
ENSG00000164414.17	SLC35A1	solute carrier family 35 member A1 [Source:HGNC Symbol;Acc:HGNC:11021]	protein_coding	1.04159	0.0276115	1
ENSG00000145022.4	TCTA	T cell leukemia translocation altered [Source:HGNC Symbol;Acc:HGNC:11692]	protein_coding	1.04392	0.00372916	1
ENSG00000104412.7	EMC2	ER membrane protein complex subunit 2 [Source:HGNC Symbol;Acc:HGNC:28963]	protein_coding	1.05259	0.0232569	1
ENSG00000060762.18	MPC1	mitochondrial pyruvate carrier 1 [Source:HGNC Symbol;Acc:HGNC:21606]	protein_coding	1.05741	0.00444845	1
ENSG00000227345.8	PARG	poly(ADP-ribose) glycohydrolase [Source:HGNC Symbol;Acc:HGNC:8605]	protein_coding	1.06062	0.00246277	1
ENSG00000099246.16	RAB18	RAB18, member RAS oncogene family [Source:HGNC Symbol;Acc:HGNC:14244]	protein_coding	1.0767	0.016901	1
ENSG00000197619.13	ZNF615	zinc finger protein 615 [Source:HGNC Symbol;Acc:HGNC:24740]	protein_coding	1.07731	0.0147929	1
ENSG00000166024.13	R3HCC1L	R3H domain and coiled-coil containing 1 like [Source:HGNC Symbol;Acc:HGNC:23512]	protein_coding	1.08609	8.78069e-05	1
ENSG00000126860.11	EVI2A	ecotropic viral integration site 2A [Source:HGNC Symbol;Acc:HGNC:3499]	protein_coding	1.10039	0.0345038	1
ENSG00000268001.1	CARD8-AS1	CARD8 antisense RNA 1 [Source:HGNC Symbol;Acc:HGNC:51408]	antisense	1.10371	0.00403532	1
ENSG00000115425.13	PECR	peroxisomal trans-2-enoyl-CoA reductase [Source:HGNC Symbol;Acc:HGNC:18281]	protein_coding	1.10919	0.022509	1
ENSG00000102393.10	GLA	galactosidase alpha [Source:HGNC Symbol;Acc:HGNC:4296]	protein_coding	1.11364	0.0313135	1
ENSG00000141682.11	PMAIP1	phorbol-12-myristate-13-acetate-induced protein 1 [Source:HGNC Symbol;Acc:HGNC:9108]	protein_coding	1.11559	0.0441358	1
ENSG00000215271.7	HOMEZ	homeobox and leucine zipper encoding [Source:HGNC Symbol;Acc:HGNC:20164]	protein_coding	1.12193	0.00205816	1
ENSG00000100629.16	CEP128	centrosomal protein 128 [Source:HGNC Symbol;Acc:HGNC:20359]	protein_coding	1.12657	0.0457119	1
ENSG00000130429.14	ARPC1B	actin related protein 2/3 complex subunit 1B [Source:HGNC Symbol;Acc:HGNC:704]	protein_coding	1.13152	0.0463267	1
ENSG00000187815.9	ZFP69	ZFP69 zinc finger protein [Source:HGNC Symbol;Acc:HGNC:24708]	protein_coding	1.13553	0.0118543	1
ENSG00000161921.14	CXCL16	C-X-C motif chemokine ligand 16 [Source:HGNC Symbol;Acc:HGNC:16642]	protein_coding	1.14126	0.0310231	1
ENSG00000125821.12	DTD1	D-tyrosyl-tRNA deacylase 1 [Source:HGNC Symbol;Acc:HGNC:16219]	protein_coding	1.14483	0.0322066	1
ENSG00000111490.13	TBC1D30	TBC1 domain family member 30 [Source:HGNC Symbol;Acc:HGNC:29164]	protein_coding	1.17288	0.0465307	1
ENSG00000129480.12	DTD2	D-tyrosyl-tRNA deacylase 2 (putative) [Source:HGNC Symbol;Acc:HGNC:20277]	protein_coding	1.17511	0.0271485	1
ENSG00000064225.12	ST3GAL6	ST3 beta-galactoside alpha-2,3-sialyltransferase 6 [Source:HGNC Symbol;Acc:HGNC:18080]	protein_coding	1.19637	0.0136927	1
ENSG00000277969.1	AC006449.6	novel transcript	lincRNA	1.20682	0.0354826	1
ENSG00000100802.14	C14orf93	chromosome 14 open reading frame 93 [Source:HGNC Symbol;Acc:HGNC:20162]	protein_coding	1.22246	0.000838669	1
ENSG00000049167.14	ERCC8	ERCC excision repair 8, CSA ubiquitin ligase complex subunit [Source:HGNC Symbol;Acc:HGNC:3439]	protein_coding	1.22719	0.0234676	1
ENSG00000144824.20	PHLDB2	pleckstrin homology like domain family B member 2 [Source:HGNC Symbol;Acc:HGNC:29573]	protein_coding	1.22925	0.0437628	1
ENSG00000233461.5	AL445524.1	novel transcript	antisense	1.23504	0.046143	1
ENSG00000004799.7	PDK4	pyruvate dehydrogenase kinase 4 [Source:HGNC Symbol;Acc:HGNC:8812]	protein_coding	1.25517	0.0354449	1
ENSG00000281100.1	AC105749.1	TEC	TEC	1.26204	0.0222942	1
ENSG00000203668.2	CHML	CHM like, Rab escort protein 2 [Source:HGNC Symbol;Acc:HGNC:1941]	protein_coding	1.28258	0.00632386	1
ENSG00000152422.15	XRCC4	X-ray repair cross complementing 4 [Source:HGNC Symbol;Acc:HGNC:12831]	protein_coding	1.30376	0.0051066	1
ENSG00000203747.10	FCGR3A	Fc fragment of IgG receptor IIIa [Source:HGNC Symbol;Acc:HGNC:3619]	protein_coding	1.32751	0.0282094	1
ENSG00000108405.3	P2RX1	purinergic receptor P2X 1 [Source:HGNC Symbol;Acc:HGNC:8533]	protein_coding	1.3279	0.0318766	1
ENSG00000151665.12	PIGF	phosphatidylinositol glycan anchor biosynthesis class F [Source:HGNC Symbol;Acc:HGNC:8962]	protein_coding	1.33513	0.00233641	1
ENSG00000254837.2	AP001372.2	uncharacterized LOC100287896 [Source:NCBI gene;Acc:100287896]	bidirectional_promoter_lncRNA	1.34775	0.0263734	1
ENSG00000219626.8	FAM228B	family with sequence similarity 228 member B [Source:HGNC Symbol;Acc:HGNC:24736]	protein_coding	1.3662	0.00562803	1
ENSG00000256628.3	ZBTB11-AS1	ZBTB11 antisense RNA 1 [Source:HGNC Symbol;Acc:HGNC:48573]	antisense	1.36807	0.0463938	1
ENSG00000145545.11	SRD5A1	steroid 5 alpha-reductase 1 [Source:HGNC Symbol;Acc:HGNC:11284]	protein_coding	1.37217	0.0040968	1
ENSG00000121552.3	CSTA	cystatin A [Source:HGNC Symbol;Acc:HGNC:2481]	protein_coding	1.37492	0.0218398	1
ENSG00000178202.12	KDELC2	KDEL motif containing 2 [Source:HGNC Symbol;Acc:HGNC:28496]	protein_coding	1.37499	0.0102154	1
ENSG00000170631.14	ZNF16	zinc finger protein 16 [Source:HGNC Symbol;Acc:HGNC:12947]	protein_coding	1.4334	0.0116143	1
ENSG00000141480.17	ARRB2	arrestin beta 2 [Source:HGNC Symbol;Acc:HGNC:712]	protein_coding	1.44205	0.00651806	1
ENSG00000171806.11	METTL18	methyltransferase like 18 [Source:HGNC Symbol;Acc:HGNC:28793]	protein_coding	1.46306	0.0130759	1
ENSG00000132541.10	RIDA	reactive intermediate imine deaminase A homolog [Source:HGNC Symbol;Acc:HGNC:16897]	protein_coding	1.48739	0.0217336	1
ENSG00000185010.14	F8	coagulation factor VIII [Source:HGNC Symbol;Acc:HGNC:3546]	protein_coding	1.49199	0.0177441	1
ENSG00000076258.9	FMO4	flavin containing monooxygenase 4 [Source:HGNC Symbol;Acc:HGNC:3772]	protein_coding	1.49371	0.0275214	1
ENSG00000225434.2	LINC01504	long intergenic non-protein coding RNA 1504 [Source:HGNC Symbol;Acc:HGNC:51185]	lincRNA	1.49621	0.0433591	1
ENSG00000214293.8	APTR	Alu-mediated CDKN1A/p21 transcriptional regulator [Source:HGNC Symbol;Acc:HGNC:44173]	lincRNA	1.5077	0.0296014	1
ENSG00000169621.9	APLF	aprataxin and PNKP like factor [Source:HGNC Symbol;Acc:HGNC:28724]	protein_coding	1.5914	0.0325245	1
ENSG00000276023.4	DUSP14	dual specificity phosphatase 14 [Source:HGNC Symbol;Acc:HGNC:17007]	protein_coding	1.59435	0.0182162	1
ENSG00000252690.3	AC105339.2	TEC	processed_transcript	1.59792	0.0357944	1
ENSG00000260219.2	AC106782.2	uncharacterized LOC101928707 [Source:NCBI gene;Acc:101928707]	lincRNA	1.6588	0.0367487	1
ENSG00000166845.14	C18orf54	chromosome 18 open reading frame 54 [Source:HGNC Symbol;Acc:HGNC:13796]	protein_coding	1.71559	0.0264306	1
ENSG00000203739.3	AL645568.1	uncharacterized LOC101928673 [Source:NCBI gene;Acc:101928673]	antisense	1.80757	0.00666046	1
ENSG00000227124.9	ZNF717	zinc finger protein 717 [Source:HGNC Symbol;Acc:HGNC:29448]	protein_coding	1.96285	0.000950567	1
ENSG00000244313.3	AC024293.1	ribosomal protein S10 (RPS10) pseudogene	processed_pseudogene	2.11526	0.0306122	1
ENSG00000285618.1	AC074132.1	novel transcript, antisense to ADGRV1	antisense	2.14058	0.0374307	1
ENSG00000114107.8	CEP70	centrosomal protein 70 [Source:HGNC Symbol;Acc:HGNC:29972]	protein_coding	2.1719	0.00295608	1
ENSG00000226015.2	CCT8P1	chaperonin containing TCP1 subunit 8 pseudogene 1 [Source:HGNC Symbol;Acc:HGNC:35144]	processed_pseudogene	2.22823	0.0286253	1
ENSG00000228382.1	ITPKB-IT1	ITPKB intronic transcript 1 [Source:HGNC Symbol;Acc:HGNC:41349]	sense_intronic	2.31999	0.0144511	1
ENSG00000137269.14	LRRC1	leucine rich repeat containing 1 [Source:HGNC Symbol;Acc:HGNC:14307]	protein_coding	2.37715	0.00321422	1
ENSG00000101000.5	PROCR	protein C receptor [Source:HGNC Symbol;Acc:HGNC:9452]	protein_coding	2.43747	0.0268029	1
ENSG00000166105.15	GLB1L3	galactosidase beta 1 like 3 [Source:HGNC Symbol;Acc:HGNC:25147]	protein_coding	2.51567	0.0394433	1
ENSG00000065621.14	GSTO2	glutathione S-transferase omega 2 [Source:HGNC Symbol;Acc:HGNC:23064]	protein_coding	2.53435	0.0262924	1
ENSG00000281958.1	TRBJ1-4	T cell receptor beta joining 1-4 [Source:HGNC Symbol;Acc:HGNC:12165]	TR_J_gene	2.58823	0.0254363	1
ENSG00000238035.8	AC138035.1	novel transcript	lincRNA	2.66639	0.0394842	1
ENSG00000139344.7	AMDHD1	amidohydrolase domain containing 1 [Source:HGNC Symbol;Acc:HGNC:28577]	protein_coding	2.72727	0.0333749	1
ENSG00000273680.1	AC009318.2	novel transcript, antisense to FAR2	antisense	2.78507	0.0485978	1
ENSG00000185641.6	AC034236.1	ribosomal protein S25 (RPS25) pseudogene	processed_pseudogene	2.78864	0.0252374	1
ENSG00000257303.1	AC073896.2	novel transcript, antisense to CNPY2 and CS	antisense	2.81213	0.0422036	1
ENSG00000265967.1	AC100830.3	novel transcript, antisense to ornithine decarboxylase antizyme 2 OAZ2	antisense	2.92236	0.0315536	1
ENSG00000124787.13	RPP40	ribonuclease P/MRP subunit p40 [Source:HGNC Symbol;Acc:HGNC:20992]	protein_coding	2.93691	0.00468659	1
ENSG00000285444.1	AL162377.3	novel transcript	protein_coding	3.093	0.0157716	1
ENSG00000170396.7	ZNF804A	zinc finger protein 804A [Source:HGNC Symbol;Acc:HGNC:21711]	protein_coding	3.17658	0.00663379	1
ENSG00000146677.7	AC004453.1	ribosomal protein L32 (RPL32) pseudogene	processed_pseudogene	3.46412	0.0084358	1
ENSG00000256553.1	TRAV1-2	T cell receptor alpha variable 1-2 [Source:HGNC Symbol;Acc:HGNC:12102]	TR_V_gene	3.632	0.0445484	1
ENSG00000187098.15	MITF	melanogenesis associated transcription factor [Source:HGNC Symbol;Acc:HGNC:7105]	protein_coding	3.67919	0.000463591	1
ENSG00000254288.1	AC087672.2	novel transcript	lincRNA	3.85849	0.00177195	1
ENSG00000129295.8	LRRC6	leucine rich repeat containing 6 [Source:HGNC Symbol;Acc:HGNC:16725]	protein_coding	5.71322	0.000798104	1
ENSG00000244720.1	AC055748.1	5'-nucleotidase, cytosolic III (NT5C3) pseudogene	processed_pseudogene	5.85685	0.0486004	1
ENSG00000214654.8	B3GNT10	UDP-GlcNAc:betaGal beta-1,3-N-acetylglucosaminyltransferase 10 (putative) [Source:HGNC Symbol;Acc:HGNC:53652]	protein_coding	5.99202	0.0242669	1
ENSG00000229719.5	MIR194-2HG	MIR194-2 host gene [Source:HGNC Symbol;Acc:HGNC:51946]	lincRNA	6.13485	0.015011	1
ENSG00000233030.2	AC243772.2	novel transcript, antisense to FCGR1A	antisense	6.15582	0.0328852	1
ENSG00000260903.2	XKR7	XK related 7 [Source:HGNC Symbol;Acc:HGNC:23062]	protein_coding	6.17392	0.0092463	1
ENSG00000160229.11	ZNF66	zinc finger protein 66 [Source:HGNC Symbol;Acc:HGNC:13135]	protein_coding	6.18683	0.0113342	1
ENSG00000242588.6	AC108010.1	novel transcript	processed_transcript	6.18931	0.0295859	1
ENSG00000283632.2	EXOC3L2	exocyst complex component 3 like 2 [Source:HGNC Symbol;Acc:HGNC:30162]	protein_coding	6.24503	0.0360712	1
ENSG00000163814.7	CDCP1	CUB domain containing protein 1 [Source:HGNC Symbol;Acc:HGNC:24357]	protein_coding	6.25586	0.0125909	1
ENSG00000256152.2	AC027290.1	novel transcript	lincRNA	6.3399	0.0323354	1
ENSG00000277452.1	RN7SL473P	RNA, 7SL, cytoplasmic 473, pseudogene [Source:HGNC Symbol;Acc:HGNC:46489]	misc_RNA	6.375	0.0316648	1
ENSG00000067798.15	NAV3	neuron navigator 3 [Source:HGNC Symbol;Acc:HGNC:15998]	protein_coding	6.37615	0.0386269	1
ENSG00000124302.12	CHST8	carbohydrate sulfotransferase 8 [Source:HGNC Symbol;Acc:HGNC:15993]	protein_coding	6.3925	0.0328129	1
ENSG00000198829.6	SUCNR1	succinate receptor 1 [Source:HGNC Symbol;Acc:HGNC:4542]	protein_coding	6.44069	0.0383189	1
ENSG00000211780.3	TRAV6	T cell receptor alpha variable 6 [Source:HGNC Symbol;Acc:HGNC:12144]	TR_V_gene	6.44472	0.00864262	1
ENSG00000273112.1	AL590385.2	novel transcript, readthrough between FCGR2A and FCGR2C polymormphic pseudogene	processed_transcript	6.48358	0.0280424	1
ENSG00000113522.13	RAD50	RAD50 double strand break repair protein [Source:HGNC Symbol;Acc:HGNC:9816]	protein_coding	6.52715	0.00234703	1
ENSG00000162438.11	CTRC	chymotrypsin C [Source:HGNC Symbol;Acc:HGNC:2523]	protein_coding	6.55205	0.0175287	1
ENSG00000256116.1	AP001453.1	novel transcript	antisense	6.58858	0.0295332	1
ENSG00000272256.1	AC044849.1	novel transcript, antisense to TMEM66	antisense	6.5928	0.0178182	1
ENSG00000263412.1	AC004477.1	novel transcript, antisense to NFE2L1	processed_transcript	6.61076	0.00308934	1
ENSG00000125726.10	CD70	CD70 molecule [Source:HGNC Symbol;Acc:HGNC:11937]	protein_coding	6.6711	0.0190082	1
ENSG00000113494.16	PRLR	prolactin receptor [Source:HGNC Symbol;Acc:HGNC:9446]	protein_coding	6.76724	0.0237658	1
ENSG00000251669.5	FAM86EP	family with sequence similarity 86 member E, pseudogene [Source:HGNC Symbol;Acc:HGNC:28017]	transcribed_unprocessed_pseudogene	6.79863	0.00348359	1
ENSG00000228463.10	AP006222.1	ribosomal protein L23a (RPL23A) pseudogene	transcribed_processed_pseudogene	6.89243	0.0214503	1
ENSG00000130635.15	COL5A1	collagen type V alpha 1 chain [Source:HGNC Symbol;Acc:HGNC:2209]	protein_coding	7.0399	0.00808998	1
ENSG00000137135.17	ARHGEF39	Rho guanine nucleotide exchange factor 39 [Source:HGNC Symbol;Acc:HGNC:25909]	protein_coding	7.13466	0.000979141	1
ENSG00000125900.12	SIRPD	signal regulatory protein delta [Source:HGNC Symbol;Acc:HGNC:16248]	protein_coding	7.3398	0.000312145	1
ENSG00000233013.10	FAM157B	family with sequence similarity 157 member B [Source:HGNC Symbol;Acc:HGNC:34080]	transcribed_unprocessed_pseudogene	7.43454	0.00370986	1
ENSG00000267379.1	AC008569.1	novel transcript, antisense to CD97	antisense	7.85124	0.0344263	1
ENSG00000274512.5	TBC1D3L	TBC1 domain family member 3L [Source:HGNC Symbol;Acc:HGNC:51246]	protein_coding	8.37087	0.0086304	1

## Sheet: R1 vs NR1
Gene.stable.ID.version	Gene.stable.ID	Gene.name	Gene.description	Gene.type	logFC	PValue	fdr
ENSG00000125355.15	ENSG00000125355	TMEM255A	transmembrane protein 255A [Source:HGNC Symbol;Acc:HGNC:26086]	protein_coding	-6.43612	0.0252031	0.798049
ENSG00000277258.4	ENSG00000277258	PCGF2	polycomb group ring finger 2 [Source:HGNC Symbol;Acc:HGNC:12929]	protein_coding	-6.32949	0.000336446	0.341973
ENSG00000259248.6	ENSG00000259248	USP3-AS1	USP3 antisense RNA 1 [Source:HGNC Symbol;Acc:HGNC:44140]	antisense	-3.49029	0.00568576	0.69762
ENSG00000188211.8	ENSG00000188211	NCR3LG1	natural killer cell cytotoxicity receptor 3 ligand 1 [Source:HGNC Symbol;Acc:HGNC:42400]	protein_coding	-3.46131	0.00139973	0.486262
ENSG00000091622.15	ENSG00000091622	PITPNM3	PITPNM family member 3 [Source:HGNC Symbol;Acc:HGNC:21043]	protein_coding	-3.34171	0.000622031	0.408696
ENSG00000259939.1	ENSG00000259939	AC022167.1	novel transcript, antisense to CARHSP1	antisense	-3.31496	0.00612519	0.69762
ENSG00000005001.9	ENSG00000005001	PRSS22	serine protease 22 [Source:HGNC Symbol;Acc:HGNC:14368]	protein_coding	-3.20828	0.0336939	0.823218
ENSG00000273275.1	ENSG00000273275	AC017083.2	novel transcript	antisense	-3.12317	0.0147105	0.758227
ENSG00000272982.1	ENSG00000272982	AL355816.1	novel transcript, antisense to CEPT1	antisense	-2.36925	0.0212789	0.798049
ENSG00000271862.1	ENSG00000271862	AC104118.1	novel transcript	lincRNA	-2.30831	0.000367318	0.341973
ENSG00000279908.1	ENSG00000279908	AC026748.1	tec	TEC	-2.25623	0.00215186	0.541625
ENSG00000244198.6	ENSG00000244198	AC004889.1	novel transcript, antisense to ARHGEF35, OR2A42, OR2A7 and CTAGE8	antisense	-2.25082	0.0134883	0.758227
ENSG00000270120.1	ENSG00000270120	AC007728.3	novel transcript	sense_intronic	-2.22895	0.0450804	0.848536
ENSG00000267322.2	ENSG00000267322	SNHG22	small nucleolar RNA host gene 22 [Source:HGNC Symbol;Acc:HGNC:50285]	antisense	-2.10608	0.031852	0.814384
ENSG00000266236.1	ENSG00000266236	NARF-IT1	NARF intronic transcript 1 [Source:HGNC Symbol;Acc:HGNC:43651]	sense_intronic	-2.0103	0.00283677	0.578857
ENSG00000234572.1	ENSG00000234572	LINC01800	long intergenic non-protein coding RNA 1800 [Source:HGNC Symbol;Acc:HGNC:52590]	lincRNA	-1.88389	0.0400769	0.831934
ENSG00000225880.5	ENSG00000225880	LINC00115	long intergenic non-protein coding RNA 115 [Source:HGNC Symbol;Acc:HGNC:26211]	lincRNA	-1.84334	0.00245622	0.554362
ENSG00000101353.14	ENSG00000101353	MROH8	maestro heat like repeat family member 8 [Source:HGNC Symbol;Acc:HGNC:16125]	protein_coding	-1.79849	0.0181532	0.789026
ENSG00000254876.5	ENSG00000254876	SUGT1P4-STRA6LP	SUGT1P4-STRA6LP readthrough [Source:HGNC Symbol;Acc:HGNC:53834]	processed_transcript	-1.76233	0.0164592	0.780815
ENSG00000255274.9	ENSG00000255274	SMIM35	small integral membrane protein 35 [Source:HGNC Symbol;Acc:HGNC:44179]	protein_coding	-1.72758	0.0135744	0.758227
ENSG00000246084.2	ENSG00000246084	LINC02325	long intergenic non-protein coding RNA 2325 [Source:HGNC Symbol;Acc:HGNC:53245]	lincRNA	-1.71971	0.0141391	0.758227
ENSG00000147180.16	ENSG00000147180	ZNF711	zinc finger protein 711 [Source:HGNC Symbol;Acc:HGNC:13128]	protein_coding	-1.71177	0.0149342	0.763691
ENSG00000276966.2	ENSG00000276966	HIST1H4E	histone cluster 1 H4 family member e [Source:HGNC Symbol;Acc:HGNC:4790]	protein_coding	-1.69829	0.0305452	0.809611
ENSG00000234292.3	ENSG00000234292	AC123595.1	uncharacterized LOC729040 [Source:NCBI gene;Acc:729040]	lincRNA	-1.69105	0.0328972	0.819484
ENSG00000225079.2	ENSG00000225079	FTH1P22	ferritin heavy chain 1 pseudogene 22 [Source:HGNC Symbol;Acc:HGNC:37640]	processed_pseudogene	-1.63835	0.0286109	0.798537
ENSG00000211749.1	ENSG00000211749	TRBV23-1	T cell receptor beta variable 23-1 (non-functional) [Source:HGNC Symbol;Acc:HGNC:12201]	TR_V_gene	-1.61797	0.0212159	0.798049
ENSG00000229852.2	ENSG00000229852	AC019205.1	novel transcript, antisense to KHDC1	antisense	-1.60795	0.00932682	0.738569
ENSG00000271151.1	ENSG00000271151	AC016737.1	novel transcript	lincRNA	-1.57043	0.0165159	0.781016
ENSG00000157224.15	ENSG00000157224	CLDN12	claudin 12 [Source:HGNC Symbol;Acc:HGNC:2034]	protein_coding	-1.56361	0.0384831	0.831645
ENSG00000131400.7	ENSG00000131400	NAPSA	napsin A aspartic peptidase [Source:HGNC Symbol;Acc:HGNC:13395]	protein_coding	-1.53615	0.0146744	0.758227
ENSG00000272084.1	ENSG00000272084	AL137127.1	novel transcript	3prime_overlapping_ncRNA	-1.52973	0.0251307	0.798049
ENSG00000183426.16	ENSG00000183426	NPIPA1	nuclear pore complex interacting protein family member A1 [Source:HGNC Symbol;Acc:HGNC:7909]	protein_coding	-1.52863	0.00147763	0.489172
ENSG00000128578.9	ENSG00000128578	STRIP2	striatin interacting protein 2 [Source:HGNC Symbol;Acc:HGNC:22209]	protein_coding	-1.52797	0.0282018	0.798537
ENSG00000213057.5	ENSG00000213057	C1orf220	chromosome 1 open reading frame 220 (putative) [Source:HGNC Symbol;Acc:HGNC:33805]	lincRNA	-1.52287	0.0430323	0.839018
ENSG00000247796.2	ENSG00000247796	AC008966.1	uncharacterized LOC257396 [Source:NCBI gene;Acc:257396]	antisense	-1.51861	0.0190652	0.789956
ENSG00000268362.5	ENSG00000268362	AC092279.1	novel transcript	lincRNA	-1.51491	0.0328734	0.819484
ENSG00000226648.1	ENSG00000226648	PLCG1-AS1	PLCG1 antisense RNA 1 [Source:HGNC Symbol;Acc:HGNC:40450]	antisense	-1.4744	0.016102	0.778029
ENSG00000166105.15	ENSG00000166105	GLB1L3	galactosidase beta 1 like 3 [Source:HGNC Symbol;Acc:HGNC:25147]	protein_coding	-1.43604	0.0264331	0.798049
ENSG00000188033.9	ENSG00000188033	ZNF490	zinc finger protein 490 [Source:HGNC Symbol;Acc:HGNC:23705]	protein_coding	-1.41399	0.0196425	0.793314
ENSG00000216937.13	ENSG00000216937	CCDC7	coiled-coil domain containing 7 [Source:HGNC Symbol;Acc:HGNC:26533]	protein_coding	-1.41319	0.00231138	0.541625
ENSG00000013619.13	ENSG00000013619	MAMLD1	mastermind like domain containing 1 [Source:HGNC Symbol;Acc:HGNC:2568]	protein_coding	-1.40674	0.0499143	0.855477
ENSG00000204524.6	ENSG00000204524	ZNF805	zinc finger protein 805 [Source:HGNC Symbol;Acc:HGNC:23272]	protein_coding	-1.38873	0.00797486	0.728794
ENSG00000271851.1	ENSG00000271851	AC087501.4	novel transcript, sense intronic to STX8	sense_intronic	-1.36693	0.0336729	0.823218
ENSG00000122543.10	ENSG00000122543	OCM	oncomodulin [Source:HGNC Symbol;Acc:HGNC:8105]	protein_coding	-1.35453	0.0366254	0.825549
ENSG00000169918.9	ENSG00000169918	OTUD7A	OTU deubiquitinase 7A [Source:HGNC Symbol;Acc:HGNC:20718]	protein_coding	-1.34707	0.0243654	0.798049
ENSG00000135541.20	ENSG00000135541	AHI1	Abelson helper integration site 1 [Source:HGNC Symbol;Acc:HGNC:21575]	protein_coding	-1.30663	0.0389253	0.831934
ENSG00000160172.10	ENSG00000160172	FAM86C2P	family with sequence similarity 86 member C2, pseudogene [Source:HGNC Symbol;Acc:HGNC:42392]	transcribed_unprocessed_pseudogene	-1.27798	0.0497927	0.855477
ENSG00000114993.16	ENSG00000114993	RTKN	rhotekin [Source:HGNC Symbol;Acc:HGNC:10466]	protein_coding	-1.27284	0.0304891	0.809565
ENSG00000169621.9	ENSG00000169621	APLF	aprataxin and PNKP like factor [Source:HGNC Symbol;Acc:HGNC:28724]	protein_coding	-1.21981	0.0110478	0.753114
ENSG00000282034.1	ENSG00000282034	AC106886.5	novel transcript	protein_coding	-1.20985	0.0368671	0.825549
ENSG00000254682.1	ENSG00000254682	AP002387.1	novel transcript	antisense	-1.19338	0.0483862	0.854177
ENSG00000274460.1	ENSG00000274460	AC092119.2	novel transcript	lincRNA	-1.18847	0.0281087	0.798537
ENSG00000227986.1	ENSG00000227986	TRIM60P18	tripartite motif containing 60 pseudogene 18 [Source:HGNC Symbol;Acc:HGNC:38490]	unprocessed_pseudogene	-1.18786	0.0393242	0.831934
ENSG00000172460.16	ENSG00000172460	PRSS30P	serine protease 30, pseudogene [Source:HGNC Symbol;Acc:HGNC:28753]	transcribed_unitary_pseudogene	-1.1745	0.0395571	0.831934
ENSG00000109944.10	ENSG00000109944	JHY	junctional cadherin complex regulator [Source:HGNC Symbol;Acc:HGNC:26288]	protein_coding	-1.14847	0.0436882	0.841039
ENSG00000171817.16	ENSG00000171817	ZNF540	zinc finger protein 540 [Source:HGNC Symbol;Acc:HGNC:25331]	protein_coding	-1.1484	0.00341836	0.620974
ENSG00000244625.5	ENSG00000244625	MIATNB	MIAT neighbor [Source:HGNC Symbol;Acc:HGNC:50731]	lincRNA	-1.1484	0.00419919	0.663068
ENSG00000233382.6	ENSG00000233382	NKAPP1	NFKB activating protein pseudogene 1 [Source:HGNC Symbol;Acc:HGNC:26706]	transcribed_processed_pseudogene	-1.14469	0.0150493	0.763691
ENSG00000261801.5	ENSG00000261801	LOXL1-AS1	LOXL1 antisense RNA 1 [Source:HGNC Symbol;Acc:HGNC:44169]	antisense	-1.12967	0.00806503	0.729366
ENSG00000186767.6	ENSG00000186767	SPIN4	spindlin family member 4 [Source:HGNC Symbol;Acc:HGNC:27040]	protein_coding	-1.12871	0.00949683	0.738569
ENSG00000213071.11	ENSG00000213071	LPAL2	lipoprotein(a) like 2, pseudogene [Source:HGNC Symbol;Acc:HGNC:21210]	transcribed_unprocessed_pseudogene	-1.11874	0.0312487	0.81436
ENSG00000112796.9	ENSG00000112796	ENPP5	ectonucleotide pyrophosphatase/phosphodiesterase 5 (putative) [Source:HGNC Symbol;Acc:HGNC:13717]	protein_coding	-1.11677	0.0273693	0.798049
ENSG00000169570.9	ENSG00000169570	DTWD2	DTW domain containing 2 [Source:HGNC Symbol;Acc:HGNC:19334]	protein_coding	-1.11428	0.0330726	0.819716
ENSG00000124713.5	ENSG00000124713	GNMT	glycine N-methyltransferase [Source:HGNC Symbol;Acc:HGNC:4415]	protein_coding	-1.11101	0.0372967	0.825549
ENSG00000185760.15	ENSG00000185760	KCNQ5	potassium voltage-gated channel subfamily Q member 5 [Source:HGNC Symbol;Acc:HGNC:6299]	protein_coding	-1.10697	0.0303344	0.807712
ENSG00000257151.1	ENSG00000257151	PWAR6	Prader Willi/Angelman region RNA 6 [Source:HGNC Symbol;Acc:HGNC:49129]	lincRNA	-1.10362	0.00966387	0.738569
ENSG00000187801.14	ENSG00000187801	ZFP69B	ZFP69 zinc finger protein B [Source:HGNC Symbol;Acc:HGNC:28053]	protein_coding	-1.10153	0.0410496	0.831934
ENSG00000137501.17	ENSG00000137501	SYTL2	synaptotagmin like 2 [Source:HGNC Symbol;Acc:HGNC:15585]	protein_coding	-1.09379	0.00913101	0.738569
ENSG00000108474.16	ENSG00000108474	PIGL	phosphatidylinositol glycan anchor biosynthesis class L [Source:HGNC Symbol;Acc:HGNC:8966]	protein_coding	-1.08407	0.00219219	0.541625
ENSG00000142731.10	ENSG00000142731	PLK4	polo like kinase 4 [Source:HGNC Symbol;Acc:HGNC:11397]	protein_coding	-1.0701	0.0424806	0.835911
ENSG00000214922.9	ENSG00000214922	HLA-F-AS1	HLA-F antisense RNA 1 [Source:HGNC Symbol;Acc:HGNC:26645]	processed_transcript	-1.0531	0.0343166	0.825549
ENSG00000248508.6	ENSG00000248508	SRP14-AS1	SRP14 antisense RNA1 (head to head) [Source:HGNC Symbol;Acc:HGNC:48619]	lincRNA	-1.04213	0.018195	0.789026
ENSG00000066827.15	ENSG00000066827	ZFAT	zinc finger and AT-hook domain containing [Source:HGNC Symbol;Acc:HGNC:19899]	protein_coding	-1.03623	0.0397946	0.831934
ENSG00000212916.4	ENSG00000212916	MAP10	microtubule associated protein 10 [Source:HGNC Symbol;Acc:HGNC:29265]	protein_coding	-1.03529	0.0256552	0.798049
ENSG00000205089.7	ENSG00000205089	CCNI2	cyclin I family member 2 [Source:HGNC Symbol;Acc:HGNC:33869]	protein_coding	-1.03426	0.0170774	0.785137
ENSG00000188234.13	ENSG00000188234	AGAP4	ArfGAP with GTPase domain, ankyrin repeat and PH domain 4 [Source:HGNC Symbol;Acc:HGNC:23459]	protein_coding	-1.03125	0.0303651	0.807712
ENSG00000139289.13	ENSG00000139289	PHLDA1	pleckstrin homology like domain family A member 1 [Source:HGNC Symbol;Acc:HGNC:8933]	protein_coding	-1.03095	0.0307827	0.811573
ENSG00000247240.7	ENSG00000247240	UBL7-AS1	UBL7 antisense RNA 1 (head to head) [Source:HGNC Symbol;Acc:HGNC:48614]	antisense	-1.02238	0.0179204	0.789026
ENSG00000231233.1	ENSG00000231233	CFAP58-DT	CFAP58 divergent transcript [Source:HGNC Symbol;Acc:HGNC:45243]	antisense	-1.02016	0.0290142	0.798537
ENSG00000184307.14	ENSG00000184307	ZDHHC23	zinc finger DHHC-type containing 23 [Source:HGNC Symbol;Acc:HGNC:28654]	protein_coding	-1.00318	0.0285543	0.798537
ENSG00000271533.1	ENSG00000271533	Z83843.1	novel transcript, sense intronic FTX	sense_intronic	-0.991619	0.019287	0.791456
ENSG00000152359.14	ENSG00000152359	POC5	POC5 centriolar protein [Source:HGNC Symbol;Acc:HGNC:26658]	protein_coding	-0.981543	0.000121743	0.341973
ENSG00000144182.16	ENSG00000144182	LIPT1	lipoyltransferase 1 [Source:HGNC Symbol;Acc:HGNC:29569]	protein_coding	-0.977967	0.00515716	0.69762
ENSG00000162415.6	ENSG00000162415	ZSWIM5	zinc finger SWIM-type containing 5 [Source:HGNC Symbol;Acc:HGNC:29299]	protein_coding	-0.976897	0.0393523	0.831934
ENSG00000174946.6	ENSG00000174946	GPR171	G protein-coupled receptor 171 [Source:HGNC Symbol;Acc:HGNC:30057]	protein_coding	-0.96981	0.0107065	0.749817
ENSG00000001631.15	ENSG00000001631	KRIT1	KRIT1, ankyrin repeat containing [Source:HGNC Symbol;Acc:HGNC:1573]	protein_coding	-0.968671	0.00111173	0.457993
ENSG00000235703.5	ENSG00000235703	LINC00894	long intergenic non-protein coding RNA 894 [Source:HGNC Symbol;Acc:HGNC:48579]	antisense	-0.96266	0.0215512	0.798049
ENSG00000260911.2	ENSG00000260911	AC135050.3	novel transcript	lincRNA	-0.961283	0.0472096	0.852803
ENSG00000104047.14	ENSG00000104047	DTWD1	DTW domain containing 1 [Source:HGNC Symbol;Acc:HGNC:30926]	protein_coding	-0.951737	0.00140368	0.486262
ENSG00000187522.15	ENSG00000187522	HSPA14	heat shock protein family A (Hsp70) member 14 [Source:HGNC Symbol;Acc:HGNC:29526]	protein_coding	-0.945793	0.000712264	0.442079
ENSG00000144476.5	ENSG00000144476	ACKR3	atypical chemokine receptor 3 [Source:HGNC Symbol;Acc:HGNC:23692]	protein_coding	-0.936558	0.0425363	0.835911
ENSG00000229474.6	ENSG00000229474	PATL2	PAT1 homolog 2 [Source:HGNC Symbol;Acc:HGNC:33630]	protein_coding	-0.932547	0.0142298	0.758227
ENSG00000179029.14	ENSG00000179029	TMEM107	transmembrane protein 107 [Source:HGNC Symbol;Acc:HGNC:28128]	protein_coding	-0.93137	0.00303363	0.60252
ENSG00000258352.1	ENSG00000258352	AC119044.1	interferon induced transmembrane protein 3 (1-8U) (IFITM3) pseudogene	transcribed_processed_pseudogene	-0.926936	0.0251342	0.798049
ENSG00000279457.4	ENSG00000279457	FO538757.1	WAS protein family homolog 2-like [Source:NCBI gene;Acc:102723897]	unprocessed_pseudogene	-0.924724	0.0381708	0.829591
ENSG00000167523.13	ENSG00000167523	SPATA33	spermatogenesis associated 33 [Source:HGNC Symbol;Acc:HGNC:26463]	protein_coding	-0.920458	0.0250606	0.798049
ENSG00000110801.13	ENSG00000110801	PSMD9	proteasome 26S subunit, non-ATPase 9 [Source:HGNC Symbol;Acc:HGNC:9567]	protein_coding	-0.916651	0.0068579	0.69762
ENSG00000175455.14	ENSG00000175455	CCDC14	coiled-coil domain containing 14 [Source:HGNC Symbol;Acc:HGNC:25766]	protein_coding	-0.897719	0.00937612	0.738569
ENSG00000213928.8	ENSG00000213928	IRF9	interferon regulatory factor 9 [Source:HGNC Symbol;Acc:HGNC:6131]	protein_coding	-0.892007	0.0155987	0.769748
ENSG00000231721.7	ENSG00000231721	LINC-PINT	long intergenic non-protein coding RNA, p53 induced transcript [Source:HGNC Symbol;Acc:HGNC:26885]	processed_transcript	-0.88936	0.0250331	0.798049
ENSG00000279696.1	ENSG00000279696	AP001273.1	novel transcript	TEC	-0.888141	0.0412751	0.831934
ENSG00000167524.14	ENSG00000167524	SGK494	uncharacterized serine/threonine-protein kinase SgK494 [Source:NCBI gene;Acc:124923]	protein_coding	-0.875026	0.0261613	0.798049
ENSG00000186594.14	ENSG00000186594	MIR22HG	MIR22 host gene [Source:HGNC Symbol;Acc:HGNC:28219]	lincRNA	-0.874084	0.0146164	0.758227
ENSG00000114107.8	ENSG00000114107	CEP70	centrosomal protein 70 [Source:HGNC Symbol;Acc:HGNC:29972]	protein_coding	-0.87022	0.0368796	0.825549
ENSG00000175414.6	ENSG00000175414	ARL10	ADP ribosylation factor like GTPase 10 [Source:HGNC Symbol;Acc:HGNC:22042]	protein_coding	-0.869445	0.0133721	0.758227
ENSG00000124802.11	ENSG00000124802	EEF1E1	eukaryotic translation elongation factor 1 epsilon 1 [Source:HGNC Symbol;Acc:HGNC:3212]	protein_coding	-0.867076	0.0454246	0.848536
ENSG00000132436.11	ENSG00000132436	FIGNL1	fidgetin like 1 [Source:HGNC Symbol;Acc:HGNC:13286]	protein_coding	-0.867061	0.0117001	0.753114
ENSG00000130518.16	ENSG00000130518	IQCN	IQ motif containing N [Source:HGNC Symbol;Acc:HGNC:29350]	protein_coding	-0.864563	0.0461893	0.848536
ENSG00000167842.15	ENSG00000167842	MIS12	MIS12, kinetochore complex component [Source:HGNC Symbol;Acc:HGNC:24967]	protein_coding	-0.86453	0.00115713	0.457993
ENSG00000102796.10	ENSG00000102796	DHRS12	dehydrogenase/reductase 12 [Source:HGNC Symbol;Acc:HGNC:25832]	protein_coding	-0.851778	0.0200678	0.795026
ENSG00000101574.14	ENSG00000101574	METTL4	methyltransferase like 4 [Source:HGNC Symbol;Acc:HGNC:24726]	protein_coding	-0.851722	0.00232707	0.541625
ENSG00000092295.11	ENSG00000092295	TGM1	transglutaminase 1 [Source:HGNC Symbol;Acc:HGNC:11777]	protein_coding	-0.849386	0.0413496	0.831934
ENSG00000168826.15	ENSG00000168826	ZBTB49	zinc finger and BTB domain containing 49 [Source:HGNC Symbol;Acc:HGNC:19883]	protein_coding	-0.83785	0.00982014	0.738569
ENSG00000139055.6	ENSG00000139055	ERP27	endoplasmic reticulum protein 27 [Source:HGNC Symbol;Acc:HGNC:26495]	protein_coding	-0.836853	0.012093	0.753114
ENSG00000074657.13	ENSG00000074657	ZNF532	zinc finger protein 532 [Source:HGNC Symbol;Acc:HGNC:30940]	protein_coding	-0.83034	0.013755	0.758227
ENSG00000136828.18	ENSG00000136828	RALGPS1	Ral GEF with PH domain and SH3 binding motif 1 [Source:HGNC Symbol;Acc:HGNC:16851]	protein_coding	-0.829998	0.0100901	0.738569
ENSG00000177054.13	ENSG00000177054	ZDHHC13	zinc finger DHHC-type containing 13 [Source:HGNC Symbol;Acc:HGNC:18413]	protein_coding	-0.8246	0.00149037	0.489172
ENSG00000185010.14	ENSG00000185010	F8	coagulation factor VIII [Source:HGNC Symbol;Acc:HGNC:3546]	protein_coding	-0.823992	0.0364007	0.825549
ENSG00000274020.2	ENSG00000274020	LINC01138	long intergenic non-protein coding RNA 1138 [Source:HGNC Symbol;Acc:HGNC:49454]	processed_transcript	-0.82346	0.00812801	0.729366
ENSG00000168781.22	ENSG00000168781	PPIP5K1	diphosphoinositol pentakisphosphate kinase 1 [Source:HGNC Symbol;Acc:HGNC:29023]	protein_coding	-0.816677	0.00979839	0.738569
ENSG00000101019.21	ENSG00000101019	UQCC1	ubiquinol-cytochrome c reductase complex assembly factor 1 [Source:HGNC Symbol;Acc:HGNC:15891]	protein_coding	-0.816595	0.00194826	0.541625
ENSG00000135945.9	ENSG00000135945	REV1	REV1, DNA directed polymerase [Source:HGNC Symbol;Acc:HGNC:14060]	protein_coding	-0.811867	0.00077512	0.444084
ENSG00000088451.10	ENSG00000088451	TGDS	TDP-glucose 4,6-dehydratase [Source:HGNC Symbol;Acc:HGNC:20324]	protein_coding	-0.810468	0.00118871	0.457993
ENSG00000271976.1	ENSG00000271976	AC012467.2	novel transcript, antisense to IL17RB	antisense	-0.80595	0.0356646	0.825549
ENSG00000128944.13	ENSG00000128944	KNSTRN	kinetochore localized astrin (SPAG5) binding protein [Source:HGNC Symbol;Acc:HGNC:30767]	protein_coding	-0.804924	0.026162	0.798049
ENSG00000034693.14	ENSG00000034693	PEX3	peroxisomal biogenesis factor 3 [Source:HGNC Symbol;Acc:HGNC:8858]	protein_coding	-0.803989	0.0350656	0.825549
ENSG00000106588.10	ENSG00000106588	PSMA2	proteasome subunit alpha 2 [Source:HGNC Symbol;Acc:HGNC:9531]	protein_coding	-0.801788	0.0139748	0.758227
ENSG00000163606.10	ENSG00000163606	CD200R1	CD200 receptor 1 [Source:HGNC Symbol;Acc:HGNC:24235]	protein_coding	-0.799548	0.0183091	0.789026
ENSG00000151413.16	ENSG00000151413	NUBPL	nucleotide binding protein like [Source:HGNC Symbol;Acc:HGNC:20278]	protein_coding	-0.795459	0.0245854	0.798049
ENSG00000100814.17	ENSG00000100814	CCNB1IP1	cyclin B1 interacting protein 1 [Source:HGNC Symbol;Acc:HGNC:19437]	protein_coding	-0.794289	0.0182327	0.789026
ENSG00000146282.17	ENSG00000146282	RARS2	arginyl-tRNA synthetase 2, mitochondrial [Source:HGNC Symbol;Acc:HGNC:21406]	protein_coding	-0.790756	0.000473114	0.370922
ENSG00000184517.11	ENSG00000184517	ZFP1	ZFP1 zinc finger protein [Source:HGNC Symbol;Acc:HGNC:23328]	protein_coding	-0.787778	0.0372414	0.825549
ENSG00000162735.18	ENSG00000162735	PEX19	peroxisomal biogenesis factor 19 [Source:HGNC Symbol;Acc:HGNC:9713]	protein_coding	-0.785133	0.00116534	0.457993
ENSG00000102780.16	ENSG00000102780	DGKH	diacylglycerol kinase eta [Source:HGNC Symbol;Acc:HGNC:2854]	protein_coding	-0.778085	0.0128738	0.758227
ENSG00000213096.10	ENSG00000213096	ZNF254	zinc finger protein 254 [Source:HGNC Symbol;Acc:HGNC:13047]	protein_coding	-0.777841	0.0333078	0.822845
ENSG00000080839.11	ENSG00000080839	RBL1	RB transcriptional corepressor like 1 [Source:HGNC Symbol;Acc:HGNC:9893]	protein_coding	-0.774314	0.00747032	0.69762
ENSG00000198393.7	ENSG00000198393	ZNF26	zinc finger protein 26 [Source:HGNC Symbol;Acc:HGNC:13053]	protein_coding	-0.77297	0.00518727	0.69762
ENSG00000180626.9	ENSG00000180626	ZNF594	zinc finger protein 594 [Source:HGNC Symbol;Acc:HGNC:29392]	protein_coding	-0.770512	0.0476843	0.854177
ENSG00000133111.3	ENSG00000133111	RFXAP	regulatory factor X associated protein [Source:HGNC Symbol;Acc:HGNC:9988]	protein_coding	-0.768838	0.0182052	0.789026
ENSG00000173226.16	ENSG00000173226	IQCB1	IQ motif containing B1 [Source:HGNC Symbol;Acc:HGNC:28949]	protein_coding	-0.767343	0.00483265	0.69762
ENSG00000120798.16	ENSG00000120798	NR2C1	nuclear receptor subfamily 2 group C member 1 [Source:HGNC Symbol;Acc:HGNC:7971]	protein_coding	-0.765734	0.0241992	0.798049
ENSG00000127980.15	ENSG00000127980	PEX1	peroxisomal biogenesis factor 1 [Source:HGNC Symbol;Acc:HGNC:8850]	protein_coding	-0.7653	0.00794581	0.728794
ENSG00000132952.11	ENSG00000132952	USPL1	ubiquitin specific peptidase like 1 [Source:HGNC Symbol;Acc:HGNC:20294]	protein_coding	-0.765299	0.000989906	0.457993
ENSG00000248124.7	ENSG00000248124	RRN3P1	RRN3 homolog, RNA polymerase I transcription factor pseudogene 1 [Source:HGNC Symbol;Acc:HGNC:30548]	transcribed_unprocessed_pseudogene	-0.762886	0.0336089	0.823218
ENSG00000152683.14	ENSG00000152683	SLC30A6	solute carrier family 30 member 6 [Source:HGNC Symbol;Acc:HGNC:19305]	protein_coding	-0.762808	0.00120851	0.457993
ENSG00000082512.14	ENSG00000082512	TRAF5	TNF receptor associated factor 5 [Source:HGNC Symbol;Acc:HGNC:12035]	protein_coding	-0.762133	0.0228332	0.798049
ENSG00000166261.10	ENSG00000166261	ZNF202	zinc finger protein 202 [Source:HGNC Symbol;Acc:HGNC:12994]	protein_coding	-0.762052	0.00509882	0.69762
ENSG00000100918.12	ENSG00000100918	REC8	REC8 meiotic recombination protein [Source:HGNC Symbol;Acc:HGNC:16879]	protein_coding	-0.760386	0.0371691	0.825549
ENSG00000179476.7	ENSG00000179476	C14orf28	chromosome 14 open reading frame 28 [Source:HGNC Symbol;Acc:HGNC:19834]	protein_coding	-0.759368	0.0138324	0.758227
ENSG00000183955.12	ENSG00000183955	KMT5A	lysine methyltransferase 5A [Source:HGNC Symbol;Acc:HGNC:29489]	protein_coding	-0.758492	0.00338646	0.620974
ENSG00000162676.11	ENSG00000162676	GFI1	growth factor independent 1 transcriptional repressor [Source:HGNC Symbol;Acc:HGNC:4237]	protein_coding	-0.757779	0.0389714	0.831934
ENSG00000196417.12	ENSG00000196417	ZNF765	zinc finger protein 765 [Source:HGNC Symbol;Acc:HGNC:25092]	protein_coding	-0.752576	0.00722771	0.69762
ENSG00000145331.13	ENSG00000145331	TRMT10A	tRNA methyltransferase 10A [Source:HGNC Symbol;Acc:HGNC:28403]	protein_coding	-0.751696	0.0401408	0.831934
ENSG00000141425.17	ENSG00000141425	RPRD1A	regulation of nuclear pre-mRNA domain containing 1A [Source:HGNC Symbol;Acc:HGNC:25560]	protein_coding	-0.748775	0.00386799	0.633267
ENSG00000135040.15	ENSG00000135040	NAA35	N(alpha)-acetyltransferase 35, NatC auxiliary subunit [Source:HGNC Symbol;Acc:HGNC:24340]	protein_coding	-0.748399	0.00217819	0.541625
ENSG00000109618.11	ENSG00000109618	SEPSECS	Sep (O-phosphoserine) tRNA:Sec (selenocysteine) tRNA synthase [Source:HGNC Symbol;Acc:HGNC:30605]	protein_coding	-0.745632	0.00912618	0.738569
ENSG00000144744.16	ENSG00000144744	UBA3	ubiquitin like modifier activating enzyme 3 [Source:HGNC Symbol;Acc:HGNC:12470]	protein_coding	-0.744781	0.00108886	0.457993
ENSG00000114388.12	ENSG00000114388	NPRL2	NPR2 like, GATOR1 complex subunit [Source:HGNC Symbol;Acc:HGNC:24969]	protein_coding	-0.744027	0.0199713	0.793314
ENSG00000138002.14	ENSG00000138002	IFT172	intraflagellar transport 172 [Source:HGNC Symbol;Acc:HGNC:30391]	protein_coding	-0.743638	0.00734005	0.69762
ENSG00000230590.9	ENSG00000230590	FTX	FTX transcript, XIST regulator [Source:HGNC Symbol;Acc:HGNC:37190]	lincRNA	-0.742238	0.0306691	0.810914
ENSG00000147894.15	ENSG00000147894	C9orf72	chromosome 9 open reading frame 72 [Source:HGNC Symbol;Acc:HGNC:28337]	protein_coding	-0.741798	0.02442	0.798049
ENSG00000204149.10	ENSG00000204149	AGAP6	ArfGAP with GTPase domain, ankyrin repeat and PH domain 6 [Source:HGNC Symbol;Acc:HGNC:23466]	protein_coding	-0.740607	0.0432658	0.839176
ENSG00000148481.13	ENSG00000148481	MINDY3	MINDY lysine 48 deubiquitinase 3 [Source:HGNC Symbol;Acc:HGNC:23578]	protein_coding	-0.735836	0.00631121	0.69762
ENSG00000260630.6	ENSG00000260630	SNAI3-AS1	SNAI3 antisense RNA 1 [Source:HGNC Symbol;Acc:HGNC:28327]	antisense	-0.735175	0.0489701	0.854177
ENSG00000133065.10	ENSG00000133065	SLC41A1	solute carrier family 41 member 1 [Source:HGNC Symbol;Acc:HGNC:19429]	protein_coding	-0.733811	0.0263326	0.798049
ENSG00000171448.8	ENSG00000171448	ZBTB26	zinc finger and BTB domain containing 26 [Source:HGNC Symbol;Acc:HGNC:23383]	protein_coding	-0.7281	0.00832505	0.735959
ENSG00000115365.11	ENSG00000115365	LANCL1	LanC like 1 [Source:HGNC Symbol;Acc:HGNC:6508]	protein_coding	-0.726305	0.0118263	0.753114
ENSG00000156162.16	ENSG00000156162	DPY19L4	dpy-19 like 4 [Source:HGNC Symbol;Acc:HGNC:27829]	protein_coding	-0.725276	0.0382605	0.829591
ENSG00000189050.15	ENSG00000189050	RNFT1	ring finger protein, transmembrane 1 [Source:HGNC Symbol;Acc:HGNC:30206]	protein_coding	-0.724747	0.0108121	0.749817
ENSG00000124523.15	ENSG00000124523	SIRT5	sirtuin 5 [Source:HGNC Symbol;Acc:HGNC:14933]	protein_coding	-0.724294	0.00411702	0.661296
ENSG00000162542.13	ENSG00000162542	TMCO4	transmembrane and coiled-coil domains 4 [Source:HGNC Symbol;Acc:HGNC:27393]	protein_coding	-0.722819	0.000861326	0.457993
ENSG00000169519.20	ENSG00000169519	METTL15	methyltransferase like 15 [Source:HGNC Symbol;Acc:HGNC:26606]	protein_coding	-0.722725	0.00926425	0.738569
ENSG00000111850.10	ENSG00000111850	SMIM8	small integral membrane protein 8 [Source:HGNC Symbol;Acc:HGNC:21401]	protein_coding	-0.718743	0.022757	0.798049
ENSG00000189042.13	ENSG00000189042	ZNF567	zinc finger protein 567 [Source:HGNC Symbol;Acc:HGNC:28696]	protein_coding	-0.717567	0.046982	0.852377
ENSG00000110888.17	ENSG00000110888	CAPRIN2	caprin family member 2 [Source:HGNC Symbol;Acc:HGNC:21259]	protein_coding	-0.716738	0.0266545	0.798049
ENSG00000234420.7	ENSG00000234420	ZNF37BP	zinc finger protein 37B, pseudogene [Source:HGNC Symbol;Acc:HGNC:13103]	transcribed_processed_pseudogene	-0.716098	0.0425236	0.835911
ENSG00000176731.11	ENSG00000176731	C8orf59	chromosome 8 open reading frame 59 [Source:HGNC Symbol;Acc:HGNC:32235]	protein_coding	-0.71564	0.0282146	0.798537
ENSG00000258634.3	ENSG00000258634	AL160006.1	novel transcript, antisense to ALX3	antisense	-0.710284	0.0156575	0.769748
ENSG00000124224.16	ENSG00000124224	PPP4R1L	protein phosphatase 4 regulatory subunit 1 like (pseudogene) [Source:HGNC Symbol;Acc:HGNC:15755]	transcribed_unprocessed_pseudogene	-0.71018	0.0379238	0.827432
ENSG00000204923.3	ENSG00000204923	FBXO48	F-box protein 48 [Source:HGNC Symbol;Acc:HGNC:33857]	protein_coding	-0.709405	0.0175767	0.788622
ENSG00000245958.6	ENSG00000245958	AC093752.1	septin 7 pseudogene [Source:NCBI gene;Acc:645513]	transcribed_unprocessed_pseudogene	-0.70563	0.014609	0.758227
ENSG00000113240.12	ENSG00000113240	CLK4	CDC like kinase 4 [Source:HGNC Symbol;Acc:HGNC:13659]	protein_coding	-0.704247	0.0274673	0.798049
ENSG00000109929.9	ENSG00000109929	SC5D	sterol-C5-desaturase [Source:HGNC Symbol;Acc:HGNC:10547]	protein_coding	-0.703018	0.0338551	0.823218
ENSG00000136169.16	ENSG00000136169	SETDB2	SET domain bifurcated 2 [Source:HGNC Symbol;Acc:HGNC:20263]	protein_coding	-0.702515	0.00229897	0.541625
ENSG00000166881.9	ENSG00000166881	NEMP1	nuclear envelope integral membrane protein 1 [Source:HGNC Symbol;Acc:HGNC:29001]	protein_coding	-0.70226	0.0189543	0.789956
ENSG00000116001.15	ENSG00000116001	TIA1	TIA1 cytotoxic granule associated RNA binding protein [Source:HGNC Symbol;Acc:HGNC:11802]	protein_coding	-0.700796	0.0102204	0.738569
ENSG00000140471.16	ENSG00000140471	LINS1	lines homolog 1 [Source:HGNC Symbol;Acc:HGNC:30922]	protein_coding	-0.700684	0.0322731	0.817566
ENSG00000156170.12	ENSG00000156170	NDUFAF6	NADH:ubiquinone oxidoreductase complex assembly factor 6 [Source:HGNC Symbol;Acc:HGNC:28625]	protein_coding	-0.700588	0.0236832	0.798049
ENSG00000143390.17	ENSG00000143390	RFX5	regulatory factor X5 [Source:HGNC Symbol;Acc:HGNC:9986]	protein_coding	-0.70037	0.00203693	0.541625
ENSG00000123552.17	ENSG00000123552	USP45	ubiquitin specific peptidase 45 [Source:HGNC Symbol;Acc:HGNC:20080]	protein_coding	-0.69923	0.0346106	0.825549
ENSG00000119041.10	ENSG00000119041	GTF3C3	general transcription factor IIIC subunit 3 [Source:HGNC Symbol;Acc:HGNC:4666]	protein_coding	-0.698282	0.00522841	0.69762
ENSG00000243335.9	ENSG00000243335	KCTD7	potassium channel tetramerization domain containing 7 [Source:HGNC Symbol;Acc:HGNC:21957]	protein_coding	-0.695284	0.016378	0.780815
ENSG00000069493.14	ENSG00000069493	CLEC2D	C-type lectin domain family 2 member D [Source:HGNC Symbol;Acc:HGNC:14351]	protein_coding	-0.693501	0.0172202	0.785604
ENSG00000157426.13	ENSG00000157426	AASDH	aminoadipate-semialdehyde dehydrogenase [Source:HGNC Symbol;Acc:HGNC:23993]	protein_coding	-0.693385	0.0230797	0.798049
ENSG00000132763.14	ENSG00000132763	MMACHC	methylmalonic aciduria (cobalamin deficiency) cblC type, with homocystinuria [Source:HGNC Symbol;Acc:HGNC:24525]	protein_coding	-0.690802	0.049363	0.854177
ENSG00000142528.15	ENSG00000142528	ZNF473	zinc finger protein 473 [Source:HGNC Symbol;Acc:HGNC:23239]	protein_coding	-0.689696	0.013311	0.758227
ENSG00000248049.6	ENSG00000248049	UBA6-AS1	UBA6 antisense RNA 1 (head to head) [Source:HGNC Symbol;Acc:HGNC:49083]	antisense	-0.689524	0.0279748	0.798537
ENSG00000162650.16	ENSG00000162650	ATXN7L2	ataxin 7 like 2 [Source:HGNC Symbol;Acc:HGNC:28713]	protein_coding	-0.688718	0.0294889	0.798667
ENSG00000184445.11	ENSG00000184445	KNTC1	kinetochore associated 1 [Source:HGNC Symbol;Acc:HGNC:17255]	protein_coding	-0.687493	0.0424065	0.835911
ENSG00000186376.14	ENSG00000186376	ZNF75D	zinc finger protein 75D [Source:HGNC Symbol;Acc:HGNC:13145]	protein_coding	-0.684948	0.00216424	0.541625
ENSG00000258441.1	ENSG00000258441	LINC00641	long intergenic non-protein coding RNA 641 [Source:HGNC Symbol;Acc:HGNC:27511]	processed_transcript	-0.681315	0.0422526	0.835911
ENSG00000137700.18	ENSG00000137700	SLC37A4	solute carrier family 37 member 4 [Source:HGNC Symbol;Acc:HGNC:4061]	protein_coding	-0.676298	0.0365574	0.825549
ENSG00000078589.12	ENSG00000078589	P2RY10	P2Y receptor family member 10 [Source:HGNC Symbol;Acc:HGNC:19906]	protein_coding	-0.674188	0.0447294	0.84662
ENSG00000180376.16	ENSG00000180376	CCDC66	coiled-coil domain containing 66 [Source:HGNC Symbol;Acc:HGNC:27709]	protein_coding	-0.671778	0.011382	0.753114
ENSG00000138286.14	ENSG00000138286	FAM149B1	family with sequence similarity 149 member B1 [Source:HGNC Symbol;Acc:HGNC:29162]	protein_coding	-0.66082	0.00754006	0.69762
ENSG00000078403.16	ENSG00000078403	MLLT10	MLLT10, histone lysine methyltransferase DOT1L cofactor [Source:HGNC Symbol;Acc:HGNC:16063]	protein_coding	-0.660089	0.00262778	0.577157
ENSG00000204116.11	ENSG00000204116	CHIC1	cysteine rich hydrophobic domain 1 [Source:HGNC Symbol;Acc:HGNC:1934]	protein_coding	-0.657072	0.0352492	0.825549
ENSG00000144580.13	ENSG00000144580	CNOT9	CCR4-NOT transcription complex subunit 9 [Source:HGNC Symbol;Acc:HGNC:10445]	protein_coding	-0.655696	0.000938808	0.457993
ENSG00000130813.17	ENSG00000130813	C19orf66	chromosome 19 open reading frame 66 [Source:HGNC Symbol;Acc:HGNC:25649]	protein_coding	-0.655464	0.0138938	0.758227
ENSG00000015153.14	ENSG00000015153	YAF2	YY1 associated factor 2 [Source:HGNC Symbol;Acc:HGNC:17363]	protein_coding	-0.653078	0.00282677	0.578857
ENSG00000180787.5	ENSG00000180787	ZFP3	ZFP3 zinc finger protein [Source:HGNC Symbol;Acc:HGNC:12861]	protein_coding	-0.647448	0.0448903	0.847753
ENSG00000122417.15	ENSG00000122417	ODF2L	outer dense fiber of sperm tails 2 like [Source:HGNC Symbol;Acc:HGNC:29225]	protein_coding	-0.645543	0.029339	0.798667
ENSG00000185404.16	ENSG00000185404	SP140L	SP140 nuclear body protein like [Source:HGNC Symbol;Acc:HGNC:25105]	protein_coding	-0.644489	0.00865297	0.738569
ENSG00000070269.13	ENSG00000070269	TMEM260	transmembrane protein 260 [Source:HGNC Symbol;Acc:HGNC:20185]	protein_coding	-0.64309	0.0152971	0.767224
ENSG00000172262.11	ENSG00000172262	ZNF131	zinc finger protein 131 [Source:HGNC Symbol;Acc:HGNC:12915]	protein_coding	-0.642888	0.000631042	0.408696
ENSG00000171793.14	ENSG00000171793	CTPS1	CTP synthase 1 [Source:HGNC Symbol;Acc:HGNC:2519]	protein_coding	-0.641683	0.0261209	0.798049
ENSG00000116977.18	ENSG00000116977	LGALS8	galectin 8 [Source:HGNC Symbol;Acc:HGNC:6569]	protein_coding	-0.640575	0.00451718	0.686612
ENSG00000121417.13	ENSG00000121417	ZNF211	zinc finger protein 211 [Source:HGNC Symbol;Acc:HGNC:13003]	protein_coding	-0.640465	0.00823986	0.734976
ENSG00000138399.17	ENSG00000138399	FASTKD1	FAST kinase domains 1 [Source:HGNC Symbol;Acc:HGNC:26150]	protein_coding	-0.638411	0.0118376	0.753114
ENSG00000136243.16	ENSG00000136243	NUPL2	nucleoporin like 2 [Source:HGNC Symbol;Acc:HGNC:17010]	protein_coding	-0.637894	0.0218626	0.798049
ENSG00000145439.11	ENSG00000145439	CBR4	carbonyl reductase 4 [Source:HGNC Symbol;Acc:HGNC:25891]	protein_coding	-0.637608	0.025586	0.798049
ENSG00000164815.10	ENSG00000164815	ORC5	origin recognition complex subunit 5 [Source:HGNC Symbol;Acc:HGNC:8491]	protein_coding	-0.637585	0.0247483	0.798049
ENSG00000059588.9	ENSG00000059588	TARBP1	TAR (HIV-1) RNA binding protein 1 [Source:HGNC Symbol;Acc:HGNC:11568]	protein_coding	-0.637485	0.0361914	0.825549
ENSG00000243943.9	ENSG00000243943	ZNF512	zinc finger protein 512 [Source:HGNC Symbol;Acc:HGNC:29380]	protein_coding	-0.634119	0.0164368	0.780815
ENSG00000143643.12	ENSG00000143643	TTC13	tetratricopeptide repeat domain 13 [Source:HGNC Symbol;Acc:HGNC:26204]	protein_coding	-0.633962	0.0108291	0.749817
ENSG00000173041.11	ENSG00000173041	ZNF680	zinc finger protein 680 [Source:HGNC Symbol;Acc:HGNC:26897]	protein_coding	-0.633326	0.0274674	0.798049
ENSG00000168795.4	ENSG00000168795	ZBTB5	zinc finger and BTB domain containing 5 [Source:HGNC Symbol;Acc:HGNC:23836]	protein_coding	-0.632973	0.0237627	0.798049
ENSG00000138777.19	ENSG00000138777	PPA2	pyrophosphatase (inorganic) 2 [Source:HGNC Symbol;Acc:HGNC:28883]	protein_coding	-0.632936	0.00915477	0.738569
ENSG00000164118.12	ENSG00000164118	CEP44	centrosomal protein 44 [Source:HGNC Symbol;Acc:HGNC:29356]	protein_coding	-0.629415	0.020795	0.798049
ENSG00000101901.11	ENSG00000101901	ALG13	ALG13, UDP-N-acetylglucosaminyltransferase subunit [Source:HGNC Symbol;Acc:HGNC:30881]	protein_coding	-0.629403	0.0264665	0.798049
ENSG00000213463.4	ENSG00000213463	SYNJ2BP	synaptojanin 2 binding protein [Source:HGNC Symbol;Acc:HGNC:18955]	protein_coding	-0.629101	0.0237608	0.798049
ENSG00000115282.19	ENSG00000115282	TTC31	tetratricopeptide repeat domain 31 [Source:HGNC Symbol;Acc:HGNC:25759]	protein_coding	-0.628579	0.0159352	0.775274
ENSG00000112739.16	ENSG00000112739	PRPF4B	pre-mRNA processing factor 4B [Source:HGNC Symbol;Acc:HGNC:17346]	protein_coding	-0.626124	0.00683549	0.69762
ENSG00000108733.9	ENSG00000108733	PEX12	peroxisomal biogenesis factor 12 [Source:HGNC Symbol;Acc:HGNC:8854]	protein_coding	-0.625376	0.0317401	0.814384
ENSG00000221909.2	ENSG00000221909	FAM200A	family with sequence similarity 200 member A [Source:HGNC Symbol;Acc:HGNC:25401]	protein_coding	-0.625195	0.0262213	0.798049
ENSG00000273611.4	ENSG00000273611	ZNHIT3	zinc finger HIT-type containing 3 [Source:HGNC Symbol;Acc:HGNC:12309]	protein_coding	-0.625157	0.0360502	0.825549
ENSG00000173933.20	ENSG00000173933	RBM4	RNA binding motif protein 4 [Source:HGNC Symbol;Acc:HGNC:9901]	protein_coding	-0.625032	0.0481402	0.854177
ENSG00000066739.11	ENSG00000066739	ATG2B	autophagy related 2B [Source:HGNC Symbol;Acc:HGNC:20187]	protein_coding	-0.624826	0.00501751	0.69762
ENSG00000051825.14	ENSG00000051825	MPHOSPH9	M-phase phosphoprotein 9 [Source:HGNC Symbol;Acc:HGNC:7215]	protein_coding	-0.624748	0.0411212	0.831934
ENSG00000162636.15	ENSG00000162636	FAM102B	family with sequence similarity 102 member B [Source:HGNC Symbol;Acc:HGNC:27637]	protein_coding	-0.623366	0.0354066	0.825549
ENSG00000161920.9	ENSG00000161920	MED11	mediator complex subunit 11 [Source:HGNC Symbol;Acc:HGNC:32687]	protein_coding	-0.623278	0.0276313	0.798049
ENSG00000260917.1	ENSG00000260917	AL158212.3	uncharacterized LOC103344931 [Source:NCBI gene;Acc:103344931]	sense_overlapping	-0.62249	0.0316226	0.814384
ENSG00000278768.2	ENSG00000278768	BACE1-AS	BACE1 antisense RNA [Source:HGNC Symbol;Acc:HGNC:37125]	processed_transcript	-0.621993	0.0329052	0.819484
ENSG00000204267.13	ENSG00000204267	TAP2	transporter 2, ATP binding cassette subfamily B member [Source:HGNC Symbol;Acc:HGNC:44]	protein_coding	-0.620535	0.0137975	0.758227
ENSG00000074935.13	ENSG00000074935	TUBE1	tubulin epsilon 1 [Source:HGNC Symbol;Acc:HGNC:20775]	protein_coding	-0.620272	0.0450449	0.848536
ENSG00000160305.17	ENSG00000160305	DIP2A	disco interacting protein 2 homolog A [Source:HGNC Symbol;Acc:HGNC:17217]	protein_coding	-0.61759	0.0428621	0.83809
ENSG00000147421.17	ENSG00000147421	HMBOX1	homeobox containing 1 [Source:HGNC Symbol;Acc:HGNC:26137]	protein_coding	-0.617232	0.0261457	0.798049
ENSG00000146587.17	ENSG00000146587	RBAK	RB associated KRAB zinc finger [Source:HGNC Symbol;Acc:HGNC:17680]	protein_coding	-0.61703	0.0102634	0.738569
ENSG00000089818.17	ENSG00000089818	NECAP1	NECAP endocytosis associated 1 [Source:HGNC Symbol;Acc:HGNC:24539]	protein_coding	-0.616028	0.00335999	0.620974
ENSG00000171103.10	ENSG00000171103	TRMT61B	tRNA methyltransferase 61B [Source:HGNC Symbol;Acc:HGNC:26070]	protein_coding	-0.614757	0.0412744	0.831934
ENSG00000158805.11	ENSG00000158805	ZNF276	zinc finger protein 276 [Source:HGNC Symbol;Acc:HGNC:23330]	protein_coding	-0.613909	0.0100035	0.738569
ENSG00000109670.14	ENSG00000109670	FBXW7	F-box and WD repeat domain containing 7 [Source:HGNC Symbol;Acc:HGNC:16712]	protein_coding	-0.613366	0.00558803	0.69762
ENSG00000035141.7	ENSG00000035141	FAM136A	family with sequence similarity 136 member A [Source:HGNC Symbol;Acc:HGNC:25911]	protein_coding	-0.612333	0.0205939	0.798049
ENSG00000155287.10	ENSG00000155287	SLC25A28	solute carrier family 25 member 28 [Source:HGNC Symbol;Acc:HGNC:23472]	protein_coding	-0.609264	0.0299742	0.805948
ENSG00000101751.10	ENSG00000101751	POLI	DNA polymerase iota [Source:HGNC Symbol;Acc:HGNC:9182]	protein_coding	-0.608058	0.0457547	0.848536
ENSG00000168301.12	ENSG00000168301	KCTD6	potassium channel tetramerization domain containing 6 [Source:HGNC Symbol;Acc:HGNC:22235]	protein_coding	-0.607336	0.041466	0.831934
ENSG00000120910.14	ENSG00000120910	PPP3CC	protein phosphatase 3 catalytic subunit gamma [Source:HGNC Symbol;Acc:HGNC:9316]	protein_coding	-0.60627	0.0268412	0.798049
ENSG00000145996.11	ENSG00000145996	CDKAL1	CDK5 regulatory subunit associated protein 1 like 1 [Source:HGNC Symbol;Acc:HGNC:21050]	protein_coding	-0.603752	0.0373445	0.825549
ENSG00000196150.13	ENSG00000196150	ZNF250	zinc finger protein 250 [Source:HGNC Symbol;Acc:HGNC:13044]	protein_coding	-0.601527	0.0197988	0.793314
ENSG00000156931.15	ENSG00000156931	VPS8	VPS8, CORVET complex subunit [Source:HGNC Symbol;Acc:HGNC:29122]	protein_coding	-0.60106	0.023223	0.798049
ENSG00000117533.14	ENSG00000117533	VAMP4	vesicle associated membrane protein 4 [Source:HGNC Symbol;Acc:HGNC:12645]	protein_coding	-0.599898	0.0127733	0.758227
ENSG00000064995.17	ENSG00000064995	TAF11	TATA-box binding protein associated factor 11 [Source:HGNC Symbol;Acc:HGNC:11544]	protein_coding	-0.597986	0.0168735	0.785137
ENSG00000131788.15	ENSG00000131788	PIAS3	protein inhibitor of activated STAT 3 [Source:HGNC Symbol;Acc:HGNC:16861]	protein_coding	-0.59783	0.00612778	0.69762
ENSG00000163104.17	ENSG00000163104	SMARCAD1	SWI/SNF-related, matrix-associated actin-dependent regulator of chromatin, subfamily a, containing DEAD/H box 1 [Source:HGNC Symbol;Acc:HGNC:18398]	protein_coding	-0.597172	0.0221837	0.798049
ENSG00000198860.12	ENSG00000198860	TSEN15	tRNA splicing endonuclease subunit 15 [Source:HGNC Symbol;Acc:HGNC:16791]	protein_coding	-0.595725	0.015289	0.767224
ENSG00000159596.6	ENSG00000159596	TMEM69	transmembrane protein 69 [Source:HGNC Symbol;Acc:HGNC:28035]	protein_coding	-0.594515	0.0156493	0.769748
ENSG00000138101.18	ENSG00000138101	DTNB	dystrobrevin beta [Source:HGNC Symbol;Acc:HGNC:3058]	protein_coding	-0.59394	0.0290297	0.798537
ENSG00000165819.11	ENSG00000165819	METTL3	methyltransferase like 3 [Source:HGNC Symbol;Acc:HGNC:17563]	protein_coding	-0.593832	0.0497066	0.854999
ENSG00000085978.21	ENSG00000085978	ATG16L1	autophagy related 16 like 1 [Source:HGNC Symbol;Acc:HGNC:21498]	protein_coding	-0.592491	0.00322998	0.616844
ENSG00000197563.10	ENSG00000197563	PIGN	phosphatidylinositol glycan anchor biosynthesis class N [Source:HGNC Symbol;Acc:HGNC:8967]	protein_coding	-0.590841	0.0282517	0.798537
ENSG00000198001.13	ENSG00000198001	IRAK4	interleukin 1 receptor associated kinase 4 [Source:HGNC Symbol;Acc:HGNC:17967]	protein_coding	-0.588771	0.0101161	0.738569
ENSG00000111445.13	ENSG00000111445	RFC5	replication factor C subunit 5 [Source:HGNC Symbol;Acc:HGNC:9973]	protein_coding	-0.587814	0.027648	0.798049
ENSG00000171792.10	ENSG00000171792	RHNO1	RAD9-HUS1-RAD1 interacting nuclear orphan 1 [Source:HGNC Symbol;Acc:HGNC:28206]	protein_coding	-0.586996	0.0384437	0.831645
ENSG00000172890.12	ENSG00000172890	NADSYN1	NAD synthetase 1 [Source:HGNC Symbol;Acc:HGNC:29832]	protein_coding	-0.586835	0.0337187	0.823218
ENSG00000138443.15	ENSG00000138443	ABI2	abl interactor 2 [Source:HGNC Symbol;Acc:HGNC:24011]	protein_coding	-0.585941	0.0143321	0.758227
ENSG00000132485.13	ENSG00000132485	ZRANB2	zinc finger RANBP2-type containing 2 [Source:HGNC Symbol;Acc:HGNC:13058]	protein_coding	-0.585222	0.0374298	0.825549
ENSG00000132254.12	ENSG00000132254	ARFIP2	ADP ribosylation factor interacting protein 2 [Source:HGNC Symbol;Acc:HGNC:17160]	protein_coding	-0.584624	0.0174567	0.785604
ENSG00000109920.12	ENSG00000109920	FNBP4	formin binding protein 4 [Source:HGNC Symbol;Acc:HGNC:19752]	protein_coding	-0.583167	0.0377485	0.826915
ENSG00000132300.18	ENSG00000132300	PTCD3	pentatricopeptide repeat domain 3 [Source:HGNC Symbol;Acc:HGNC:24717]	protein_coding	-0.581681	0.0151453	0.764761
ENSG00000172113.9	ENSG00000172113	NME6	NME/NM23 nucleoside diphosphate kinase 6 [Source:HGNC Symbol;Acc:HGNC:20567]	protein_coding	-0.580902	0.0101515	0.738569
ENSG00000079134.11	ENSG00000079134	THOC1	THO complex 1 [Source:HGNC Symbol;Acc:HGNC:19070]	protein_coding	-0.580397	0.0420174	0.834934
ENSG00000103502.13	ENSG00000103502	CDIPT	CDP-diacylglycerol--inositol 3-phosphatidyltransferase [Source:HGNC Symbol;Acc:HGNC:1769]	protein_coding	0.581126	0.03711	0.825549
ENSG00000139318.7	ENSG00000139318	DUSP6	dual specificity phosphatase 6 [Source:HGNC Symbol;Acc:HGNC:3072]	protein_coding	0.581753	0.0490442	0.854177
ENSG00000023902.13	ENSG00000023902	PLEKHO1	pleckstrin homology domain containing O1 [Source:HGNC Symbol;Acc:HGNC:24310]	protein_coding	0.584497	0.0198047	0.793314
ENSG00000119383.19	ENSG00000119383	PTPA	protein phosphatase 2 phosphatase activator [Source:HGNC Symbol;Acc:HGNC:9308]	protein_coding	0.586057	0.0369351	0.825549
ENSG00000167778.8	ENSG00000167778	SPRYD3	SPRY domain containing 3 [Source:HGNC Symbol;Acc:HGNC:25920]	protein_coding	0.590747	0.0246802	0.798049
ENSG00000168872.16	ENSG00000168872	DDX19A	DEAD-box helicase 19A [Source:HGNC Symbol;Acc:HGNC:25628]	protein_coding	0.59195	0.021261	0.798049
ENSG00000164096.12	ENSG00000164096	C4orf3	chromosome 4 open reading frame 3 [Source:HGNC Symbol;Acc:HGNC:19225]	protein_coding	0.597467	0.0186054	0.789956
ENSG00000148296.6	ENSG00000148296	SURF6	surfeit 6 [Source:HGNC Symbol;Acc:HGNC:11478]	protein_coding	0.597905	0.0292611	0.798667
ENSG00000181873.12	ENSG00000181873	IBA57	IBA57, iron-sulfur cluster assembly [Source:HGNC Symbol;Acc:HGNC:27302]	protein_coding	0.60464	0.0243097	0.798049
ENSG00000142192.20	ENSG00000142192	APP	amyloid beta precursor protein [Source:HGNC Symbol;Acc:HGNC:620]	protein_coding	0.606933	0.0373236	0.825549
ENSG00000132792.18	ENSG00000132792	CTNNBL1	catenin beta like 1 [Source:HGNC Symbol;Acc:HGNC:15879]	protein_coding	0.608836	0.006152	0.69762
ENSG00000085117.11	ENSG00000085117	CD82	CD82 molecule [Source:HGNC Symbol;Acc:HGNC:6210]	protein_coding	0.615482	0.0437523	0.841039
ENSG00000176022.5	ENSG00000176022	B3GALT6	beta-1,3-galactosyltransferase 6 [Source:HGNC Symbol;Acc:HGNC:17978]	protein_coding	0.61614	0.0407638	0.831934
ENSG00000114125.13	ENSG00000114125	RNF7	ring finger protein 7 [Source:HGNC Symbol;Acc:HGNC:10070]	protein_coding	0.622827	0.0129015	0.758227
ENSG00000120949.14	ENSG00000120949	TNFRSF8	TNF receptor superfamily member 8 [Source:HGNC Symbol;Acc:HGNC:11923]	protein_coding	0.622953	0.0494294	0.854177
ENSG00000102172.15	ENSG00000102172	SMS	spermine synthase [Source:HGNC Symbol;Acc:HGNC:11123]	protein_coding	0.624088	0.0408256	0.831934
ENSG00000179010.14	ENSG00000179010	MRFAP1	Morf4 family associated protein 1 [Source:HGNC Symbol;Acc:HGNC:24549]	protein_coding	0.625816	0.0165775	0.781451
ENSG00000150977.10	ENSG00000150977	RILPL2	Rab interacting lysosomal protein like 2 [Source:HGNC Symbol;Acc:HGNC:28787]	protein_coding	0.627836	0.0368079	0.825549
ENSG00000147684.8	ENSG00000147684	NDUFB9	NADH:ubiquinone oxidoreductase subunit B9 [Source:HGNC Symbol;Acc:HGNC:7704]	protein_coding	0.635567	0.0479971	0.854177
ENSG00000109667.11	ENSG00000109667	SLC2A9	solute carrier family 2 member 9 [Source:HGNC Symbol;Acc:HGNC:13446]	protein_coding	0.639454	0.0483757	0.854177
ENSG00000277147.5	ENSG00000277147	LINC00869	long intergenic non-protein coding RNA 869 [Source:HGNC Symbol;Acc:HGNC:29050]	transcribed_unprocessed_pseudogene	0.639829	0.048647	0.854177
ENSG00000158417.10	ENSG00000158417	EIF5B	eukaryotic translation initiation factor 5B [Source:HGNC Symbol;Acc:HGNC:30793]	protein_coding	0.644732	0.0323605	0.817566
ENSG00000162191.13	ENSG00000162191	UBXN1	UBX domain protein 1 [Source:HGNC Symbol;Acc:HGNC:18402]	protein_coding	0.648946	0.0113672	0.753114
ENSG00000186187.11	ENSG00000186187	ZNRF1	zinc and ring finger 1 [Source:HGNC Symbol;Acc:HGNC:18452]	protein_coding	0.656366	0.0445549	0.846543
ENSG00000185361.8	ENSG00000185361	TNFAIP8L1	TNF alpha induced protein 8 like 1 [Source:HGNC Symbol;Acc:HGNC:28279]	protein_coding	0.657021	0.0115136	0.753114
ENSG00000166145.14	ENSG00000166145	SPINT1	serine peptidase inhibitor, Kunitz type 1 [Source:HGNC Symbol;Acc:HGNC:11246]	protein_coding	0.658345	0.0294109	0.798667
ENSG00000133195.11	ENSG00000133195	SLC39A11	solute carrier family 39 member 11 [Source:HGNC Symbol;Acc:HGNC:14463]	protein_coding	0.659114	0.028867	0.798537
ENSG00000059377.16	ENSG00000059377	TBXAS1	thromboxane A synthase 1 [Source:HGNC Symbol;Acc:HGNC:11609]	protein_coding	0.665207	0.0266778	0.798049
ENSG00000167642.12	ENSG00000167642	SPINT2	serine peptidase inhibitor, Kunitz type 2 [Source:HGNC Symbol;Acc:HGNC:11247]	protein_coding	0.665628	0.0199027	0.793314
ENSG00000250565.6	ENSG00000250565	ATP6V1E2	ATPase H+ transporting V1 subunit E2 [Source:HGNC Symbol;Acc:HGNC:18125]	protein_coding	0.66771	0.0333767	0.823145
ENSG00000156467.9	ENSG00000156467	UQCRB	ubiquinol-cytochrome c reductase binding protein [Source:HGNC Symbol;Acc:HGNC:12582]	protein_coding	0.67044	0.024039	0.798049
ENSG00000067225.17	ENSG00000067225	PKM	pyruvate kinase M1/2 [Source:HGNC Symbol;Acc:HGNC:9021]	protein_coding	0.674249	0.0123561	0.753114
ENSG00000235314.1	ENSG00000235314	LINC00957	long intergenic non-protein coding RNA 957 [Source:HGNC Symbol;Acc:HGNC:22332]	lincRNA	0.676063	0.0173703	0.785604
ENSG00000184232.8	ENSG00000184232	OAF	out at first homolog [Source:HGNC Symbol;Acc:HGNC:28752]	protein_coding	0.6776	0.0406846	0.831934
ENSG00000177600.8	ENSG00000177600	RPLP2	ribosomal protein lateral stalk subunit P2 [Source:HGNC Symbol;Acc:HGNC:10377]	protein_coding	0.677704	0.0466891	0.852377
ENSG00000119242.8	ENSG00000119242	CCDC92	coiled-coil domain containing 92 [Source:HGNC Symbol;Acc:HGNC:29563]	protein_coding	0.677785	0.0379943	0.827432
ENSG00000035403.17	ENSG00000035403	VCL	vinculin [Source:HGNC Symbol;Acc:HGNC:12665]	protein_coding	0.678467	0.0440101	0.843343
ENSG00000121766.15	ENSG00000121766	ZCCHC17	zinc finger CCHC-type containing 17 [Source:HGNC Symbol;Acc:HGNC:30246]	protein_coding	0.681312	0.0256485	0.798049
ENSG00000197122.11	ENSG00000197122	SRC	SRC proto-oncogene, non-receptor tyrosine kinase [Source:HGNC Symbol;Acc:HGNC:11283]	protein_coding	0.681469	0.0100361	0.738569
ENSG00000105223.19	ENSG00000105223	PLD3	phospholipase D family member 3 [Source:HGNC Symbol;Acc:HGNC:17158]	protein_coding	0.683279	0.0325375	0.817566
ENSG00000141098.12	ENSG00000141098	GFOD2	glucose-fructose oxidoreductase domain containing 2 [Source:HGNC Symbol;Acc:HGNC:28159]	protein_coding	0.685886	0.0256338	0.798049
ENSG00000134030.13	ENSG00000134030	CTIF	cap binding complex dependent translation initiation factor [Source:HGNC Symbol;Acc:HGNC:23925]	protein_coding	0.687228	0.0405284	0.831934
ENSG00000166794.4	ENSG00000166794	PPIB	peptidylprolyl isomerase B [Source:HGNC Symbol;Acc:HGNC:9255]	protein_coding	0.687497	0.0244764	0.798049
ENSG00000180185.11	ENSG00000180185	FAHD1	fumarylacetoacetate hydrolase domain containing 1 [Source:HGNC Symbol;Acc:HGNC:14169]	protein_coding	0.689041	0.0243761	0.798049
ENSG00000153774.8	ENSG00000153774	CFDP1	craniofacial development protein 1 [Source:HGNC Symbol;Acc:HGNC:1873]	protein_coding	0.690868	0.0114978	0.753114
ENSG00000205476.8	ENSG00000205476	CCDC85C	coiled-coil domain containing 85C [Source:HGNC Symbol;Acc:HGNC:35459]	protein_coding	0.690991	0.00716225	0.69762
ENSG00000139343.10	ENSG00000139343	SNRPF	small nuclear ribonucleoprotein polypeptide F [Source:HGNC Symbol;Acc:HGNC:11162]	protein_coding	0.693307	0.0370824	0.825549
ENSG00000169957.9	ENSG00000169957	ZNF768	zinc finger protein 768 [Source:HGNC Symbol;Acc:HGNC:26273]	protein_coding	0.694827	0.035077	0.825549
ENSG00000145494.11	ENSG00000145494	NDUFS6	NADH:ubiquinone oxidoreductase subunit S6 [Source:HGNC Symbol;Acc:HGNC:7713]	protein_coding	0.694961	0.0385227	0.831645
ENSG00000078902.15	ENSG00000078902	TOLLIP	toll interacting protein [Source:HGNC Symbol;Acc:HGNC:16476]	protein_coding	0.700152	0.0347597	0.825549
ENSG00000275074.1	ENSG00000275074	NUDT18	nudix hydrolase 18 [Source:HGNC Symbol;Acc:HGNC:26194]	protein_coding	0.702728	0.0237232	0.798049
ENSG00000177370.4	ENSG00000177370	TIMM22	translocase of inner mitochondrial membrane 22 [Source:HGNC Symbol;Acc:HGNC:17317]	protein_coding	0.705457	0.0211663	0.798049
ENSG00000171735.18	ENSG00000171735	CAMTA1	calmodulin binding transcription activator 1 [Source:HGNC Symbol;Acc:HGNC:18806]	protein_coding	0.70785	0.0274538	0.798049
ENSG00000270820.5	ENSG00000270820	AC016727.1	novel transcript, antisense to XPO1	antisense	0.715572	0.0441674	0.843872
ENSG00000168061.14	ENSG00000168061	SAC3D1	SAC3 domain containing 1 [Source:HGNC Symbol;Acc:HGNC:30179]	protein_coding	0.717114	0.0302862	0.807712
ENSG00000099337.4	ENSG00000099337	KCNK6	potassium two pore domain channel subfamily K member 6 [Source:HGNC Symbol;Acc:HGNC:6281]	protein_coding	0.721046	0.0131548	0.758227
ENSG00000090776.5	ENSG00000090776	EFNB1	ephrin B1 [Source:HGNC Symbol;Acc:HGNC:3226]	protein_coding	0.721776	0.0108152	0.749817
ENSG00000163344.5	ENSG00000163344	PMVK	phosphomevalonate kinase [Source:HGNC Symbol;Acc:HGNC:9141]	protein_coding	0.72325	0.0294595	0.798667
ENSG00000198113.2	ENSG00000198113	TOR4A	torsin family 4 member A [Source:HGNC Symbol;Acc:HGNC:25981]	protein_coding	0.724166	0.0233713	0.798049
ENSG00000236859.6	ENSG00000236859	NIFK-AS1	NIFK antisense RNA 1 [Source:HGNC Symbol;Acc:HGNC:27385]	antisense	0.729855	0.0211109	0.798049
ENSG00000177830.17	ENSG00000177830	CHID1	chitinase domain containing 1 [Source:HGNC Symbol;Acc:HGNC:28474]	protein_coding	0.733513	0.0246563	0.798049
ENSG00000167637.16	ENSG00000167637	ZNF283	zinc finger protein 283 [Source:HGNC Symbol;Acc:HGNC:13077]	protein_coding	0.734243	0.0375429	0.825549
ENSG00000189306.10	ENSG00000189306	RRP7A	ribosomal RNA processing 7 homolog A [Source:HGNC Symbol;Acc:HGNC:24286]	protein_coding	0.735905	0.028725	0.798537
ENSG00000160013.8	ENSG00000160013	PTGIR	prostaglandin I2 receptor [Source:HGNC Symbol;Acc:HGNC:9602]	protein_coding	0.736771	0.0420847	0.834934
ENSG00000105281.12	ENSG00000105281	SLC1A5	solute carrier family 1 member 5 [Source:HGNC Symbol;Acc:HGNC:10943]	protein_coding	0.739225	0.0413477	0.831934
ENSG00000160014.16	ENSG00000160014	CALM3	calmodulin 3 [Source:HGNC Symbol;Acc:HGNC:1449]	protein_coding	0.739917	0.00908763	0.738569
ENSG00000141873.10	ENSG00000141873	SLC39A3	solute carrier family 39 member 3 [Source:HGNC Symbol;Acc:HGNC:17128]	protein_coding	0.741285	0.0258041	0.798049
ENSG00000276141.4	ENSG00000276141	WHAMMP3	WAS protein homolog associated with actin, golgi membranes and microtubules pseudogene 3 [Source:HGNC Symbol;Acc:HGNC:27892]	transcribed_unprocessed_pseudogene	0.744098	0.0442917	0.843872
ENSG00000264364.2	ENSG00000264364	DYNLL2	dynein light chain LC8-type 2 [Source:HGNC Symbol;Acc:HGNC:24596]	protein_coding	0.753652	0.00623541	0.69762
ENSG00000198873.11	ENSG00000198873	GRK5	G protein-coupled receptor kinase 5 [Source:HGNC Symbol;Acc:HGNC:4544]	protein_coding	0.753667	0.00163793	0.497931
ENSG00000070540.12	ENSG00000070540	WIPI1	WD repeat domain, phosphoinositide interacting 1 [Source:HGNC Symbol;Acc:HGNC:25471]	protein_coding	0.756713	0.0206397	0.798049
ENSG00000146007.10	ENSG00000146007	ZMAT2	zinc finger matrin-type 2 [Source:HGNC Symbol;Acc:HGNC:26433]	protein_coding	0.761946	0.0187331	0.789956
ENSG00000125898.12	ENSG00000125898	FAM110A	family with sequence similarity 110 member A [Source:HGNC Symbol;Acc:HGNC:16188]	protein_coding	0.763576	0.0199475	0.793314
ENSG00000175489.9	ENSG00000175489	LRRC25	leucine rich repeat containing 25 [Source:HGNC Symbol;Acc:HGNC:29806]	protein_coding	0.7636	0.0273437	0.798049
ENSG00000100351.16	ENSG00000100351	GRAP2	GRB2 related adaptor protein 2 [Source:HGNC Symbol;Acc:HGNC:4563]	protein_coding	0.764835	0.00651636	0.69762
ENSG00000186350.10	ENSG00000186350	RXRA	retinoid X receptor alpha [Source:HGNC Symbol;Acc:HGNC:10477]	protein_coding	0.771356	0.0206352	0.798049
ENSG00000137193.13	ENSG00000137193	PIM1	Pim-1 proto-oncogene, serine/threonine kinase [Source:HGNC Symbol;Acc:HGNC:8986]	protein_coding	0.771683	0.00702434	0.69762
ENSG00000105619.13	ENSG00000105619	TFPT	TCF3 fusion partner [Source:HGNC Symbol;Acc:HGNC:13630]	protein_coding	0.771924	0.018222	0.789026
ENSG00000165424.6	ENSG00000165424	ZCCHC24	zinc finger CCHC-type containing 24 [Source:HGNC Symbol;Acc:HGNC:26911]	protein_coding	0.771934	0.0379827	0.827432
ENSG00000196357.11	ENSG00000196357	ZNF565	zinc finger protein 565 [Source:HGNC Symbol;Acc:HGNC:26726]	protein_coding	0.774276	0.0352532	0.825549
ENSG00000179241.12	ENSG00000179241	LDLRAD3	low density lipoprotein receptor class A domain containing 3 [Source:HGNC Symbol;Acc:HGNC:27046]	protein_coding	0.77547	0.0461867	0.848536
ENSG00000256235.2	ENSG00000256235	SMIM3	small integral membrane protein 3 [Source:HGNC Symbol;Acc:HGNC:30248]	protein_coding	0.777363	0.0392739	0.831934
ENSG00000204387.13	ENSG00000204387	C6orf48	chromosome 6 open reading frame 48 [Source:HGNC Symbol;Acc:HGNC:19078]	protein_coding	0.778925	0.0311092	0.81436
ENSG00000117877.10	ENSG00000117877	CD3EAP	CD3e molecule associated protein [Source:HGNC Symbol;Acc:HGNC:24219]	protein_coding	0.779776	0.0246324	0.798049
ENSG00000238045.9	ENSG00000238045	AC009133.1	novel transcript, antisense to C16orf53 and MVP	antisense	0.784074	0.0491576	0.854177
ENSG00000160256.12	ENSG00000160256	FAM207A	family with sequence similarity 207 member A [Source:HGNC Symbol;Acc:HGNC:15811]	protein_coding	0.78419	0.0196071	0.793314
ENSG00000175130.6	ENSG00000175130	MARCKSL1	MARCKS like 1 [Source:HGNC Symbol;Acc:HGNC:7142]	protein_coding	0.784515	0.0224142	0.798049
ENSG00000178057.14	ENSG00000178057	NDUFAF3	NADH:ubiquinone oxidoreductase complex assembly factor 3 [Source:HGNC Symbol;Acc:HGNC:29918]	protein_coding	0.78581	0.0242503	0.798049
ENSG00000170191.4	ENSG00000170191	NANP	N-acetylneuraminic acid phosphatase [Source:HGNC Symbol;Acc:HGNC:16140]	protein_coding	0.786866	0.0224039	0.798049
ENSG00000186073.12	ENSG00000186073	C15orf41	chromosome 15 open reading frame 41 [Source:HGNC Symbol;Acc:HGNC:26929]	protein_coding	0.787556	0.0469115	0.852377
ENSG00000179271.2	ENSG00000179271	GADD45GIP1	GADD45G interacting protein 1 [Source:HGNC Symbol;Acc:HGNC:29996]	protein_coding	0.787906	0.0329532	0.819484
ENSG00000144152.12	ENSG00000144152	FBLN7	fibulin 7 [Source:HGNC Symbol;Acc:HGNC:26740]	protein_coding	0.792034	0.0460884	0.848536
ENSG00000133627.17	ENSG00000133627	ACTR3B	ARP3 actin related protein 3 homolog B [Source:HGNC Symbol;Acc:HGNC:17256]	protein_coding	0.792899	0.00355416	0.633267
ENSG00000128309.16	ENSG00000128309	MPST	mercaptopyruvate sulfurtransferase [Source:HGNC Symbol;Acc:HGNC:7223]	protein_coding	0.795687	0.031025	0.813642
ENSG00000204673.10	ENSG00000204673	AKT1S1	AKT1 substrate 1 [Source:HGNC Symbol;Acc:HGNC:28426]	protein_coding	0.796459	0.0271079	0.798049
ENSG00000066697.14	ENSG00000066697	MSANTD3	Myb/SANT DNA binding domain containing 3 [Source:HGNC Symbol;Acc:HGNC:23370]	protein_coding	0.801759	0.0213499	0.798049
ENSG00000184602.5	ENSG00000184602	SNN	stannin [Source:HGNC Symbol;Acc:HGNC:11149]	protein_coding	0.80532	0.0108728	0.749817
ENSG00000100036.12	ENSG00000100036	SLC35E4	solute carrier family 35 member E4 [Source:HGNC Symbol;Acc:HGNC:17058]	protein_coding	0.806402	0.0439187	0.843058
ENSG00000133816.15	ENSG00000133816	MICAL2	microtubule associated monooxygenase, calponin and LIM domain containing 2 [Source:HGNC Symbol;Acc:HGNC:24693]	protein_coding	0.808626	0.0260095	0.798049
ENSG00000013016.15	ENSG00000013016	EHD3	EH domain containing 3 [Source:HGNC Symbol;Acc:HGNC:3244]	protein_coding	0.81019	0.0443577	0.843872
ENSG00000128228.4	ENSG00000128228	SDF2L1	stromal cell derived factor 2 like 1 [Source:HGNC Symbol;Acc:HGNC:10676]	protein_coding	0.810725	0.042307	0.835911
ENSG00000144567.10	ENSG00000144567	RETREG2	reticulophagy regulator family member 2 [Source:HGNC Symbol;Acc:HGNC:28450]	protein_coding	0.811256	0.00580354	0.69762
ENSG00000158828.7	ENSG00000158828	PINK1	PTEN induced putative kinase 1 [Source:HGNC Symbol;Acc:HGNC:14581]	protein_coding	0.811472	0.0474554	0.852932
ENSG00000166169.16	ENSG00000166169	POLL	DNA polymerase lambda [Source:HGNC Symbol;Acc:HGNC:9184]	protein_coding	0.818034	0.0460242	0.848536
ENSG00000271147.7	ENSG00000271147	ARMCX5-GPRASP2	ARMCX5-GPRASP2 readthrough [Source:HGNC Symbol;Acc:HGNC:42000]	processed_transcript	0.818796	0.0434964	0.840541
ENSG00000146535.13	ENSG00000146535	GNA12	G protein subunit alpha 12 [Source:HGNC Symbol;Acc:HGNC:4380]	protein_coding	0.820333	0.0147794	0.759149
ENSG00000163704.11	ENSG00000163704	PRRT3	proline rich transmembrane protein 3 [Source:HGNC Symbol;Acc:HGNC:26591]	protein_coding	0.820866	0.0190496	0.789956
ENSG00000129932.8	ENSG00000129932	DOHH	deoxyhypusine hydroxylase [Source:HGNC Symbol;Acc:HGNC:28662]	protein_coding	0.832796	0.0402865	0.831934
ENSG00000187840.4	ENSG00000187840	EIF4EBP1	eukaryotic translation initiation factor 4E binding protein 1 [Source:HGNC Symbol;Acc:HGNC:3288]	protein_coding	0.833932	0.0226306	0.798049
ENSG00000179632.9	ENSG00000179632	MAF1	MAF1 homolog, negative regulator of RNA polymerase III [Source:HGNC Symbol;Acc:HGNC:24966]	protein_coding	0.83463	0.0361775	0.825549
ENSG00000179820.15	ENSG00000179820	MYADM	myeloid associated differentiation marker [Source:HGNC Symbol;Acc:HGNC:7544]	protein_coding	0.836413	0.0195951	0.793314
ENSG00000143819.12	ENSG00000143819	EPHX1	epoxide hydrolase 1 [Source:HGNC Symbol;Acc:HGNC:3401]	protein_coding	0.845127	0.00712823	0.69762
ENSG00000167850.3	ENSG00000167850	CD300C	CD300c molecule [Source:HGNC Symbol;Acc:HGNC:19320]	protein_coding	0.854069	0.0120521	0.753114
ENSG00000137266.14	ENSG00000137266	SLC22A23	solute carrier family 22 member 23 [Source:HGNC Symbol;Acc:HGNC:21106]	protein_coding	0.858719	0.0435054	0.840541
ENSG00000140859.15	ENSG00000140859	KIFC3	kinesin family member C3 [Source:HGNC Symbol;Acc:HGNC:6326]	protein_coding	0.864685	0.0328317	0.819484
ENSG00000007520.3	ENSG00000007520	TSR3	TSR3, acp transferase ribosome maturation factor [Source:HGNC Symbol;Acc:HGNC:14175]	protein_coding	0.870148	0.0136165	0.758227
ENSG00000246705.4	ENSG00000246705	H2AFJ	H2A histone family member J [Source:HGNC Symbol;Acc:HGNC:14456]	protein_coding	0.870958	0.0338771	0.823218
ENSG00000186047.9	ENSG00000186047	DLEU7	deleted in lymphocytic leukemia, 7 [Source:HGNC Symbol;Acc:HGNC:17567]	protein_coding	0.873895	0.0420942	0.834934
ENSG00000142669.14	ENSG00000142669	SH3BGRL3	SH3 domain binding glutamate rich protein like 3 [Source:HGNC Symbol;Acc:HGNC:15568]	protein_coding	0.874517	0.0272897	0.798049
ENSG00000106268.15	ENSG00000106268	NUDT1	nudix hydrolase 1 [Source:HGNC Symbol;Acc:HGNC:8048]	protein_coding	0.87578	0.0104028	0.742681
ENSG00000165775.17	ENSG00000165775	FUNDC2	FUN14 domain containing 2 [Source:HGNC Symbol;Acc:HGNC:24925]	protein_coding	0.881365	0.026701	0.798049
ENSG00000117724.12	ENSG00000117724	CENPF	centromere protein F [Source:HGNC Symbol;Acc:HGNC:1857]	protein_coding	0.885336	0.01824	0.789026
ENSG00000142453.11	ENSG00000142453	CARM1	coactivator associated arginine methyltransferase 1 [Source:HGNC Symbol;Acc:HGNC:23393]	protein_coding	0.885981	0.0350357	0.825549
ENSG00000196872.11	ENSG00000196872	KIAA1211L	KIAA1211 like [Source:HGNC Symbol;Acc:HGNC:33454]	protein_coding	0.88638	0.0382187	0.829591
ENSG00000158457.5	ENSG00000158457	TSPAN33	tetraspanin 33 [Source:HGNC Symbol;Acc:HGNC:28743]	protein_coding	0.892031	0.0319827	0.814384
ENSG00000103257.8	ENSG00000103257	SLC7A5	solute carrier family 7 member 5 [Source:HGNC Symbol;Acc:HGNC:11063]	protein_coding	0.893014	0.0344451	0.825549
ENSG00000171159.4	ENSG00000171159	C9orf16	chromosome 9 open reading frame 16 [Source:HGNC Symbol;Acc:HGNC:17823]	protein_coding	0.897658	0.0213925	0.798049
ENSG00000147400.8	ENSG00000147400	CETN2	centrin 2 [Source:HGNC Symbol;Acc:HGNC:1867]	protein_coding	0.898246	0.00535836	0.69762
ENSG00000179526.16	ENSG00000179526	SHARPIN	SHANK associated RH domain interactor [Source:HGNC Symbol;Acc:HGNC:25321]	protein_coding	0.89893	0.0436418	0.841039
ENSG00000173825.6	ENSG00000173825	TIGD3	tigger transposable element derived 3 [Source:HGNC Symbol;Acc:HGNC:18334]	protein_coding	0.905144	0.0211157	0.798049
ENSG00000175063.16	ENSG00000175063	UBE2C	ubiquitin conjugating enzyme E2 C [Source:HGNC Symbol;Acc:HGNC:15937]	protein_coding	0.908722	0.048367	0.854177
ENSG00000142675.17	ENSG00000142675	CNKSR1	connector enhancer of kinase suppressor of Ras 1 [Source:HGNC Symbol;Acc:HGNC:19700]	protein_coding	0.910195	0.0312711	0.81436
ENSG00000196220.15	ENSG00000196220	SRGAP3	SLIT-ROBO Rho GTPase activating protein 3 [Source:HGNC Symbol;Acc:HGNC:19744]	protein_coding	0.911502	0.0342968	0.825549
ENSG00000105227.14	ENSG00000105227	PRX	periaxin [Source:HGNC Symbol;Acc:HGNC:13797]	protein_coding	0.915487	0.013175	0.758227
ENSG00000124145.6	ENSG00000124145	SDC4	syndecan 4 [Source:HGNC Symbol;Acc:HGNC:10661]	protein_coding	0.919676	0.0414911	0.831934
ENSG00000101856.9	ENSG00000101856	PGRMC1	progesterone receptor membrane component 1 [Source:HGNC Symbol;Acc:HGNC:16090]	protein_coding	0.92	0.0113021	0.753114
ENSG00000065054.13	ENSG00000065054	SLC9A3R2	SLC9A3 regulator 2 [Source:HGNC Symbol;Acc:HGNC:11076]	protein_coding	0.920895	0.0406254	0.831934
ENSG00000180354.15	ENSG00000180354	MTURN	maturin, neural progenitor differentiation regulator homolog [Source:HGNC Symbol;Acc:HGNC:25457]	protein_coding	0.922733	0.0111587	0.753114
ENSG00000198816.6	ENSG00000198816	ZNF358	zinc finger protein 358 [Source:HGNC Symbol;Acc:HGNC:16838]	protein_coding	0.930151	0.0266742	0.798049
ENSG00000107438.8	ENSG00000107438	PDLIM1	PDZ and LIM domain 1 [Source:HGNC Symbol;Acc:HGNC:2067]	protein_coding	0.930682	0.0350019	0.825549
ENSG00000271913.6	ENSG00000271913	AL035530.2	novel transcript, antisense to TAGAP	antisense	0.931075	0.0302808	0.807712
ENSG00000143443.9	ENSG00000143443	C1orf56	chromosome 1 open reading frame 56 [Source:HGNC Symbol;Acc:HGNC:26045]	protein_coding	0.932567	0.00502104	0.69762
ENSG00000095321.16	ENSG00000095321	CRAT	carnitine O-acetyltransferase [Source:HGNC Symbol;Acc:HGNC:2342]	protein_coding	0.936033	0.0355773	0.825549
ENSG00000126005.16	ENSG00000126005	MMP24OS	MMP24 opposite strand [Source:HGNC Symbol;Acc:HGNC:44421]	protein_coding	0.936555	0.0208986	0.798049
ENSG00000168994.13	ENSG00000168994	PXDC1	PX domain containing 1 [Source:HGNC Symbol;Acc:HGNC:21361]	protein_coding	0.937717	0.0228676	0.798049
ENSG00000115649.15	ENSG00000115649	CNPPD1	cyclin Pas1/PHO80 domain containing 1 [Source:HGNC Symbol;Acc:HGNC:25220]	protein_coding	0.938683	0.00671132	0.69762
ENSG00000138629.15	ENSG00000138629	UBL7	ubiquitin like 7 [Source:HGNC Symbol;Acc:HGNC:28221]	protein_coding	0.941704	0.014268	0.758227
ENSG00000106665.15	ENSG00000106665	CLIP2	CAP-Gly domain containing linker protein 2 [Source:HGNC Symbol;Acc:HGNC:2586]	protein_coding	0.942649	0.00336902	0.620974
ENSG00000087884.14	ENSG00000087884	AAMDC	adipogenesis associated Mth938 domain containing [Source:HGNC Symbol;Acc:HGNC:30205]	protein_coding	0.944938	0.0223675	0.798049
ENSG00000076356.6	ENSG00000076356	PLXNA2	plexin A2 [Source:HGNC Symbol;Acc:HGNC:9100]	protein_coding	0.945392	0.0275568	0.798049
ENSG00000124762.13	ENSG00000124762	CDKN1A	cyclin dependent kinase inhibitor 1A [Source:HGNC Symbol;Acc:HGNC:1784]	protein_coding	0.945762	0.00706157	0.69762
ENSG00000143158.10	ENSG00000143158	MPC2	mitochondrial pyruvate carrier 2 [Source:HGNC Symbol;Acc:HGNC:24515]	protein_coding	0.951399	0.00584835	0.69762
ENSG00000214253.8	ENSG00000214253	FIS1	fission, mitochondrial 1 [Source:HGNC Symbol;Acc:HGNC:21689]	protein_coding	0.95645	0.0268695	0.798049
ENSG00000042753.11	ENSG00000042753	AP2S1	adaptor related protein complex 2 subunit sigma 1 [Source:HGNC Symbol;Acc:HGNC:565]	protein_coding	0.962713	0.0174348	0.785604
ENSG00000236552.2	ENSG00000236552	RPL13AP5	ribosomal protein L13a pseudogene 5 [Source:HGNC Symbol;Acc:HGNC:23736]	processed_pseudogene	0.963038	0.0155244	0.769748
ENSG00000161013.16	ENSG00000161013	MGAT4B	alpha-1,3-mannosyl-glycoprotein 4-beta-N-acetylglucosaminyltransferase B [Source:HGNC Symbol;Acc:HGNC:7048]	protein_coding	0.966287	0.00671655	0.69762
ENSG00000168159.11	ENSG00000168159	RNF187	ring finger protein 187 [Source:HGNC Symbol;Acc:HGNC:27146]	protein_coding	0.966513	0.0267461	0.798049
ENSG00000143067.4	ENSG00000143067	ZNF697	zinc finger protein 697 [Source:HGNC Symbol;Acc:HGNC:32034]	protein_coding	0.98388	0.0140686	0.758227
ENSG00000185883.11	ENSG00000185883	ATP6V0C	ATPase H+ transporting V0 subunit c [Source:HGNC Symbol;Acc:HGNC:855]	protein_coding	0.987098	0.0252309	0.798049
ENSG00000147119.3	ENSG00000147119	CHST7	carbohydrate sulfotransferase 7 [Source:HGNC Symbol;Acc:HGNC:13817]	protein_coding	0.98773	0.0124271	0.753114
ENSG00000198695.2	ENSG00000198695	MT-ND6	mitochondrially encoded NADH:ubiquinone oxidoreductase core subunit 6 [Source:HGNC Symbol;Acc:HGNC:7462]	protein_coding	0.993371	0.0274003	0.798049
ENSG00000165682.14	ENSG00000165682	CLEC1B	C-type lectin domain family 1 member B [Source:HGNC Symbol;Acc:HGNC:24356]	protein_coding	0.9972	0.0365294	0.825549
ENSG00000160789.19	ENSG00000160789	LMNA	lamin A/C [Source:HGNC Symbol;Acc:HGNC:6636]	protein_coding	1.00046	0.0267841	0.798049
ENSG00000111328.6	ENSG00000111328	CDK2AP1	cyclin dependent kinase 2 associated protein 1 [Source:HGNC Symbol;Acc:HGNC:14002]	protein_coding	1.01125	0.00601977	0.69762
ENSG00000283103.1	ENSG00000283103	AC010642.2	novel transcript, antisense to ERVK3-1	antisense	1.015	0.0378895	0.827432
ENSG00000255135.3	ENSG00000255135	AP002360.1	novel transcript	lincRNA	1.02221	0.0120067	0.753114
ENSG00000257365.7	ENSG00000257365	FNTB	farnesyltransferase, CAAX box, beta [Source:HGNC Symbol;Acc:HGNC:3785]	protein_coding	1.02299	0.00378922	0.633267
ENSG00000128311.13	ENSG00000128311	TST	thiosulfate sulfurtransferase [Source:HGNC Symbol;Acc:HGNC:12388]	protein_coding	1.02395	0.0156365	0.769748
ENSG00000166963.12	ENSG00000166963	MAP1A	microtubule associated protein 1A [Source:HGNC Symbol;Acc:HGNC:6835]	protein_coding	1.02596	0.0358777	0.825549
ENSG00000108839.11	ENSG00000108839	ALOX12	arachidonate 12-lipoxygenase, 12S type [Source:HGNC Symbol;Acc:HGNC:429]	protein_coding	1.02899	0.0313517	0.814384
ENSG00000165702.14	ENSG00000165702	GFI1B	growth factor independent 1B transcriptional repressor [Source:HGNC Symbol;Acc:HGNC:4238]	protein_coding	1.03552	0.0255133	0.798049
ENSG00000229619.3	ENSG00000229619	MBNL1-AS1	MBNL1 antisense RNA 1 [Source:HGNC Symbol;Acc:HGNC:44584]	antisense	1.03994	0.0143836	0.758227
ENSG00000029534.20	ENSG00000029534	ANK1	ankyrin 1 [Source:HGNC Symbol;Acc:HGNC:492]	protein_coding	1.04268	0.0407535	0.831934
ENSG00000188677.14	ENSG00000188677	PARVB	parvin beta [Source:HGNC Symbol;Acc:HGNC:14653]	protein_coding	1.05669	0.0183273	0.789026
ENSG00000129422.14	ENSG00000129422	MTUS1	microtubule associated scaffold protein 1 [Source:HGNC Symbol;Acc:HGNC:29789]	protein_coding	1.0668	0.0458507	0.848536
ENSG00000095303.15	ENSG00000095303	PTGS1	prostaglandin-endoperoxide synthase 1 [Source:HGNC Symbol;Acc:HGNC:9604]	protein_coding	1.06778	0.0135115	0.758227
ENSG00000074416.14	ENSG00000074416	MGLL	monoglyceride lipase [Source:HGNC Symbol;Acc:HGNC:17038]	protein_coding	1.06812	0.0176971	0.789026
ENSG00000232586.1	ENSG00000232586	KIAA1614-AS1	KIAA1614 antisense RNA 1 [Source:HGNC Symbol;Acc:HGNC:50644]	antisense	1.07026	0.0372631	0.825549
ENSG00000170425.3	ENSG00000170425	ADORA2B	adenosine A2b receptor [Source:HGNC Symbol;Acc:HGNC:264]	protein_coding	1.071	0.0189848	0.789956
ENSG00000284734.1	ENSG00000284734	AC099063.4	novel transcript, antisense to GBP4	antisense	1.07909	0.0187171	0.789956
ENSG00000088826.17	ENSG00000088826	SMOX	spermine oxidase [Source:HGNC Symbol;Acc:HGNC:15862]	protein_coding	1.07917	0.0161664	0.778029
ENSG00000162367.11	ENSG00000162367	TAL1	TAL bHLH transcription factor 1, erythroid differentiation factor [Source:HGNC Symbol;Acc:HGNC:11556]	protein_coding	1.08068	0.0238754	0.798049
ENSG00000267980.1	ENSG00000267980	AC007292.1	novel transcript, antisense to SH3GL1	antisense	1.08886	0.0238426	0.798049
ENSG00000260193.1	ENSG00000260193	AL138781.1	uncharacterized LOC105376323 [Source:NCBI gene;Acc:105376323]	lincRNA	1.08985	0.049624	0.854565
ENSG00000223855.1	ENSG00000223855	HRAT92	heart tissue-associated transcript 92 [Source:NCBI gene;Acc:441307]	lincRNA	1.09091	0.042434	0.835911
ENSG00000255857.5	ENSG00000255857	PXN-AS1	PXN antisense RNA 1 [Source:HGNC Symbol;Acc:HGNC:44123]	antisense	1.09196	0.0170475	0.785137
ENSG00000233968.6	ENSG00000233968	AL157895.1	uncharacterized LOC101928834 [Source:NCBI gene;Acc:101928834]	antisense	1.09873	0.0468993	0.852377
ENSG00000180089.5	ENSG00000180089	TMEM86B	transmembrane protein 86B [Source:HGNC Symbol;Acc:HGNC:28448]	protein_coding	1.10015	0.0150729	0.763691
ENSG00000275210.1	ENSG00000275210	AC245884.11	novel transcript	processed_transcript	1.10099	0.027375	0.798049
ENSG00000177868.11	ENSG00000177868	SVBP	small vasohibin binding protein [Source:HGNC Symbol;Acc:HGNC:29204]	protein_coding	1.10568	0.00310099	0.607794
ENSG00000187800.13	ENSG00000187800	PEAR1	platelet endothelial aggregation receptor 1 [Source:HGNC Symbol;Acc:HGNC:33631]	protein_coding	1.10669	0.0233334	0.798049
ENSG00000175416.12	ENSG00000175416	CLTB	clathrin light chain B [Source:HGNC Symbol;Acc:HGNC:2091]	protein_coding	1.1069	0.00115463	0.457993
ENSG00000152078.9	ENSG00000152078	TMEM56	transmembrane protein 56 [Source:HGNC Symbol;Acc:HGNC:26477]	protein_coding	1.10848	0.049	0.854177
ENSG00000134463.14	ENSG00000134463	ECHDC3	enoyl-CoA hydratase domain containing 3 [Source:HGNC Symbol;Acc:HGNC:23489]	protein_coding	1.11014	0.0460982	0.848536
ENSG00000117834.12	ENSG00000117834	SLC5A9	solute carrier family 5 member 9 [Source:HGNC Symbol;Acc:HGNC:22146]	protein_coding	1.11373	0.0429285	0.83809
ENSG00000013583.9	ENSG00000013583	HEBP1	heme binding protein 1 [Source:HGNC Symbol;Acc:HGNC:17176]	protein_coding	1.11923	0.00422875	0.663068
ENSG00000185340.15	ENSG00000185340	GAS2L1	growth arrest specific 2 like 1 [Source:HGNC Symbol;Acc:HGNC:16955]	protein_coding	1.12289	0.0208116	0.798049
ENSG00000165914.14	ENSG00000165914	TTC7B	tetratricopeptide repeat domain 7B [Source:HGNC Symbol;Acc:HGNC:19858]	protein_coding	1.12293	0.0161943	0.778029
ENSG00000099785.10	ENSG00000099785	2-Mar	membrane associated ring-CH-type finger 2 [Source:HGNC Symbol;Acc:HGNC:28038]	protein_coding	1.1287	0.00905458	0.738569
ENSG00000050393.11	ENSG00000050393	MCUR1	mitochondrial calcium uniporter regulator 1 [Source:HGNC Symbol;Acc:HGNC:21097]	protein_coding	1.13105	0.000207058	0.341973
ENSG00000113555.5	ENSG00000113555	PCDH12	protocadherin 12 [Source:HGNC Symbol;Acc:HGNC:8657]	protein_coding	1.13159	0.0340522	0.825278
ENSG00000185245.7	ENSG00000185245	GP1BA	glycoprotein Ib platelet subunit alpha [Source:HGNC Symbol;Acc:HGNC:4439]	protein_coding	1.13641	0.0326206	0.818041
ENSG00000102934.9	ENSG00000102934	PLLP	plasmolipin [Source:HGNC Symbol;Acc:HGNC:18553]	protein_coding	1.13648	0.0270384	0.798049
ENSG00000149925.18	ENSG00000149925	ALDOA	aldolase, fructose-bisphosphate A [Source:HGNC Symbol;Acc:HGNC:414]	protein_coding	1.13691	0.0202633	0.798049
ENSG00000106976.20	ENSG00000106976	DNM1	dynamin 1 [Source:HGNC Symbol;Acc:HGNC:2972]	protein_coding	1.13962	0.00605438	0.69762
ENSG00000183386.9	ENSG00000183386	FHL3	four and a half LIM domains 3 [Source:HGNC Symbol;Acc:HGNC:3704]	protein_coding	1.14147	0.0184893	0.789956
ENSG00000007968.6	ENSG00000007968	E2F2	E2F transcription factor 2 [Source:HGNC Symbol;Acc:HGNC:3114]	protein_coding	1.14204	0.0155269	0.769748
ENSG00000196743.8	ENSG00000196743	GM2A	GM2 ganglioside activator [Source:HGNC Symbol;Acc:HGNC:4367]	protein_coding	1.14287	0.0121342	0.753114
ENSG00000082781.11	ENSG00000082781	ITGB5	integrin subunit beta 5 [Source:HGNC Symbol;Acc:HGNC:6160]	protein_coding	1.1483	0.0274901	0.798049
ENSG00000115758.12	ENSG00000115758	ODC1	ornithine decarboxylase 1 [Source:HGNC Symbol;Acc:HGNC:8109]	protein_coding	1.15406	0.000630234	0.408696
ENSG00000267296.2	ENSG00000267296	CEBPA-DT	CEBPA divergent transcript [Source:HGNC Symbol;Acc:HGNC:25710]	antisense	1.15436	0.023063	0.798049
ENSG00000110693.17	ENSG00000110693	SOX6	SRY-box 6 [Source:HGNC Symbol;Acc:HGNC:16421]	protein_coding	1.15618	0.0340726	0.825278
ENSG00000042062.11	ENSG00000042062	RIPOR3	RIPOR family member 3 [Source:HGNC Symbol;Acc:HGNC:16168]	protein_coding	1.16123	0.012604	0.757053
ENSG00000137198.9	ENSG00000137198	GMPR	guanosine monophosphate reductase [Source:HGNC Symbol;Acc:HGNC:4376]	protein_coding	1.16824	0.0403583	0.831934
ENSG00000178226.10	ENSG00000178226	PRSS36	serine protease 36 [Source:HGNC Symbol;Acc:HGNC:26906]	protein_coding	1.16904	0.00298949	0.601777
ENSG00000229754.1	ENSG00000229754	CXCR2P1	C-X-C motif chemokine receptor 2 pseudogene 1 [Source:HGNC Symbol;Acc:HGNC:6028]	transcribed_unprocessed_pseudogene	1.1724	0.00678005	0.69762
ENSG00000174021.10	ENSG00000174021	GNG5	G protein subunit gamma 5 [Source:HGNC Symbol;Acc:HGNC:4408]	protein_coding	1.17698	0.00544864	0.69762
ENSG00000102362.15	ENSG00000102362	SYTL4	synaptotagmin like 4 [Source:HGNC Symbol;Acc:HGNC:15588]	protein_coding	1.17731	0.0362025	0.825549
ENSG00000092051.16	ENSG00000092051	JPH4	junctophilin 4 [Source:HGNC Symbol;Acc:HGNC:20156]	protein_coding	1.17743	0.0397162	0.831934
ENSG00000167711.13	ENSG00000167711	SERPINF2	serpin family F member 2 [Source:HGNC Symbol;Acc:HGNC:9075]	protein_coding	1.17811	0.0177853	0.789026
ENSG00000137801.10	ENSG00000137801	THBS1	thrombospondin 1 [Source:HGNC Symbol;Acc:HGNC:11785]	protein_coding	1.17942	0.0209126	0.798049
ENSG00000204613.10	ENSG00000204613	TRIM10	tripartite motif containing 10 [Source:HGNC Symbol;Acc:HGNC:10072]	protein_coding	1.18328	0.0280156	0.798537
ENSG00000274897.2	ENSG00000274897	PANO1	proapoptotic nucleolar protein 1 [Source:HGNC Symbol;Acc:HGNC:51237]	protein_coding	1.18362	0.0488211	0.854177
ENSG00000167191.11	ENSG00000167191	GPRC5B	G protein-coupled receptor class C group 5 member B [Source:HGNC Symbol;Acc:HGNC:13308]	protein_coding	1.18623	0.0461577	0.848536
ENSG00000279140.1	ENSG00000279140	AL590326.1	novel transcript	TEC	1.19574	0.0377394	0.826915
ENSG00000128266.8	ENSG00000128266	GNAZ	G protein subunit alpha z [Source:HGNC Symbol;Acc:HGNC:4395]	protein_coding	1.19711	0.0216228	0.798049
ENSG00000135924.15	ENSG00000135924	DNAJB2	DnaJ heat shock protein family (Hsp40) member B2 [Source:HGNC Symbol;Acc:HGNC:5228]	protein_coding	1.1989	0.000814731	0.44949
ENSG00000205022.9	ENSG00000205022	PABPN1L	poly(A) binding protein nuclear 1 like, cytoplasmic [Source:HGNC Symbol;Acc:HGNC:37237]	protein_coding	1.20426	0.0252915	0.798049
ENSG00000188672.18	ENSG00000188672	RHCE	Rh blood group CcEe antigens [Source:HGNC Symbol;Acc:HGNC:10008]	protein_coding	1.20798	0.0360247	0.825549
ENSG00000010278.13	ENSG00000010278	CD9	CD9 molecule [Source:HGNC Symbol;Acc:HGNC:1709]	protein_coding	1.20822	0.0230051	0.798049
ENSG00000103942.12	ENSG00000103942	HOMER2	homer scaffold protein 2 [Source:HGNC Symbol;Acc:HGNC:17513]	protein_coding	1.20897	0.00976278	0.738569
ENSG00000233762.3	ENSG00000233762	AC007969.1	ribosomal protein S15 (RPS15) pseudogene	processed_pseudogene	1.21025	0.0262317	0.798049
ENSG00000130821.15	ENSG00000130821	SLC6A8	solute carrier family 6 member 8 [Source:HGNC Symbol;Acc:HGNC:11055]	protein_coding	1.21626	0.0316974	0.814384
ENSG00000165259.13	ENSG00000165259	HDX	highly divergent homeobox [Source:HGNC Symbol;Acc:HGNC:26411]	protein_coding	1.21967	0.00852456	0.735959
ENSG00000138080.13	ENSG00000138080	EMILIN1	elastin microfibril interfacer 1 [Source:HGNC Symbol;Acc:HGNC:19880]	protein_coding	1.21993	0.00889053	0.738569
ENSG00000152348.15	ENSG00000152348	ATG10	autophagy related 10 [Source:HGNC Symbol;Acc:HGNC:20315]	protein_coding	1.22604	0.000448587	0.370922
ENSG00000170296.9	ENSG00000170296	GABARAP	GABA type A receptor-associated protein [Source:HGNC Symbol;Acc:HGNC:4067]	protein_coding	1.22668	0.00556144	0.69762
ENSG00000273855.1	ENSG00000273855	AC020658.5	novel transcript, sense intronic to PLCB2	sense_intronic	1.22783	0.0222197	0.798049
ENSG00000240583.11	ENSG00000240583	AQP1	aquaporin 1 (Colton blood group) [Source:HGNC Symbol;Acc:HGNC:633]	protein_coding	1.23106	0.045421	0.848536
ENSG00000070182.20	ENSG00000070182	SPTB	spectrin beta, erythrocytic [Source:HGNC Symbol;Acc:HGNC:11274]	protein_coding	1.23418	0.0291405	0.798537
ENSG00000225936.1	ENSG00000225936	AL731557.1	novel transcript	antisense	1.23442	0.0065603	0.69762
ENSG00000232573.1	ENSG00000232573	RPL3P4	ribosomal protein L3 pseudogene 4 [Source:HGNC Symbol;Acc:HGNC:19805]	processed_pseudogene	1.23646	0.018696	0.789956
ENSG00000163359.15	ENSG00000163359	COL6A3	collagen type VI alpha 3 chain [Source:HGNC Symbol;Acc:HGNC:2213]	protein_coding	1.23721	0.0284937	0.798537
ENSG00000253368.3	ENSG00000253368	TRNP1	TMF1-regulated nuclear protein 1 [Source:HGNC Symbol;Acc:HGNC:34348]	protein_coding	1.24106	0.0319333	0.814384
ENSG00000218426.5	ENSG00000218426	AL590867.2	60S ribosomal protein L27a (RPL27A) pseudogene	processed_pseudogene	1.24468	0.0252368	0.798049
ENSG00000174233.11	ENSG00000174233	ADCY6	adenylate cyclase 6 [Source:HGNC Symbol;Acc:HGNC:237]	protein_coding	1.24671	0.033826	0.823218
ENSG00000161911.11	ENSG00000161911	TREML1	triggering receptor expressed on myeloid cells like 1 [Source:HGNC Symbol;Acc:HGNC:20434]	protein_coding	1.24838	0.0389267	0.831934
ENSG00000143333.6	ENSG00000143333	RGS16	regulator of G protein signaling 16 [Source:HGNC Symbol;Acc:HGNC:9997]	protein_coding	1.25574	0.0241002	0.798049
ENSG00000234336.6	ENSG00000234336	JAZF1-AS1	JAZF1 antisense RNA 1 [Source:HGNC Symbol;Acc:HGNC:41218]	antisense	1.25627	0.0137204	0.758227
ENSG00000113140.10	ENSG00000113140	SPARC	secreted protein acidic and cysteine rich [Source:HGNC Symbol;Acc:HGNC:11219]	protein_coding	1.2601	0.0121676	0.753114
ENSG00000253293.4	ENSG00000253293	HOXA10	homeobox A10 [Source:HGNC Symbol;Acc:HGNC:5100]	protein_coding	1.2681	0.0440468	0.843343
ENSG00000133069.16	ENSG00000133069	TMCC2	transmembrane and coiled-coil domain family 2 [Source:HGNC Symbol;Acc:HGNC:24239]	protein_coding	1.27095	0.0319259	0.814384
ENSG00000168386.18	ENSG00000168386	FILIP1L	filamin A interacting protein 1 like [Source:HGNC Symbol;Acc:HGNC:24589]	protein_coding	1.28742	0.0325468	0.817566
ENSG00000226849.1	ENSG00000226849	AL109811.1	novel transcript	antisense	1.29205	0.0107193	0.749817
ENSG00000171729.13	ENSG00000171729	TMEM51	transmembrane protein 51 [Source:HGNC Symbol;Acc:HGNC:25488]	protein_coding	1.29346	0.0403929	0.831934
ENSG00000120903.12	ENSG00000120903	CHRNA2	cholinergic receptor nicotinic alpha 2 subunit [Source:HGNC Symbol;Acc:HGNC:1956]	protein_coding	1.30996	0.0478043	0.854177
ENSG00000260231.2	ENSG00000260231	KDM7A-DT	KDM7A divergent transcript [Source:HGNC Symbol;Acc:HGNC:48959]	bidirectional_promoter_lncRNA	1.31349	0.0044625	0.685293
ENSG00000173210.19	ENSG00000173210	ABLIM3	actin binding LIM protein family member 3 [Source:HGNC Symbol;Acc:HGNC:29132]	protein_coding	1.31574	0.018828	0.789956
ENSG00000140416.20	ENSG00000140416	TPM1	tropomyosin 1 [Source:HGNC Symbol;Acc:HGNC:12010]	protein_coding	1.31723	0.0018803	0.541625
ENSG00000235513.1	ENSG00000235513	AL035681.1	novel transcript, antisense to L3MBTL2	antisense	1.32065	0.00748011	0.69762
ENSG00000166091.20	ENSG00000166091	CMTM5	CKLF like MARVEL transmembrane domain containing 5 [Source:HGNC Symbol;Acc:HGNC:19176]	protein_coding	1.32351	0.0114294	0.753114
ENSG00000177697.18	ENSG00000177697	CD151	CD151 molecule (Raph blood group) [Source:HGNC Symbol;Acc:HGNC:1630]	protein_coding	1.32835	0.0144263	0.758227
ENSG00000167994.11	ENSG00000167994	RAB3IL1	RAB3A interacting protein like 1 [Source:HGNC Symbol;Acc:HGNC:9780]	protein_coding	1.34001	0.0318555	0.814384
ENSG00000128918.14	ENSG00000128918	ALDH1A2	aldehyde dehydrogenase 1 family member A2 [Source:HGNC Symbol;Acc:HGNC:15472]	protein_coding	1.34138	0.0015106	0.489172
ENSG00000128283.6	ENSG00000128283	CDC42EP1	CDC42 effector protein 1 [Source:HGNC Symbol;Acc:HGNC:17014]	protein_coding	1.35257	0.0204977	0.798049
ENSG00000227615.1	ENSG00000227615	AP001324.1	ribosomal protein S12 (RPS12) pseudogene	processed_pseudogene	1.35602	0.0374954	0.825549
ENSG00000105371.9	ENSG00000105371	ICAM4	intercellular adhesion molecule 4 (Landsteiner-Wiener blood group) [Source:HGNC Symbol;Acc:HGNC:5347]	protein_coding	1.36193	0.00263471	0.577157
ENSG00000117400.17	ENSG00000117400	MPL	MPL proto-oncogene, thrombopoietin receptor [Source:HGNC Symbol;Acc:HGNC:7217]	protein_coding	1.36232	0.0458102	0.848536
ENSG00000269194.1	ENSG00000269194	AC006942.1	novel transcript, antisense to FUZ	antisense	1.3651	0.00519121	0.69762
ENSG00000120885.21	ENSG00000120885	CLU	clusterin [Source:HGNC Symbol;Acc:HGNC:2095]	protein_coding	1.36521	0.0113422	0.753114
ENSG00000172403.10	ENSG00000172403	SYNPO2	synaptopodin 2 [Source:HGNC Symbol;Acc:HGNC:17732]	protein_coding	1.37154	0.0224407	0.798049
ENSG00000225528.3	ENSG00000225528	Z82206.1	novel protein similar to translation machinery associated 7 homolog (S. cerevisiae) TMA7	protein_coding	1.37271	0.0116606	0.753114
ENSG00000283632.2	ENSG00000283632	EXOC3L2	exocyst complex component 3 like 2 [Source:HGNC Symbol;Acc:HGNC:30162]	protein_coding	1.37834	0.041325	0.831934
ENSG00000189343.7	ENSG00000189343	RPS2P46	ribosomal protein S2 pseudogene 46 [Source:HGNC Symbol;Acc:HGNC:35839]	processed_pseudogene	1.38157	0.00935677	0.738569
ENSG00000277232.2	ENSG00000277232	GTSE1-DT	GTSE1 divergent transcript [Source:HGNC Symbol;Acc:HGNC:27163]	lincRNA	1.38389	0.0217041	0.798049
ENSG00000110799.13	ENSG00000110799	VWF	von Willebrand factor [Source:HGNC Symbol;Acc:HGNC:12726]	protein_coding	1.38487	0.00682679	0.69762
ENSG00000159335.15	ENSG00000159335	PTMS	parathymosin [Source:HGNC Symbol;Acc:HGNC:9629]	protein_coding	1.38871	0.0100412	0.738569
ENSG00000184113.9	ENSG00000184113	CLDN5	claudin 5 [Source:HGNC Symbol;Acc:HGNC:2047]	protein_coding	1.38971	0.01453	0.758227
ENSG00000158856.18	ENSG00000158856	DMTN	dematin actin binding protein [Source:HGNC Symbol;Acc:HGNC:3382]	protein_coding	1.39272	0.00676227	0.69762
ENSG00000238201.1	ENSG00000238201	AC114752.2	novel transcript	lincRNA	1.39877	0.0358458	0.825549
ENSG00000011028.13	ENSG00000011028	MRC2	mannose receptor C type 2 [Source:HGNC Symbol;Acc:HGNC:16875]	protein_coding	1.40296	0.00744757	0.69762
ENSG00000105048.16	ENSG00000105048	TNNT1	troponin T1, slow skeletal type [Source:HGNC Symbol;Acc:HGNC:11948]	protein_coding	1.41405	0.0472889	0.852803
ENSG00000212864.3	ENSG00000212864	RNF208	ring finger protein 208 [Source:HGNC Symbol;Acc:HGNC:25420]	protein_coding	1.41411	0.0049797	0.69762
ENSG00000105507.2	ENSG00000105507	CABP5	calcium binding protein 5 [Source:HGNC Symbol;Acc:HGNC:13714]	protein_coding	1.41792	0.0251991	0.798049
ENSG00000005961.18	ENSG00000005961	ITGA2B	integrin subunit alpha 2b [Source:HGNC Symbol;Acc:HGNC:6138]	protein_coding	1.42128	0.0324158	0.817566
ENSG00000274750.2	ENSG00000274750	HIST1H3E	histone cluster 1 H3 family member e [Source:HGNC Symbol;Acc:HGNC:4769]	protein_coding	1.42759	0.00966287	0.738569
ENSG00000224614.1	ENSG00000224614	TNK2-AS1	TNK2 antisense RNA 1 [Source:HGNC Symbol;Acc:HGNC:49093]	antisense	1.43166	0.000346378	0.341973
ENSG00000272839.1	ENSG00000272839	AC011899.3	novel transcript, antisense to PTPRN2	antisense	1.43434	0.0122703	0.753114
ENSG00000144677.14	ENSG00000144677	CTDSPL	CTD small phosphatase like [Source:HGNC Symbol;Acc:HGNC:16890]	protein_coding	1.43718	0.00566217	0.69762
ENSG00000101412.12	ENSG00000101412	E2F1	E2F transcription factor 1 [Source:HGNC Symbol;Acc:HGNC:3113]	protein_coding	1.44289	0.0136099	0.758227
ENSG00000142949.16	ENSG00000142949	PTPRF	protein tyrosine phosphatase, receptor type F [Source:HGNC Symbol;Acc:HGNC:9670]	protein_coding	1.44642	0.00385988	0.633267
ENSG00000237476.1	ENSG00000237476	LINC01637	long intergenic non-protein coding RNA 1637 [Source:HGNC Symbol;Acc:HGNC:52424]	lincRNA	1.45507	0.00281698	0.578857
ENSG00000284753.1	ENSG00000284753	EEF1AKMT4	EEF1A lysine methyltransferase 4 [Source:HGNC Symbol;Acc:HGNC:53611]	protein_coding	1.4561	0.00648036	0.69762
ENSG00000177469.12	ENSG00000177469	CAVIN1	caveolae associated protein 1 [Source:HGNC Symbol;Acc:HGNC:9688]	protein_coding	1.46411	0.011173	0.753114
ENSG00000246889.2	ENSG00000246889	AP000487.1	novel transcript	antisense	1.46584	0.0247016	0.798049
ENSG00000134668.12	ENSG00000134668	SPOCD1	SPOC domain containing 1 [Source:HGNC Symbol;Acc:HGNC:26338]	protein_coding	1.46851	0.0346694	0.825549
ENSG00000140479.16	ENSG00000140479	PCSK6	proprotein convertase subtilisin/kexin type 6 [Source:HGNC Symbol;Acc:HGNC:8569]	protein_coding	1.47723	0.00845272	0.735959
ENSG00000254614.2	ENSG00000254614	AP003068.2	uncharacterized LOC728975 [Source:NCBI gene;Acc:728975]	antisense	1.48169	0.0100529	0.738569
ENSG00000124019.9	ENSG00000124019	FAM124B	family with sequence similarity 124 member B [Source:HGNC Symbol;Acc:HGNC:26224]	protein_coding	1.50786	0.00359911	0.633267
ENSG00000261423.1	ENSG00000261423	TMEM202-AS1	TMEM202 antisense RNA 1 [Source:HGNC Symbol;Acc:HGNC:53265]	lincRNA	1.51303	0.00241205	0.552768
ENSG00000116096.5	ENSG00000116096	SPR	sepiapterin reductase [Source:HGNC Symbol;Acc:HGNC:11257]	protein_coding	1.52114	0.00122832	0.457993
ENSG00000169439.11	ENSG00000169439	SDC2	syndecan 2 [Source:HGNC Symbol;Acc:HGNC:10659]	protein_coding	1.52318	0.0309902	0.813642
ENSG00000204424.9	ENSG00000204424	LY6G6F	lymphocyte antigen 6 family member G6F [Source:HGNC Symbol;Acc:HGNC:13933]	protein_coding	1.52556	0.0217098	0.798049
ENSG00000187017.16	ENSG00000187017	ESPN	espin [Source:HGNC Symbol;Acc:HGNC:13281]	protein_coding	1.54242	0.0462056	0.848536
ENSG00000011105.13	ENSG00000011105	TSPAN9	tetraspanin 9 [Source:HGNC Symbol;Acc:HGNC:21640]	protein_coding	1.54301	0.00283611	0.578857
ENSG00000102109.8	ENSG00000102109	PCSK1N	proprotein convertase subtilisin/kexin type 1 inhibitor [Source:HGNC Symbol;Acc:HGNC:17301]	protein_coding	1.55299	0.00462758	0.696288
ENSG00000285280.1	ENSG00000285280	AL390957.1	novel transcript	lincRNA	1.55846	0.046843	0.852377
ENSG00000122733.12	ENSG00000122733	PHF24	PHD finger protein 24 [Source:HGNC Symbol;Acc:HGNC:29180]	protein_coding	1.56572	0.0104203	0.742681
ENSG00000283403.1	ENSG00000283403	AC005394.2	SHC binding and spindle associated 1 pseudogene [Source:NCBI gene;Acc:100420587]	processed_transcript	1.58914	0.013667	0.758227
ENSG00000152767.16	ENSG00000152767	FARP1	FERM, ARH/RhoGEF and pleckstrin domain protein 1 [Source:HGNC Symbol;Acc:HGNC:3591]	protein_coding	1.60196	0.00953906	0.738569
ENSG00000151640.12	ENSG00000151640	DPYSL4	dihydropyrimidinase like 4 [Source:HGNC Symbol;Acc:HGNC:3016]	protein_coding	1.6098	0.0463776	0.849743
ENSG00000087085.14	ENSG00000087085	ACHE	acetylcholinesterase (Cartwright blood group) [Source:HGNC Symbol;Acc:HGNC:108]	protein_coding	1.61615	0.04156	0.832093
ENSG00000154146.12	ENSG00000154146	NRGN	neurogranin [Source:HGNC Symbol;Acc:HGNC:8000]	protein_coding	1.6162	0.00159455	0.495984
ENSG00000257495.5	ENSG00000257495	KRT73-AS1	KRT73 antisense RNA 1 [Source:HGNC Symbol;Acc:HGNC:49607]	antisense	1.62984	0.0295681	0.799359
ENSG00000258017.1	ENSG00000258017	AC011603.2	novel transcript, antisense to TUBA1B	antisense	1.63936	0.0122149	0.753114
ENSG00000103184.11	ENSG00000103184	SEC14L5	SEC14 like lipid binding 5 [Source:HGNC Symbol;Acc:HGNC:29032]	protein_coding	1.64744	0.0159357	0.775274
ENSG00000160539.5	ENSG00000160539	PLPP7	phospholipid phosphatase 7 (inactive) [Source:HGNC Symbol;Acc:HGNC:28174]	protein_coding	1.64826	0.00695659	0.69762
ENSG00000187775.16	ENSG00000187775	DNAH17	dynein axonemal heavy chain 17 [Source:HGNC Symbol;Acc:HGNC:2946]	protein_coding	1.6542	0.0296553	0.800264
ENSG00000236279.6	ENSG00000236279	CLEC2L	C-type lectin domain family 2 member L [Source:HGNC Symbol;Acc:HGNC:21969]	protein_coding	1.65874	0.0192273	0.791188
ENSG00000079337.15	ENSG00000079337	RAPGEF3	Rap guanine nucleotide exchange factor 3 [Source:HGNC Symbol;Acc:HGNC:16629]	protein_coding	1.66762	0.00809906	0.729366
ENSG00000164855.15	ENSG00000164855	TMEM184A	transmembrane protein 184A [Source:HGNC Symbol;Acc:HGNC:28797]	protein_coding	1.68228	0.0414697	0.831934
ENSG00000156381.8	ENSG00000156381	ANKRD9	ankyrin repeat domain 9 [Source:HGNC Symbol;Acc:HGNC:20096]	protein_coding	1.69433	0.00412866	0.661296
ENSG00000024422.11	ENSG00000024422	EHD2	EH domain containing 2 [Source:HGNC Symbol;Acc:HGNC:3243]	protein_coding	1.71216	0.00840925	0.735959
ENSG00000228363.2	ENSG00000228363	AC015971.1	novel transcript	antisense	1.72368	0.0191797	0.791188
ENSG00000172803.17	ENSG00000172803	SNX32	sorting nexin 32 [Source:HGNC Symbol;Acc:HGNC:26423]	protein_coding	1.72684	0.00122984	0.457993
ENSG00000254528.7	ENSG00000254528	AP000757.1	novel transcript, antisense to FXYD6	antisense	1.72745	0.0102414	0.738569
ENSG00000150594.6	ENSG00000150594	ADRA2A	adrenoceptor alpha 2A [Source:HGNC Symbol;Acc:HGNC:281]	protein_coding	1.73546	0.00854732	0.735959
ENSG00000127252.5	ENSG00000127252	HRASLS	HRAS like suppressor [Source:HGNC Symbol;Acc:HGNC:14922]	protein_coding	1.73736	0.00216721	0.541625
ENSG00000264558.1	ENSG00000264558	AC015674.1	novel transcript, antisense to KPNB1	antisense	1.73906	0.0460895	0.848536
ENSG00000274425.1	ENSG00000274425	AC114271.1	novel transcript, antisense to ICAM3	antisense	1.74367	1.73706e-05	0.129376
ENSG00000279159.1	ENSG00000279159	AC003681.1	novel transcript, antisense to MTMR3	antisense	1.75281	0.0238462	0.798049
ENSG00000271581.1	ENSG00000271581	AL671883.2	HLA complex group 4 (HCG4) pseudogene	unprocessed_pseudogene	1.7855	0.00204337	0.541625
ENSG00000279296.1	ENSG00000279296	PRAL	p53 regulation associated lncRNA [Source:HGNC Symbol;Acc:HGNC:52646]	TEC	1.79449	0.0298887	0.805103
ENSG00000166033.12	ENSG00000166033	HTRA1	HtrA serine peptidase 1 [Source:HGNC Symbol;Acc:HGNC:9476]	protein_coding	1.85089	0.0142834	0.758227
ENSG00000220842.6	ENSG00000220842	RPL21P16	ribosomal protein L21 pseudogene 16 [Source:HGNC Symbol;Acc:HGNC:31396]	processed_pseudogene	1.8521	0.0486032	0.854177
ENSG00000237576.1	ENSG00000237576	LINC01888	long intergenic non-protein coding RNA 1888 [Source:HGNC Symbol;Acc:HGNC:52707]	antisense	1.85465	0.00431225	0.669117
ENSG00000263417.4	ENSG00000263417	GTSCR1	Gilles de la Tourette syndrome chromosome region, candidate 1 [Source:HGNC Symbol;Acc:HGNC:18406]	lincRNA	1.86692	0.0170686	0.785137
ENSG00000167100.14	ENSG00000167100	SAMD14	sterile alpha motif domain containing 14 [Source:HGNC Symbol;Acc:HGNC:27312]	protein_coding	1.92337	0.00211005	0.541625
ENSG00000264235.5	ENSG00000264235	AP005329.1	uncharacterized LOC104968399 [Source:NCBI gene;Acc:104968399]	antisense	1.97431	0.0050926	0.69762
ENSG00000258430.1	ENSG00000258430	AL583722.2	novel transcript, antisense to AKT1	antisense	2.03433	0.0120271	0.753114
ENSG00000232888.4	ENSG00000232888	RPS11P5	ribosomal protein S11 pseudogene 5 [Source:HGNC Symbol;Acc:HGNC:36312]	processed_pseudogene	2.04013	0.0261178	0.798049
ENSG00000259357.2	ENSG00000259357	AL590133.2	novel transcript, antisense to CERS2	antisense	2.09039	0.00470235	0.69762
ENSG00000197766.7	ENSG00000197766	CFD	complement factor D [Source:HGNC Symbol;Acc:HGNC:2771]	protein_coding	2.10187	0.0117662	0.753114
ENSG00000101335.9	ENSG00000101335	MYL9	myosin light chain 9 [Source:HGNC Symbol;Acc:HGNC:15754]	protein_coding	2.10282	0.0105198	0.746204
ENSG00000280064.1	ENSG00000280064	AC130304.1	novel transcript	TEC	2.11886	0.0070112	0.69762
ENSG00000267469.1	ENSG00000267469	AC005944.1	novel transcript, antisense to AES	antisense	2.13834	0.000215753	0.341973
ENSG00000277978.1	ENSG00000277978	AC010542.5	novel transcript, antisense to CKLF	antisense	2.19505	0.00587508	0.69762
ENSG00000103888.16	ENSG00000103888	CEMIP	cell migration inducing hyaluronidase 1 [Source:HGNC Symbol;Acc:HGNC:29213]	protein_coding	2.20163	0.0172928	0.785604
ENSG00000175445.15	ENSG00000175445	LPL	lipoprotein lipase [Source:HGNC Symbol;Acc:HGNC:6677]	protein_coding	2.2081	0.0490976	0.854177
ENSG00000183785.14	ENSG00000183785	TUBA8	tubulin alpha 8 [Source:HGNC Symbol;Acc:HGNC:12410]	protein_coding	2.21072	0.000628223	0.408696
ENSG00000186919.12	ENSG00000186919	ZACN	zinc activated ion channel [Source:HGNC Symbol;Acc:HGNC:29504]	protein_coding	2.22558	0.0136089	0.758227
ENSG00000105707.13	ENSG00000105707	HPN	hepsin [Source:HGNC Symbol;Acc:HGNC:5155]	protein_coding	2.24761	0.000892351	0.457993
ENSG00000223551.1	ENSG00000223551	TMSB4XP4	TMSB4X pseudogene 4 [Source:HGNC Symbol;Acc:HGNC:11886]	processed_pseudogene	2.2563	0.0243889	0.798049
ENSG00000258424.1	ENSG00000258424	AL512791.1	novel transcript, antisense to CALM1	antisense	2.2663	0.040544	0.831934
ENSG00000221792.1	ENSG00000221792	MIR1282	microRNA 1282 [Source:HGNC Symbol;Acc:HGNC:35360]	miRNA	2.31006	0.00274691	0.578857
ENSG00000225864.1	ENSG00000225864	AL645939.1	HLA complex group 4 pseudogene 11	unprocessed_pseudogene	2.33517	0.000134983	0.341973
ENSG00000244380.1	ENSG00000244380	AC134772.1	novel transcript, antisense to TMA7	antisense	2.33713	0.00734118	0.69762
ENSG00000091986.15	ENSG00000091986	CCDC80	coiled-coil domain containing 80 [Source:HGNC Symbol;Acc:HGNC:30649]	protein_coding	2.36561	0.0367288	0.825549
ENSG00000234961.1	ENSG00000234961	AL133415.1	novel transcript	antisense	2.42447	0.000225145	0.341973
ENSG00000113083.13	ENSG00000113083	LOX	lysyl oxidase [Source:HGNC Symbol;Acc:HGNC:6664]	protein_coding	2.4258	0.0140892	0.758227
ENSG00000256263.1	ENSG00000256263	DDX11L8	DEAD/H-box helicase 11 like 8 [Source:HGNC Symbol;Acc:HGNC:37101]	unprocessed_pseudogene	2.43129	0.0158068	0.774531
ENSG00000259661.1	ENSG00000259661	AC068831.4	novel transcript, antisense to MAN2A2	antisense	2.44471	0.0287796	0.798537
ENSG00000269968.1	ENSG00000269968	AC006064.4	novel transcript, antisense to GAPDH	antisense	2.45908	0.000305517	0.341973
ENSG00000256007.1	ENSG00000256007	ARAP1-AS1	ARAP1 antisense RNA 1 [Source:HGNC Symbol;Acc:HGNC:39993]	antisense	2.4937	0.0182081	0.789026
ENSG00000235027.1	ENSG00000235027	AC068580.3	novel transcript	antisense	2.52586	0.0186303	0.789956
ENSG00000232295.7	ENSG00000232295	AL589935.1	novel transcript, antisense OGFRL1	processed_transcript	2.53532	0.0362489	0.825549
ENSG00000262160.1	ENSG00000262160	AC020978.5	novel transcript, antisense to NFATC3	antisense	2.57947	0.00380583	0.633267
ENSG00000265401.1	ENSG00000265401	AC093484.3	novel transcript	antisense	2.59595	0.000240791	0.341973
ENSG00000245970.2	ENSG00000245970	AP003352.1	novel transcript	antisense	2.61922	0.000249997	0.341973
ENSG00000257342.1	ENSG00000257342	AC025165.2	novel transcript, antisense to OS9	antisense	2.62552	0.00986614	0.738569
ENSG00000235298.1	ENSG00000235298	AL354733.3	novel transcript	antisense	2.63668	0.0277517	0.798049
ENSG00000245748.1	ENSG00000245748	AC097382.2	uncharacterized LOC100129931 [Source:NCBI gene;Acc:100129931]	antisense	2.64204	0.0146382	0.758227
ENSG00000262831.1	ENSG00000262831	AC145207.3	novel transcript, antisense P4HB	antisense	2.68093	0.0067769	0.69762
ENSG00000283787.1	ENSG00000283787	PRR33	proline rich 33 [Source:HGNC Symbol;Acc:HGNC:35118]	protein_coding	2.73179	0.000274972	0.341973
ENSG00000279933.1	ENSG00000279933	AL031595.1	TEC	TEC	2.87416	0.00877464	0.738569
ENSG00000225698.3	ENSG00000225698	IGHV3-72	immunoglobulin heavy variable 3-72 [Source:HGNC Symbol;Acc:HGNC:5622]	IG_V_gene	2.90038	0.00075907	0.444084
ENSG00000257764.2	ENSG00000257764	AC020656.1	novel transcript, antisense to LYZ	antisense	2.93932	8.5342e-07	0.0127125
ENSG00000227766.1	ENSG00000227766	AL671277.1	HLA complex group 4 pseudogene 5	unprocessed_pseudogene	2.94525	0.0115404	0.753114
ENSG00000264577.1	ENSG00000264577	AC010761.1	novel transcript, antisense to RPL23A	antisense	2.94955	0.0177808	0.789026
ENSG00000261460.1	ENSG00000261460	AC009690.2	novel transcript, antisense to HEXA and CELF6	antisense	2.97953	0.0071816	0.69762
ENSG00000255045.1	ENSG00000255045	AP000866.5	novel transcript	antisense	3.07677	0.0189085	0.789956
ENSG00000233360.4	ENSG00000233360	Z83844.2	uncharacterized LOC101927051 [Source:NCBI gene;Acc:101927051]	antisense	3.13153	0.00651384	0.69762
ENSG00000219410.6	ENSG00000219410	AC125494.1	novel transcript	bidirectional_promoter_lncRNA	3.13729	0.00556277	0.69762
ENSG00000240666.2	ENSG00000240666	MME-AS1	MME antisense RNA 1 [Source:HGNC Symbol;Acc:HGNC:40376]	antisense	3.15158	0.0170381	0.785137
ENSG00000254873.1	ENSG00000254873	AP001267.1	novel transcript, antisense to ATP5L and UBE4A	antisense	3.15565	0.00576729	0.69762
ENSG00000232220.2	ENSG00000232220	AC008440.2	novel transcript	antisense	3.16802	0.000390515	0.342183
ENSG00000272742.1	ENSG00000272742	AC135457.1	novel transcript, antisense to PAIP2	antisense	3.26521	0.00920701	0.738569
ENSG00000101342.9	ENSG00000101342	TLDC2	TBC/LysM-associated domain containing 2 [Source:HGNC Symbol;Acc:HGNC:16112]	protein_coding	3.30626	0.00228018	0.541625
ENSG00000251095.6	ENSG00000251095	AC097478.1	novel transcript	antisense	3.3248	0.00129069	0.46893
ENSG00000249835.2	ENSG00000249835	VCAN-AS1	VCAN antisense RNA 1 [Source:HGNC Symbol;Acc:HGNC:40163]	antisense	3.33054	0.00852309	0.735959
ENSG00000271980.1	ENSG00000271980	AC012640.4	novel transcript, antisense to CCT5	antisense	3.40112	0.00560187	0.69762
ENSG00000267165.1	ENSG00000267165	CHMP1B-AS1	CHMP1B antisense RNA 1 [Source:HGNC Symbol;Acc:HGNC:52778]	antisense	3.56004	0.00665002	0.69762
ENSG00000281376.1	ENSG00000281376	ABALON	apoptotic BCL2L1-antisense long non-coding RNA [Source:HGNC Symbol;Acc:HGNC:49667]	antisense	3.65121	0.000196331	0.341973
ENSG00000235191.1	ENSG00000235191	NUCB1-AS1	NUCB1 antisense RNA 1 [Source:HGNC Symbol;Acc:HGNC:40419]	antisense	3.74679	0.00159823	0.495984
ENSG00000236472.1	ENSG00000236472	AC002401.1	novel transcript, antisense to PPP1R9B	antisense	4.6496	0.000350355	0.341973

## Sheet: R6 vs NR6
Gene.stable.ID.version	Gene.name	Gene.description	Gene.type	logFC	PValue		fdr
ENSG00000213934.8	HBG1	hemoglobin subunit gamma 1 [Source:HGNC Symbol;Acc:HGNC:4831]	protein_coding	-5.3127	0.00942931	0.999684
ENSG00000087116.15	ADAMTS2	ADAM metallopeptidase with thrombospondin type 1 motif 2 [Source:HGNC Symbol;Acc:HGNC:218]	protein_coding	-2.77226	0.00233918	0.999684
ENSG00000179750.15	APOBEC3B	apolipoprotein B mRNA editing enzyme catalytic subunit 3B [Source:HGNC Symbol;Acc:HGNC:17352]	protein_coding	-2.37568	0.0127235	0.999684
ENSG00000129204.16	USP6	ubiquitin specific peptidase 6 [Source:HGNC Symbol;Acc:HGNC:12629]	protein_coding	-1.63189	0.0457169	0.999684
ENSG00000250771.2	AC106865.1	toll like receptor 2 pseudogene [Source:NCBI gene;Acc:100419170]	transcribed_unprocessed_pseudogene	-1.47617	0.0236457	0.999684
ENSG00000179593.15	ALOX15B	arachidonate 15-lipoxygenase, type B [Source:HGNC Symbol;Acc:HGNC:434]	protein_coding	-1.06062	0.0121807	0.999684
ENSG00000161981.10	SNRNP25	small nuclear ribonucleoprotein U11/U12 subunit 25 [Source:HGNC Symbol;Acc:HGNC:14161]	protein_coding	-1.03955	0.00373117	0.999684
ENSG00000179914.4	ITLN1	intelectin 1 [Source:HGNC Symbol;Acc:HGNC:18259]	protein_coding	-0.917218	0.0257358	0.999684
ENSG00000161249.20	DMKN	dermokine [Source:HGNC Symbol;Acc:HGNC:25063]	protein_coding	-0.905753	0.0285002	0.999684
ENSG00000260314.2	MRC1	mannose receptor C-type 1 [Source:HGNC Symbol;Acc:HGNC:7228]	protein_coding	-0.904412	0.00149793	0.999684
ENSG00000263366.2	ABHD17AP5	abhydrolase domain containing 17A pseudogene 5 [Source:HGNC Symbol;Acc:HGNC:34043]	processed_pseudogene	-0.896614	0.0426859	0.999684
ENSG00000136848.17	DAB2IP	DAB2 interacting protein [Source:HGNC Symbol;Acc:HGNC:17294]	protein_coding	-0.895442	0.0103807	0.999684
ENSG00000100376.11	FAM118A	family with sequence similarity 118 member A [Source:HGNC Symbol;Acc:HGNC:1313]	protein_coding	-0.890249	0.0366846	0.999684
ENSG00000122025.14	FLT3	fms related tyrosine kinase 3 [Source:HGNC Symbol;Acc:HGNC:3765]	protein_coding	-0.873681	0.00218786	0.999684
ENSG00000164850.14	GPER1	G protein-coupled estrogen receptor 1 [Source:HGNC Symbol;Acc:HGNC:4485]	protein_coding	-0.84703	0.0145586	0.999684
ENSG00000161980.5	POLR3K	RNA polymerase III subunit K [Source:HGNC Symbol;Acc:HGNC:14121]	protein_coding	-0.792472	0.0342992	0.999684
ENSG00000171451.13	DSEL	dermatan sulfate epimerase like [Source:HGNC Symbol;Acc:HGNC:18144]	protein_coding	-0.780671	0.0122192	0.999684
ENSG00000173801.16	JUP	junction plakoglobin [Source:HGNC Symbol;Acc:HGNC:6207]	protein_coding	-0.7453	0.0360631	0.999684
ENSG00000185168.5	LINC00482	long intergenic non-protein coding RNA 482 [Source:HGNC Symbol;Acc:HGNC:26816]	lincRNA	-0.7256	0.0176777	0.999684
ENSG00000269890.1	AL353593.1	novel transcript, antisense to OBSCN	antisense	-0.715734	0.0138461	0.999684
ENSG00000211766.1	TRBJ2-2P	T cell receptor beta joining 2-2P (non-functional) [Source:HGNC Symbol;Acc:HGNC:12170]	TR_J_gene	-0.684011	0.0389069	0.999684
ENSG00000168546.10	GFRA2	GDNF family receptor alpha 2 [Source:HGNC Symbol;Acc:HGNC:4244]	protein_coding	-0.66141	0.0448731	0.999684
ENSG00000139410.14	SDSL	serine dehydratase like [Source:HGNC Symbol;Acc:HGNC:30404]	protein_coding	-0.650992	0.0103698	0.999684
ENSG00000100350.14	FOXRED2	FAD dependent oxidoreductase domain containing 2 [Source:HGNC Symbol;Acc:HGNC:26264]	protein_coding	-0.650252	0.00212472	0.999684
ENSG00000260219.2	AC106782.2	uncharacterized LOC101928707 [Source:NCBI gene;Acc:101928707]	lincRNA	-0.644087	0.00554522	0.999684
ENSG00000130147.15	SH3BP4	SH3 domain binding protein 4 [Source:HGNC Symbol;Acc:HGNC:10826]	protein_coding	-0.613085	0.0184624	0.999684
ENSG00000134531.9	EMP1	epithelial membrane protein 1 [Source:HGNC Symbol;Acc:HGNC:3333]	protein_coding	-0.60725	0.0465528	0.999684
ENSG00000187474.4	FPR3	formyl peptide receptor 3 [Source:HGNC Symbol;Acc:HGNC:3828]	protein_coding	-0.585353	0.0302254	0.999684
ENSG00000154736.5	ADAMTS5	ADAM metallopeptidase with thrombospondin type 1 motif 5 [Source:HGNC Symbol;Acc:HGNC:221]	protein_coding	-0.5838	0.044109	0.999684
ENSG00000223519.8	KIF28P	kinesin family member 28, pseudogene [Source:HGNC Symbol;Acc:HGNC:49205]	transcribed_unitary_pseudogene	0.582356	0.0393516	0.999684
ENSG00000146918.19	NCAPG2	non-SMC condensin II complex subunit G2 [Source:HGNC Symbol;Acc:HGNC:21904]	protein_coding	0.583179	0.0474361	0.999684
ENSG00000137941.16	TTLL7	tubulin tyrosine ligase like 7 [Source:HGNC Symbol;Acc:HGNC:26242]	protein_coding	0.584052	0.0329581	0.999684
ENSG00000233968.6	AL157895.1	uncharacterized LOC101928834 [Source:NCBI gene;Acc:101928834]	antisense	0.602984	0.04074	0.999684
ENSG00000185561.9	TLCD2	TLC domain containing 2 [Source:HGNC Symbol;Acc:HGNC:33522]	protein_coding	0.614556	0.0407252	0.999684
ENSG00000180190.11	TDRP	testis development related protein [Source:HGNC Symbol;Acc:HGNC:26951]	protein_coding	0.614964	0.0316012	0.999684
ENSG00000099998.17	GGT5	gamma-glutamyltransferase 5 [Source:HGNC Symbol;Acc:HGNC:4260]	protein_coding	0.620508	0.0468395	0.999684
ENSG00000272540.1	AL662797.1	novel transcript, antisense to TUBB	antisense	0.62386	0.040133	0.999684
ENSG00000248936.1	AC027607.1	putatitive novel transcript	antisense	0.626385	0.0206084	0.999684
ENSG00000283633.1	AP000547.3	novel transcript	lincRNA	0.62647	0.0260315	0.999684
ENSG00000148498.15	PARD3	par-3 family cell polarity regulator [Source:HGNC Symbol;Acc:HGNC:16051]	protein_coding	0.628886	0.0171567	0.999684
ENSG00000116883.8	AL591845.1	novel transcript, antisense to EVA1B	antisense	0.641269	0.0442073	0.999684
ENSG00000184678.10	HIST2H2BE	histone cluster 2 H2B family member e [Source:HGNC Symbol;Acc:HGNC:4760]	protein_coding	0.652299	0.00121647	0.999684
ENSG00000272979.1	AC093388.1	novel transcript, antisense to MFSD6	antisense	0.656685	0.0474695	0.999684
ENSG00000249307.5	LINC01088	long intergenic non-protein coding RNA 1088 [Source:HGNC Symbol;Acc:HGNC:49148]	antisense	0.659486	0.0450152	0.999684
ENSG00000207425.1	RF00019		misc_RNA	0.664501	0.0339636	0.999684
ENSG00000250334.5	LINC00989	long intergenic non-protein coding RNA 989 [Source:HGNC Symbol;Acc:HGNC:48918]	lincRNA	0.668391	0.00597348	0.999684
ENSG00000267279.1	AC090409.1	novel transcript	lincRNA	0.673982	0.0333548	0.999684
ENSG00000177076.5	ACER2	alkaline ceramidase 2 [Source:HGNC Symbol;Acc:HGNC:23675]	protein_coding	0.677556	0.0314439	0.999684
ENSG00000243566.6	UPK3B	uroplakin 3B [Source:HGNC Symbol;Acc:HGNC:21444]	protein_coding	0.697361	0.0104937	0.999684
ENSG00000072422.16	RHOBTB1	Rho related BTB domain containing 1 [Source:HGNC Symbol;Acc:HGNC:18738]	protein_coding	0.729402	0.0201203	0.999684
ENSG00000277075.2	HIST1H2AE	histone cluster 1 H2A family member e [Source:HGNC Symbol;Acc:HGNC:4724]	protein_coding	0.734172	0.0174002	0.999684
ENSG00000143452.15	HORMAD1	HORMA domain containing 1 [Source:HGNC Symbol;Acc:HGNC:25245]	protein_coding	0.765794	0.0172677	0.999684
ENSG00000165555.9	NOXRED1	NADP dependent oxidoreductase domain containing 1 [Source:HGNC Symbol;Acc:HGNC:20487]	protein_coding	0.78331	0.00642463	0.999684
ENSG00000182795.12	C1orf116	chromosome 1 open reading frame 116 [Source:HGNC Symbol;Acc:HGNC:28667]	protein_coding	0.791464	0.0181745	0.999684
ENSG00000115290.9	GRB14	growth factor receptor bound protein 14 [Source:HGNC Symbol;Acc:HGNC:4565]	protein_coding	0.79301	0.0109735	0.999684
ENSG00000124635.8	HIST1H2BJ	histone cluster 1 H2B family member j [Source:HGNC Symbol;Acc:HGNC:4761]	protein_coding	0.79547	0.00252377	0.999684
ENSG00000273802.2	HIST1H2BG	histone cluster 1 H2B family member g [Source:HGNC Symbol;Acc:HGNC:4746]	protein_coding	0.8267	0.000915182	0.999684
ENSG00000197415.11	VEPH1	ventricular zone expressed PH domain containing 1 [Source:HGNC Symbol;Acc:HGNC:25735]	protein_coding	0.831038	0.00879194	0.999684
ENSG00000273112.1	AL590385.2	novel transcript, readthrough between FCGR2A and FCGR2C polymormphic pseudogene	processed_transcript	0.83257	0.0381164	0.999684
ENSG00000233030.2	AC243772.2	novel transcript, antisense to FCGR1A	antisense	0.846518	0.0213991	0.999684
ENSG00000138798.11	EGF	epidermal growth factor [Source:HGNC Symbol;Acc:HGNC:3229]	protein_coding	0.856037	0.00982153	0.999684
ENSG00000265531.3	FCGR1CP	Fc fragment of IgG receptor Ic, pseudogene [Source:HGNC Symbol;Acc:HGNC:3615]	unprocessed_pseudogene	0.870437	0.0347344	0.999684
ENSG00000246016.2	LINC01513	long intergenic non-protein coding RNA 1513 [Source:HGNC Symbol;Acc:HGNC:51202]	antisense	0.885646	0.0041252	0.999684
ENSG00000102230.13	PCYT1B	phosphate cytidylyltransferase 1, choline, beta [Source:HGNC Symbol;Acc:HGNC:8755]	protein_coding	0.923758	0.00857388	0.999684
ENSG00000099256.18	PRTFDC1	phosphoribosyl transferase domain containing 1 [Source:HGNC Symbol;Acc:HGNC:23333]	protein_coding	0.925201	0.000981568	0.999684
ENSG00000105499.13	PLA2G4C	phospholipase A2 group IVC [Source:HGNC Symbol;Acc:HGNC:9037]	protein_coding	0.934761	0.0112261	0.999684
ENSG00000137878.17	GCOM1	GRINL1A complex locus 1 [Source:HGNC Symbol;Acc:HGNC:26424]	protein_coding	0.938267	0.013627	0.999684
ENSG00000263155.5	MYZAP	myocardial zonula adherens protein [Source:HGNC Symbol;Acc:HGNC:43444]	protein_coding	0.995383	0.0242827	0.999684
ENSG00000152952.11	PLOD2	procollagen-lysine,2-oxoglutarate 5-dioxygenase 2 [Source:HGNC Symbol;Acc:HGNC:9082]	protein_coding	0.996934	0.0237324	0.999684
ENSG00000237973.1	MTCO1P12	MT-CO1 pseudogene 12 [Source:HGNC Symbol;Acc:HGNC:52014]	unprocessed_pseudogene	1.0082	0.00573049	0.999684
ENSG00000267394.1	AC004596.1	novel transcript, antisense to ATXN7L3	antisense	1.12669	0.00307532	0.999684
ENSG00000087085.14	ACHE	acetylcholinesterase (Cartwright blood group) [Source:HGNC Symbol;Acc:HGNC:108]	protein_coding	1.14748	0.0085923	0.999684
ENSG00000108950.11	FAM20A	FAM20A, golgi associated secretory pathway pseudokinase [Source:HGNC Symbol;Acc:HGNC:23015]	protein_coding	1.26677	0.0122686	0.999684
ENSG00000180537.12	RNF182	ring finger protein 182 [Source:HGNC Symbol;Acc:HGNC:28522]	protein_coding	1.66354	0.041482	0.999684
ENSG00000178752.15	ERFE	erythroferrone [Source:HGNC Symbol;Acc:HGNC:26727]	protein_coding	1.73417	0.00484132	0.999684
ENSG00000181126.13	HLA-V	major histocompatibility complex, class I, V (pseudogene) [Source:HGNC Symbol;Acc:HGNC:23482]	transcribed_unprocessed_pseudogene	2.0909	0.0437417	0.999684
ENSG00000129824.15	RPS4Y1	ribosomal protein S4 Y-linked 1 [Source:HGNC Symbol;Acc:HGNC:10425]	protein_coding	2.14245	0.0475759	0.999684
ENSG00000230982.1	DSTNP1	destrin, actin depolymerizing factor pseudogene 1 [Source:HGNC Symbol;Acc:HGNC:23769]	processed_pseudogene	2.18207	0.046257	0.999684
ENSG00000154620.5	TMSB4Y	thymosin beta 4 Y-linked [Source:HGNC Symbol;Acc:HGNC:11882]	protein_coding	2.23877	0.0443762	0.999684
ENSG00000099725.14	PRKY	protein kinase Y-linked (pseudogene) [Source:HGNC Symbol;Acc:HGNC:9444]	transcribed_unprocessed_pseudogene	2.33762	0.0465637	0.999684
ENSG00000114374.12	USP9Y	ubiquitin specific peptidase 9 Y-linked [Source:HGNC Symbol;Acc:HGNC:12633]	protein_coding	2.40602	0.0423178	0.999684
ENSG00000183878.15	UTY	ubiquitously transcribed tetratricopeptide repeat containing, Y-linked [Source:HGNC Symbol;Acc:HGNC:12638]	protein_coding	2.56077	0.0324074	0.999684
ENSG00000067646.11	ZFY	zinc finger protein Y-linked [Source:HGNC Symbol;Acc:HGNC:12870]	protein_coding	2.64689	0.0332808	0.999684
ENSG00000003137.8	CYP26B1	cytochrome P450 family 26 subfamily B member 1 [Source:HGNC Symbol;Acc:HGNC:20581]	protein_coding	2.74205	0.0135208	0.999684
ENSG00000198692.9	EIF1AY	eukaryotic translation initiation factor 1A Y-linked [Source:HGNC Symbol;Acc:HGNC:3252]	protein_coding	2.86849	0.0166444	0.999684
ENSG00000273776.1	MIR6126	microRNA 6126 [Source:HGNC Symbol;Acc:HGNC:50099]	miRNA	3.19458	0.0102751	0.999684
ENSG00000214389.2	RPS3AP26	ribosomal protein S3a pseudogene 26 [Source:HGNC Symbol;Acc:HGNC:36513]	processed_pseudogene	3.4636	0.000246254	0.999684

## Sheet: GO at 1-month
source	term_name	term_id	adjusted_p_value	negative_log10_of_adjusted_p_value	term_size	query_size	intersection_size	gene_ratio	effective_domain_size	intersections
GO:BP	platelet activation	GO:0030168	0.00555761	2.25511	127	436	13	0.102362	21029	DGKH,VCL,SRC,ALOX12,PEAR1,GP1BA,CD9,TREML1,MPL,VWF,DMTN,ADRA2A,MYL9
GO:BP	cellular macromolecule metabolic process	GO:0044260	0.0227836	1.64238	5746	436	160	0.0278455	21029	PCGF2,PRSS22,OTUD7A,AHI1,ZNF540,GNMT,PIGL,PLK4,CCNI2,PHLDA1,ZDHHC23,LIPT1,ACKR3,PATL2,EEF1E1,FIGNL1,METTL4,TGM1,ZDHHC13,LINC01138,REV1,PSMA2,CCNB1IP1,RARS2,USPL1,TRAF5,REC8,GFI1,TRMT10A,RPRD1A,NAA35,SEPSECS,UBA3,NPRL2,C9ORF72,MINDY3,DPY19L4,RNFT1,SIRT5,METTL15,CAPRIN2,FBXO48,CLK4,SETDB2,TIA1,USP45,SLC37A4,CNOT9,FASTKD1,ORC5,TARBP1,PPA2,ALG13,PRPF4B,PEX12,RBM4,MED11,DIP2A,HMBOX1,TRMT61B,FBXW7,POLI…
GO:BP	blood coagulation	GO:0007596	0.0436729	1.35979	224	436	16	0.0714286	21029	DGKH,VCL,SRC,GNA12,ALOX12,PEAR1,GP1BA,SERPINF2,THBS1,CD9,TREML1,MPL,VWF,DMTN,ADRA2A,MYL9
GO:CC	platelet alpha granule	GO:0031091	2.03301e-06	5.69186	90	460	14	0.155556	21672	APP,TOR4A,ALDOA,SYTL4,SERPINF2,THBS1,CD9,TREML1,SPARC,CLU,VWF,ITGA2B,LY6G6F,CFD
REAC	Platelet degranulation	REAC:R-HSA-114608	0.000250791	3.60069	125	272	15	0.12	10760	APP,VCL,TOR4A,CHID1,ALDOA,SYTL4,SERPINF2,THBS1,CD9,SPARC,CLU,VWF,ITGA2B,LY6G6F,CFD
REAC	Signaling by MST1	REAC:R-HSA-8852405	0.0280011	1.55282	4	272	3	0.75	10760	SPINT1,SPINT2,HPN
